# Supplementary material for: Ancient oral microbiomes support gradual Neolithic dietary shifts towards agriculture
Source: Nat Commun. 2022 Nov 22;13:6927. doi: 10.1038/s41467-022-34416-0 (PMC9681849; doi:10.1038/s41467-022-34416-0)
Supplement: Supplementary file 3 — Supplementary Data 1 [file 41467_2022_34416_MOESM3_ESM.xlsx]

## Sheet: Foglio1
Country	Site	Sample ID	Age	Sex	Tooth (FDI classification)	Uncalibrated Radiocarbon Date (BP)*	Calibrated Date Interval (2sigma)*	Chronology based on cultural context	Period	Culture	Direct osteological evidence (by subject)	General oral health evaluation (by site)	Source tracker (oral %)	DNA	Microscopic analysis	Extraction Batch	Library Batch
Italy	Biccari	BIC.T2	adult	M	45	6861 ± 50 BP	5740-5620 BC		Early Neolithic (EN)	Impressed ware	no caries and signs of dental use for work activity	Low evidence of periodontal disease	0.905082	X		Ext10_12_20	Lib14_12_20
Italy	Deliceto	DEL77	40-45	M	15			mid III millenia BC	Copper Age (CA)	Laterza	NA	NA	0.984379	X	X	Ext02_11_20	Lib09_11_20
Italy	Fermo	Fer.T64	35-50	M	17			end of Copper Age	Copper Age (CA)	Laterza	NA	High evidence of periodontal disease	0.923862	X		Ext02_11_20	Lib09_11_20
Italy	Fermo	Fer.T65	8	NA	37			end of Copper Age	Copper Age (CA)	Laterza	NA		0.433272	X		Ext02_11_20	Lib09_11_20
Italy	Fermo	Fer.T67	35-50	NA	27			end of Copper Age	Copper Age (CA)	Laterza	NA		0.920556	X		Ext22_09_20	Lib28_09_20
Italy	Fermo	Fer.T69	50+	F	16			end of Copper Age	Copper Age (CA)	Laterza	NA		0.374648	X		Ext02_11_20	Lib09_11_20
Italy	Fermo	Fer.T75	25	M	45			end of Copper Age	Copper Age (CA)	Laterza	NA		0.961463	X		Ext02_11_20	Lib09_11_20
Italy	Foggia	Gil12	adult	NA	36	6066 ± 45 BP	5080-4830 BC		Final Middle Neolithic (FMN)	Serra d'Alto	NA	NA	0.352681	X		Ext24_09_20	Lib29_09_20
Italy	Gricignano	GR.T12	24-30	F	25	4010 ± 20 BP	2570-2485 BC		Copper Age (CA)	Laterza	NA	High dental calculus level and periodontal disease	0.938066	X		Ext25_05_21	Lib28_05_21
Italy	Gricignano	GR.T15A	15-20	F	27	4010 ± 20 BP	2570-2485 BC		Copper Age (CA)	Laterza	NA		0.92679	X		Ext25_05_21	Lib28_05_21
Italy	Gricignano	GR.T16	40	M	45	4010 ± 20 BP	2570-2485 BC		Copper Age (CA)	Laterza	NA		0.928803	X		Ext25_05_21	Lib28_05_21
Italy	Gricignano	GR.T34a	30-35	M	37	4010 ± 20 BP	2570-2485 BC		Copper Age (CA)	Laterza	NA		0.908307	X		Ext25_05_21	Lib28_05_21
Italy	Gricignano	GR.T34b	18-20	M	35	4010 ± 20 BP	2570-2485 BC		Copper Age (CA)	Laterza	NA		0.98005	X		Ext25_05_21	Lib28_05_21
Italy	Gricignano	GR.T8	16-20	NA	47	4010 ± 20 BP	2570-2485 BC		Copper Age (CA)	Laterza	NA		0.968607	X		Ext25_05_21	Lib28_05_21
Italy	Koch	Koch	30-40	M	15	4979 ± 60 BP	3820-3640 BC		Copper Age (CA)	Rinaldone-Conelle	periotitis on tibia; two destructive decay; hypoplasia on canines	High evidence of periodontal disease	0.895838	X		Ext02_11_20	Lib12_11_20
Italy	Masseria Candelaro	CND_CR5	adult	NA	36	6638± 34 BP	5630-5480 BC		Middle Neolithic (MN)	Passo di Corvo ware	NA	Low evidence of periodontal disease	-	-	X	-	-
Italy	Masseria Candelaro	CND40_IDA	15-17	F	15	6638± 34 BP	5630-5480 BC		Middle Neolithic (MN)	Passo di Corvo ware	NA		0.917093	X	X	Ext22_09_20	Lib28_09_20
Italy	Masseria Candelaro	CND40_IDB	50+	F	25			mid VI millenia BC	Middle Neolithic (MN)	Passo di Corvo ware	NA		0.994485	X	X	Ext24_09_20	Lib29_09_20
Italy	Masseria Candelaro	CND43	20-30	F	26			mid VI millenia BC	Middle Neolithic (MN)	Passo di Corvo ware	NA		0.857441	X		Ext22_09_20	Lib28_09_20
Italy	Masseria Candelaro	CND86	25-30	M	35			mid VI millenia BC	Middle Neolithic (MN)	Passo di Corvo ware	NA		0.967189	X	X	Ext22_09_20	Lib28_09_20
Italy	Masseria Candelaro	CND91	30-40	F	15	66200± 95 BP	5520-5320 BC		Middle Neolithic (MN)	Passo di Corvo ware	NA		0.914412	X	X	Ext24_09_20	Lib29_09_20
Italy	Masseria Candelaro	CND92	30-40	F	34			mid VI millenia BC	Middle Neolithic (MN)	Passo di Corvo ware	NA		0.932385	X	X	Ext24_09_20	Lib29_09_20
Italy	Masseria Candelaro	FFB4A	20-30	M	46			mid VI millenia BC	Middle Neolithic (MN)	Passo di Corvo ware	NA	NA	0.948922	X	X	Ext22_09_20	Lib28_09_20
Italy	Melfi	MELT1	NA	NA	17			mid III millenia BC	Copper Age (CA)	Laterza	NA		0.998759	X		Ext10_06_20	Lib_25_06_20
Italy	Melfi	MELT2	NA	NA	26			mid III millenia BC	Copper Age (CA)	Laterza	NA		0.991013	X		Ext10_06_20	Lib_25_06_20
Italy	Melfi	MELT3	NA	NA	16			mid III millenia BC	Copper Age (CA)	Laterza	NA		0.922693	X		Ext10_06_20	Lib_25_06_20
Italy	Paglicci	PA.12	12_13	M?	41,42	F-55 24720±420	27989-26056 BC		Paleolithic (PA)	Gravettian	NA	No oral pathologies detected / Good oral health condition	0.98587	X	X	Ext10_04_17	Lib26_03_19
Italy	Paglicci	PA.133	NA	M	48	Codola eruption	31000 BC (tephra)		Paleolithic (PA)	Gravettian	NA		0.901929	X	X	Ext02_11_20	Lib09_11_20
Italy	Paglicci	PA.14 B	NA	NA	34,46	F-47 21260±340	24357-22835 BC		Paleolithic (PA)	Gravettian	NA		0.950746	X	X	Ext02_11_20	Lib29_04_21
Italy	Paglicci	PA.140	NA	NA	37,36			16000-11000 BC	Paleolithic (PA)	Epigravettian	NA		0.877406	X	X	Ext10_04_17	Lib26_03_19
Italy	Paglicci	PA.150	NA	NA	44,45			16000-11000 BC	Paleolithic (PA)	Epigravettian	NA		0.942642	X	X	Ext02_11_20	Lib09_11_20
Italy	Paglicci	PA.157	NA	NA	27,46			16000-11000 BC	Paleolithic (PA)	Epigravettian	interproximal grooves (linked to toothpick utilization)		0.945317	X	X	Ext02_11_20	Lib09_11_20
Italy	Paglicci	PA.25	18-20	F	31,32	F-57 23470±370	26649-25207 BC		Paleolithic (PA)	Gravettian	NA		0.917326	X	X	Ext10_04_17	Lib26_03_19
Italy	Paglicci	PA.38	NA	NA	37,36			16000-11000 BC	Paleolithic (PA)	Epigravettian	NA		0.987539	X	X	Ext10_04_17	Lib26_03_19
Italy	Paglicci	PA.39	NA	NA	46,47			16000-11000 BC	Paleolithic (PA)	Epigravettian	NA		0.905125	X	X	Ext10_04_17	Lib26_03_19
Italy	Palagiano	P.T10.1	M	30-40	46			mid V millenia BC	Final Middle Neolithic (FMN)	Serra d'Alto	NA	NA	0.901208	X	X	Ext28_04_21	Lib29_04_21
Italy	Palagiano	P.T10.10	NA	NA	48			mid V millenia BC	Final Middle Neolithic (FMN)	Serra d'Alto	NA		0.959685	X		Ext28_04_21	Lib29_04_21
Italy	Palagiano	P.T10.45	NA	NA	16			mid V millenia BC	Final Middle Neolithic (FMN)	Serra d'Alto	NA		0.979081	X		Ext28_04_21	Lib29_04_21
Italy	Palagiano	P.T10.65	NA	NA	45			mid V millenia BC	Final Middle Neolithic (FMN)	Serra d'Alto	NA		0.910907	X		Ext28_04_21	Lib29_04_21
Italy	Palagiano	P.T10.8	F?	30-40	28			mid V millenia BC	Final Middle Neolithic (FMN)	Serra d'Alto	NA		0.974492	X		Ext28_04_21	Lib29_04_21
Italy	Palagiano	P.T3.21	adult	NA	24			mid V millenia BC	Final Middle Neolithic (FMN)	Serra d'Alto	NA		-	-	X	-	-
Italy	Palagiano	P.T3N	20-30	F?	47			mid V millenia BC	Final Middle Neolithic (FMN)	Serra d'Alto	High presence of dental calculus		0.972748	X	X	Ext28_04_21	Lib29_04_21
Italy	Palagiano	P.T3S	adult	NA	27			mid V millenia BC	Final Middle Neolithic (FMN)	Serra d'Alto	NA		0.750089	X	X	Ext28_04_21	Lib29_04_21
Italy	Palagiano	P.T7c	30-35	M	27	5642± 50 BP	4590-4260 BC		Final Middle Neolithic (FMN)	Serra d'Alto	High presence of dental calculus and paradontitis (strong alveolar retraction)		0.937795	X		Ext28_04_21	Lib29_04_21
Italy	Palagiano	P.T8.2	25-35	NA	25	5448 ± 50 BP	4373-4226 BC		Final Middle Neolithic (FMN)	Serra d'Alto	arthrosis and high presence of dental calculus		0.989142	X		Ext28_04_21	Lib29_04_21
Italy	PassoDiCorvo	PC-T10Bis	adult	NA	25,26	6140 ± 120	5355-5350 BC		Middle Neolithic (MN)	Passo di Corvo ware	NA	Low evidence of periodontal disease	0.946664	X		Ext19_04_21	Lib27_04_21
Italy	PassoDiCorvo	PC-T11	adult	NA	35	6140 ± 120	5355-5350 BC		Middle Neolithic (MN)	Passo di Corvo ware	NA		0.925297	X		Ext19_04_21	Lib27_04_21
Italy	PassoDiCorvo	PC-T12	5	NA	15	6140 ± 120	5355-5350 BC		Middle Neolithic (MN)	Passo di Corvo ware	NA		0.902976	X		Ext19_04_21	Lib27_04_21
Italy	PassoDiCorvo	PC-T3	7	NA	15	6140 ± 120	5355-5350 BC		Middle Neolithic (MN)	Passo di Corvo ware	NA		0.899254	X		Ext19_04_21	Lib27_04_21
Italy	PassoDiCorvo	PC-T5	adult	M	26	6140 ± 120	5355-5350 BC		Middle Neolithic (MN)	Passo di Corvo ware	NA		0.938342	X		Ext19_04_21	Lib27_04_21
Italy	PassoDiCorvo	PC-T9	14-16	F	35	6140 ± 120	5355-5350 BC		Middle Neolithic (MN)	Passo di Corvo ware	NA		0.873473	X		Ext19_04_21	Lib27_04_21
Italy	Portonovo	US1034	55	M	25	6418 ± 50 BP	5477-5317 BC		Early Neolithic (EN)	Impressed ware	no caries; soft hypoplastic defects (3-6 y.o)	Low evidence of periodontal disease	0.91551	X		Ext24_09_20	Lib29_09_20
Italy	Portonovo	US1054	30-35	NA	37	6076±45 BP	5207-4843 BC		Early Neolithic (EN)	Impressed ware	no caries; soft hypoplastic defects (2.5-3 y.o)		0.968116	X		Ext24_09_20	Lib29_09_20
Italy	Portonovo	US1056_I	NA	NA	15	6076±45 BP	5207-4843 BC		Early Neolithic (EN)	Impressed ware	no evidence of oral disease		0.935514	X		Ext24_09_20	Lib29_09_20
Italy	Portonovo	US1056_II	30-35	M	36	6076±45 BP	5207-4843 BC		Early Neolithic (EN)	Impressed ware	one dental caries		0.895206	X	X	Ext24_09_20	Lib29_09_20
Italy	RipaTetta	Rip.USD304	adult	M	27			end of V millenia BC	Late Neolithic (LN)	Diana	NA	High evidence of oral disease	0.906954	X		Ext03_11_20	Lib_12_11_20
Italy	RipaTetta	Rip.USD346	adult	M	47			end of V millenia BC	Late Neolithic (LN)	Diana	NA		0.930475	X		Ext19_06_20	Lib_29_06_20
Italy	RipaTetta	Rip.USD35	adult	F?	47			end of V millenia BC	Late Neolithic (LN)	Diana	NA		0.993986	X		Ext03_11_20	Lib_12_11_20
Italy	RipaTetta	Rip.USD352	adult	NA	11,14			end of V millenia BC	Late Neolithic (LN)	Diana	NA		-	-	X	-	-
Italy	RipaTetta	Rip.USD359	35-45	F	35			end of V millenia BC	Late Neolithic (LN)	Diana	NA		0.912992	X		Ext19_06_20	Lib_29_06_20
Italy	RipaTetta	Rip.USD360	25-35	F	45			end of V millenia BC	Late Neolithic (LN)	Diana	NA		0.915442	X	X	Ext19_06_20	Lib_29_06_20
Italy	RipaTetta	Rip.USD41	adult	F	17			end of V millenia BC	Late Neolithic (LN)	Diana	NA		0.985503	X		Ext03_11_20	Lib_12_11_20
Italy	RipaTetta	Rip.USD527	25-30	NA	26			end of V millenia BC	Late Neolithic (LN)	Diana	NA		0.905394	X		Ext03_11_20	Lib_12_11_20
Italy	RipaTetta	Rip.USD613	25-30	NA	27			end of V millenia BC	Late Neolithic (LN)	Diana	NA		0.945954	X	X	Ext03_11_20	Lib_12_11_20
Italy	RipaTetta	Rip.USD618	35-45	NA	25			end of V millenia BC	Late Neolithic (LN)	Diana	NA		0.917394	X	X	Ext03_11_20	Lib_12_11_20
Italy	RipaTetta	Rip.USD625	>50	NA	36			end of V millenia BC	Late Neolithic (LN)	Diana	NA		0.227233	X		Ext10_06_20	Lib_25_06_20
Italy	RipaTetta	Rip.USD628	35-45	M?	15			end of V millenia BC	Late Neolithic (LN)	Diana	NA		0.990115	X		Ext10_06_20	Lib_25_06_20
Italy	RipaTetta	Rip.USD687	adult	F	16			end of V millenia BC	Late Neolithic (LN)	Diana	NA		0.899806	X		Ext03_11_20	Lib_25_06_20
Italy	RipaTetta	Rip.USD688	adult	NA	26			end of V millenia BC	Late Neolithic (LN)	Diana	NA		0.8809	X		Ext03_11_20	Lib_12_11_20
Italy	RipaTetta	Rip.USD688.17	adult	NA	46			end of V millenia BC	Late Neolithic (LN)	Diana	NA		0.925083	X		Ext10_06_20	Lib_25_06_20
Italy	RipaTetta	Rip.USD688.24	adult	NA	35			end of V millenia BC	Late Neolithic (LN)	Diana	NA		0.928567	X		Ext10_06_20	Lib_29_06_20
Italy	RipaTetta	Rip.USD691.A	adult	F	46			end of V millenia BC	Late Neolithic (LN)	Diana	NA		0.93529	X		Ext19_06_20	Lib_29_06_20
Italy	RipaTetta	Rip.USD691.B	adult	F	38			end of V millenia BC	Late Neolithic (LN)	Diana	NA		0.903786	X		Ext19_06_20	Lib_29_06_20
Italy	RipaTetta	Rip.USD697	adult	F?	17			end of V millenia BC	Late Neolithic (LN)	Diana	NA		0.904869	X	X	Ext19_06_20	Lib_29_06_20
Italy	Tarquinia	Tar.T67	NA	M	27			end of Copper Age	Copper Age (CA)	Rinaldone	NA	Evidence of periodontal disease	0.986809	X		Ext02_11_20	Lib09_11_20
Italy	Tarquinia	Tar.T68	NA	F	36			end of Copper Age	Copper Age (CA)	Rinaldone	abscess and dental wear		0.90113	X		Ext02_11_20	Lib12_11_20
Italy	Tarquinia	Tar.T71	NA	NA	27			end of Copper Age	Copper Age (CA)	Rinaldone	NA		0.988285	X		Ext02_11_20	Lib12_11_20
Italy	Troia	TR175	adult	NA	38			beginning III millenia BC	Copper Age (CA)	Laterza	NA	NA	0.915505	X		Ext19_06_20	Lib_29_06_20
Italy	Troia	TR177	20-25	M	16			beginning III millenia BC	Copper Age (CA)	Laterza	NA		0.981514	X		Ext19_06_20	Lib_25_06_20
*Dates reported in bold refers to directly dated individuals, while dates in italic refer to associated remains
