# Supplementary material for: Ancient oral microbiomes support gradual Neolithic dietary shifts towards agriculture
Source: Nat Commun. 2022 Nov 22;13:6927. doi: 10.1038/s41467-022-34416-0 (PMC9681849; doi:10.1038/s41467-022-34416-0)
Supplement: Supplementary file 4 — Supplementary Data 2 [file 41467_2022_34416_MOESM4_ESM.xlsx]

## Sheet: Foglio1
			Kraken2 classification
SampleID	Total Reads	Cleaned reads	Bacteria	Archaea	%Bactera+Archaea	%Eukaryota
BIC.T2	29312430	14024278	2371787	42	16.9123	0.00514108
CND40_IDA	19389980	9070484	1381078	45	15.2266	0.00606362
CND40_IDB	20279842	8386494	1463674	23	17.453	0.0078698
CND43	9771240	4382425	901055	14	20.561	0.0058187
CND86	17797578	7150840	437781	1270	6.13985	0.0179559
CND91	27494940	12843753	2736850	49	21.3092	0.00503747
CND92	18040282	8517869	1412946	19	16.5882	0.00426163
DEL77	29168600	12988558	2120719	66	16.3281	0.00571272
Fer.T64	28132554	12558246	2336607	71	18.6067	0.00535903
Fer.T65	121922322	41760310	1488498	11637	2.91756	0.0122964
Fer.T67	18292574	7294678	244741	86	3.35624	0.00992504
Fer.T69	24226142	10445647	1318919	199	12.6284	0.00734277
Fer.T75	26677288	10984291	1295725	112	11.7972	0.0110795
FFB4A	16885424	7409696	1206747	40	16.2866	0.0190021
GIL12	37711904	12642720	525442	141	4.1572	0.0430287
GR.T12	24154350	7659354	322641	91	4.21357	0.0147271
GR.T15A	16576876	7064644	778894	28	11.0256	0.00665285
GR.T16	12835204	6126053	654884	116	10.692	0.0057786
GR.T34a	19140070	8985041	1330647	75	14.8104	0.00911515
GR.T34b	20819194	9453205	1350845	38	14.2902	0.00657978
GR.T8	22850872	10673030	2029589	44	19.0165	0.00553732
Koch	14725270	6928401	1144626	32	16.5212	0.0104064
MELT1	33287334	15176678	2143827	415	14.1285	0.00700417
MELT2	29120668	13514096	2583951	42	19.1207	0.00428442
MELT3	26230432	12173574	2044245	32	16.7927	0.00510943
P.T10.1	21179644	10267450	557394	26	5.429	0.00240566
P.T10.10	30750226	13266492	868585	67	6.54771	0.00368598
P.T10.45	26981376	11181884	591397	58	5.2894	0.00440892
P.T10.65	28540112	13192257	600153	56	4.54971	0.00469215
P.T10.8	32034838	15656095	1039374	72	6.63924	0.00252937
P.T3N	83730164	34614168	1247514	252	3.60478	0.00480439
P.T3S	80787404	29385811	484987	6243	1.67166	0.00372937
P.T7c	26202590	11118025	471602	287	4.24436	0.0117287
P.T8.2	32223798	11597756	279690	104	2.41248	0.006941
PA.12	63704136	28530478	2658580	104	9.31875	0.0157971
PA.133	36308938	16932553	331487	1521	1.96667	0.020623
PA.14 B	27399136	10706244	669039	137	6.25033	0.0383515
PA.140	37125456	16483529	3517796	79	21.3418	0.0109018
PA.150	15795768	6894599	755230	80	10.9551	0.0077597
PA.157	21339292	8626246	711526	47	8.24893	0.00862484
PA.25	4662467	3923491	400089	8	10.1975	0.175481
PA.38	3430924	3241475	445369	9	13.74	0.00866889
PA.39	26108076	11954276	1764915	46	14.7643	0.00921009
PC-T10Bis	27878938	13314504	1891235	58	14.2048	0.00323707
PC-T11	25967496	12328324	1971483	32	15.9918	0.00367447
PC-T12	17791322	7378036	2499915	14	33.8834	0.00368662
PC-T3	29798066	13237476	2411047	59	18.2142	0.00455525
PC-T5	33298524	15719167	2111925	25	13.4355	0.00382336
PC-T9	27546996	12870312	2071757	24	16.0974	0.00473959
Rip.USD304	43684640	20645102	3558018	21	17.2343	0.0048922
Rip.USD346	35737576	16877151	2360538	61	13.987	0.00457423
Rip.USD35	69180340	27285545	1146850	259	4.20409	0.00805555
Rip.USD359	36839922	16548213	2689954	130	16.256	0.0058254
Rip.USD360	19573378	9148558	1033571	38	11.2981	0.00510463
Rip.USD41	29973758	14260338	2488588	26	17.4513	0.00422851
Rip.USD527	72374208	34035196	5183517	86	15.2301	0.0060555
Rip.USD613	23429156	11048735	1479043	63	13.3871	0.00515896
Rip.USD618	20167524	9208530	807508	72	8.76991	0.0057121
Rip.USD625	17881550	6726852	138426	52	2.05859	0.0128738
Rip.USD628	28869374	13187815	1381781	189	10.4791	0.00752968
Rip.USD687	31110020	14132759	2799010	32	19.8053	0.000222
Rip.USD688	29153408	13575077	1294726	44	9.53785	0.00271085
Rip.USD688.17	19912090	9531896	1445772	117	15.169	0.0069451
Rip.USD688.24	19383388	9428003	1497460	18	15.8833	0.00358506
Rip.USD691.A	23590928	10740752	1633483	68	15.2089	0.00806275
Rip.USD691.B	25742120	11896888	2371743	17	19.936	0.00412713
Rip.USD697	28921598	13332009	1761424	43	13.2123	0.0080783
Tar.T67	19289724	8185031	1928718	15	23.5642	0.0078558
Tar.T68	20081542	7859367	1601186	35	20.3734	0.00692168
Tar.T71	21094422	9584801	1562405	35	16.3012	0.00571739
TR175	20981998	9231854	734490	48	7.95656	0.00462529
TR177	23983404	10538231	2162523	53	20.5212	0.0041563
US1034	20310684	9563140	1530317	14	16.0024	0.0103104
US1054	24944910	10871761	1743462	57	16.0371	0.00568445
US1056	22001946	20505315	3243616	162	15.8192	0.00520841
US1056I	22856254	10730589	1932253	50	18.0074	0.00427749
Soil1	32669500	4128174	125671	753	3.06247	0.00481
Soil2	37133596	3295305	112083	2684	3.48274	0.00464
Negative1	279244	4816	30	0	0.622924	0
Negative2	23682	494	19	0	3.84615	0
