# Supplementary material for: Ancient oral microbiomes support gradual Neolithic dietary shifts towards agriculture
Source: Nat Commun. 2022 Nov 22;13:6927. doi: 10.1038/s41467-022-34416-0 (PMC9681849; doi:10.1038/s41467-022-34416-0)
Supplement: Supplementary file 5 — Supplementary Data 3 [file 41467_2022_34416_MOESM5_ESM.xlsx]

## Sheet: Foglio1
Run Code	SampleID	Category	Description	Source	Info	Place	Date	Other info	Base count	PCOA	SourceTracker	Spots	Bases	avgLength	download_path	Experiment	LibraryName	LibraryStrategy	LibrarySelection	LibrarySource	LibraryLayout	Platform	Model	SRAStudy	BioProject	Sample	TaxID	ScientificName	SampleName	CenterName	Consent
SRR059814	Plaque-1	oral	subgingival_plaque	Human Microbiome Project	Human modern					X	X	21210080	4029915200	190	https://sra-pub-run-odp.s3.amazonaws.com/sra/SRR059814/SRR059814	SRX023202	IWG_HMP-700016554-1_1pA	WGS	RANDOM	METAGENOMIC	PAIRED	ILLUMINA	Illumina Genome Analyzer II	SRP002163	PRJNA48479	SRS013533	646099	human metagenome	700016554	BCM	filtered
SRR060421	Plaque-3	oral	subgingival_plaque	Human Microbiome Project	Human modern					X	X	30058125	6071741250	202	https://sra-pub-run-odp.s3.amazonaws.com/sra/SRR060421/SRR060421	SRX023616	Solexa-27642	WGS	RANDOM	METAGENOMIC	PAIRED	ILLUMINA	Illumina Genome Analyzer II	SRP002163	PRJNA48479	SRS011343	646099	human metagenome	700015552	BI	filtered
SRR061294	Plaque-4	oral	subgingival_plaque	Human Microbiome Project	Human modern					X	X	28337005	5667401000	200	https://sra-pub-run-odp.s3.amazonaws.com/sra/SRR061294/SRR061294	SRX024068	2855913937	WGS	RANDOM	METAGENOMIC	PAIRED	ILLUMINA	Illumina Genome Analyzer II	SRP002163	PRJNA48479	SRS063215	646099	human metagenome	700114441	WUGSC	filtered
SRR061302	Plaque-5	oral	subgingival_plaque	Human Microbiome Project	Human modern					X	X	29173306	5834661200	200	https://sra-pub-run-odp.s3.amazonaws.com/sra/SRR061302/SRR061302	SRX024068	2855913937	WGS	RANDOM	METAGENOMIC	PAIRED	ILLUMINA	Illumina Genome Analyzer II	SRP002163	PRJNA48479	SRS063215	646099	human metagenome	700114441	WUGSC	filtered
SRR061562	Plaque-6	oral	subgingival_plaque	Human Microbiome Project	Human modern					X	X	27527393	5505478600	200	https://sra-pub-run-odp.s3.amazonaws.com/sra/SRR061562/SRR061562	SRX024200	2856927965	WGS	RANDOM	METAGENOMIC	PAIRED	ILLUMINA	Illumina Genome Analyzer II	SRP002163	PRJNA48479	SRS063215	646099	human metagenome	700114441	WUGSC	filtered
SRR061566	Plaque-7	oral	subgingival_plaque	Human Microbiome Project	Human modern					X	X	27660534	5532106800	200	https://sra-pub-run-odp.s3.amazonaws.com/sra/SRR061566/SRR061566	SRX024200	2856927965	WGS	RANDOM	METAGENOMIC	PAIRED	ILLUMINA	Illumina Genome Analyzer II	SRP002163	PRJNA48479	SRS063215	646099	human metagenome	700114441	WUGSC	filtered
SRR061912	Plaque-8	oral	subgingival_plaque	Human Microbiome Project	Human modern					X	X	38131261	7702514722	202	https://sra-pub-run-odp.s3.amazonaws.com/sra/SRR061912/SRR061912	SRX024524	Solexa-28705	WGS	RANDOM	METAGENOMIC	PAIRED	ILLUMINA	Illumina Genome Analyzer II	SRP002163	PRJNA48479	SRS018665	646099	human metagenome	700037132	WUGSC	filtered
SRR061968	Plaque-9	oral	subgingival_plaque	Human Microbiome Project	Human modern					X	X	34662465	7001817930	202	https://sra-pub-run-odp.s3.amazonaws.com/sra/SRR061968/SRR061968	SRX024580	Solexa-28711	WGS	RANDOM	METAGENOMIC	PAIRED	ILLUMINA	Illumina Genome Analyzer II	SRP002163	PRJNA48479	SRS018665	646099	human metagenome	700037132	WUGSC	filtered
SRR062052	Plaque-10	oral	subgingival_plaque	Human Microbiome Project	Human modern					X	X	32492983	6563582566	202	https://sra-pub-run-odp.s3.amazonaws.com/sra/SRR062052/SRR062052	SRX024664	Solexa-27632	WGS	RANDOM	METAGENOMIC	PAIRED	ILLUMINA	Illumina Genome Analyzer II	SRP002163	PRJNA48479	SRS018665	646099	human metagenome	700037132	WUGSC	filtered
SRR062056	Plaque-11	oral	subgingival_plaque	Human Microbiome Project	Human modern					X	X	31707681	6404951562	202	https://sra-pub-run-odp.s3.amazonaws.com/sra/SRR062056/SRR062056	SRX024668	Solexa-28683	WGS	RANDOM	METAGENOMIC	PAIRED	ILLUMINA	Illumina Genome Analyzer II	SRP002163	PRJNA48479	SRS011152	646099	human metagenome	700014941	BI	filtered
SRR062298	Plaque-12	oral	subgingival_plaque	Human Microbiome Project	Human modern					X	X	30336715	6067343000	200	https://sra-pub-run-odp.s3.amazonaws.com/sra/SRR062298/SRR062298	SRX024882	2857514195	WGS	RANDOM	METAGENOMIC	PAIRED	ILLUMINA	Illumina Genome Analyzer II	SRP002163	PRJNA48479	SRS013252	646099	human metagenome	700015959	BI	filtered
SRR062299	Plaque-13	oral	subgingival_plaque	Human Microbiome Project	Human modern					X	X	29562140	5912428000	200	https://sra-pub-run-odp.s3.amazonaws.com/sra/SRR062299/SRR062299	SRX024883	2857514187	WGS	RANDOM	METAGENOMIC	PAIRED	ILLUMINA	Illumina Genome Analyzer II	SRP002163	PRJNA48479	SRS011126	646099	human metagenome	700014815	BI	filtered
SRR062302	Plaque-14	oral	subgingival_plaque	Human Microbiome Project	Human modern					X	X	30285412	6057082400	200	https://sra-pub-run-odp.s3.amazonaws.com/sra/SRR062302/SRR062302	SRX024882	2857514195	WGS	RANDOM	METAGENOMIC	PAIRED	ILLUMINA	Illumina Genome Analyzer II	SRP002163	PRJNA48479	SRS019029	646099	human metagenome	700037500	WUGSC	filtered
SRR062303	Plaque-15	oral	subgingival_plaque	Human Microbiome Project	Human modern					X	X	28258022	5651604400	200	https://sra-pub-run-odp.s3.amazonaws.com/sra/SRR062303/SRR062303	SRX024883	2857514187	WGS	RANDOM	METAGENOMIC	PAIRED	ILLUMINA	Illumina Genome Analyzer II	SRP002163	PRJNA48479	SRS013950	646099	human metagenome	700021305	WUGSC	filtered
SRR062351	Plaque-16	oral	subgingival_plaque	Human Microbiome Project	Human modern					X	X	29823387	5964677400	200	https://sra-pub-run-odp.s3.amazonaws.com/sra/SRR062351/SRR062351	SRX024961	2857254299	WGS	RANDOM	METAGENOMIC	PAIRED	ILLUMINA	Illumina Genome Analyzer II	SRP002163	PRJNA48479	SRS019029	646099	human metagenome	700037500	WUGSC	filtered
SRR062403	Plaque-17	oral	supragingival_plaque	Human Microbiome Project	Human modern					X		29393952	5878790400	200	https://sra-pub-run-odp.s3.amazonaws.com/sra/SRR062403/SRR062403	SRX024961	2857254299	WGS	RANDOM	METAGENOMIC	PAIRED	ILLUMINA	Illumina Genome Analyzer II	SRP002163	PRJNA48479	SRS013950	646099	human metagenome	700021305	WUGSC	filtered
SRR062477	Plaque-18	oral	supragingival_plaque	Human Microbiome Project	Human modern					X		25693565	5138713000	200	https://sra-pub-run-odp.s3.amazonaws.com/sra/SRR062477/SRR062477	SRX024902	2857656014	WGS	RANDOM	METAGENOMIC	PAIRED	ILLUMINA	Illumina Genome Analyzer II	SRP002163	PRJNA48479	SRS014477	646099	human metagenome	700023131	WUGSC	filtered
SRR062478	Plaque-19	oral	supragingival_plaque	Human Microbiome Project	Human modern					X		25900185	5180037000	200	https://sra-pub-run-odp.s3.amazonaws.com/sra/SRR062478/SRR062478	SRX024902	2857656014	WGS	RANDOM	METAGENOMIC	PAIRED	ILLUMINA	Illumina Genome Analyzer II	SRP002163	PRJNA48479	SRS014477	646099	human metagenome	700023131	WUGSC	filtered
SRR062501	Plaque-20	oral	supragingival_plaque	Human Microbiome Project	Human modern					X		32093251	6418650200	200	https://sra-pub-run-odp.s3.amazonaws.com/sra/SRR062501/SRR062501	SRX024889	2857281623	WGS	RANDOM	METAGENOMIC	PAIRED	ILLUMINA	Illumina Genome Analyzer II	SRP002163	PRJNA48479	SRS019129	646099	human metagenome	700037600	WUGSC	filtered
SRR062511	Plaque-21	oral	supragingival_plaque	Human Microbiome Project	Human modern					X		32282180	6456436000	200	https://sra-pub-run-odp.s3.amazonaws.com/sra/SRR062511/SRR062511	SRX024889	2857281623	WGS	RANDOM	METAGENOMIC	PAIRED	ILLUMINA	Illumina Genome Analyzer II	SRP002163	PRJNA48479	SRS019129	646099	human metagenome	700037600	WUGSC	filtered
SRR063510	Plaque-22	oral	supragingival_plaque	Human Microbiome Project	Human modern					X		29350557	5870111400	200	https://sra-pub-run-odp.s3.amazonaws.com/sra/SRR063510/SRR063510	SRX025192	2857105655	WGS	RANDOM	METAGENOMIC	PAIRED	ILLUMINA	Illumina Genome Analyzer II	SRP002163	PRJNA48479	SRS014691	646099	human metagenome	700023345	WUGSC	filtered
SRR063511	Plaque-23	oral	supragingival_plaque	Human Microbiome Project	Human modern					X		29853355	5970671000	200	https://sra-pub-run-odp.s3.amazonaws.com/sra/SRR063511/SRR063511	SRX025192	2857105655	WGS	RANDOM	METAGENOMIC	PAIRED	ILLUMINA	Illumina Genome Analyzer II	SRP002163	PRJNA48479	SRS014691	646099	human metagenome	700023345	WUGSC	filtered
SRR063512	Plaque-24	oral	supragingival_plaque	Human Microbiome Project	Human modern					X		30236098	6047219600	200	https://sra-pub-run-odp.s3.amazonaws.com/sra/SRR063512/SRR063512	SRX025193	2857105653	WGS	RANDOM	METAGENOMIC	PAIRED	ILLUMINA	Illumina Genome Analyzer II	SRP002163	PRJNA48479	SRS019387	646099	human metagenome	700037858	WUGSC	filtered
SRR063529	Plaque-25	oral	supragingival_plaque	Human Microbiome Project	Human modern					X		30047654	6009530800	200	https://sra-pub-run-odp.s3.amazonaws.com/sra/SRR063529/SRR063529	SRX025193	2857105653	WGS	RANDOM	METAGENOMIC	PAIRED	ILLUMINA	Illumina Genome Analyzer II	SRP002163	PRJNA48479	SRS019387	646099	human metagenome	700037858	WUGSC	filtered
SRR12136713	SRR12136713	AncientPublished	AncientPublished	Williams et al. 2020	Human historic	American Museum of Natural History	19th and early 20th			X		7410027	2237828154	302	https://sra-pub-run-odp.s3.amazonaws.com/sra/SRR12136713/SRR12136713	SRX8657908	L2	WGS	other	METAGENOMIC	PAIRED	ILLUMINA	NextSeq 500	SRP269792	PRJNA643812	SRS015650	646099	human metagenome	700024305	WUGSC	filtered
SRR12462931	SRR12462931	AncientPublished	AncientPublished	Jacobson et al.2020	Human historic	Italy	1400–850 BCE	Nuragic Sardinians		X		14265263	4308109426	302	https://sra-pub-run-odp.s3.amazonaws.com/sra/SRR12462931/SRR12462931	SRX8957265	SA-009	WGS	RANDOM	METAGENOMIC	PAIRED	ILLUMINA	Illumina HiSeq 3000	SRP277819	PRJNA657275	SRS015650	646099	human metagenome	700024305	WUGSC	filtered
SRR12462932	SRR12462932	AncientPublished	AncientPublished	Jacobson et al.2020	Human historic	Italy	1400–850 BCE	Nuragic Sardinians		X		15430462	4659999524	302	https://sra-pub-run-odp.s3.amazonaws.com/sra/SRR12462932/SRR12462932	SRX8957264	SA-008	WGS	RANDOM	METAGENOMIC	PAIRED	ILLUMINA	Illumina HiSeq 3000	SRP277819	PRJNA657275	SRS015650	646099	human metagenome	700024305	WUGSC	filtered
SRR12462933	SRR12462933	AncientPublished	AncientPublished	Jacobson et al.2020	Human historic	Italy	1400–850 BCE	Nuragic Sardinians		X		12895505	3894442510	302	https://sra-pub-run-odp.s3.amazonaws.com/sra/SRR12462933/SRR12462933	SRX8957263	SA-007	WGS	RANDOM	METAGENOMIC	PAIRED	ILLUMINA	Illumina HiSeq 3000	SRP277819	PRJNA657275	SRS6939170	447426	human oral metagenome	Metagenome_AMNH98137_Q01	RUTGERS UNIVERSITY	public
SRR12462934	SRR12462934	AncientPublished	AncientPublished	Jacobson et al.2020	Human historic	Italy	1400–850 BCE	Nuragic Sardinians		X		11169001	3373038302	302	https://sra-pub-run-odp.s3.amazonaws.com/sra/SRR12462934/SRR12462934	SRX8957262	SA-006	WGS	RANDOM	METAGENOMIC	PAIRED	ILLUMINA	Illumina HiSeq 3000	SRP277819	PRJNA657275	SRS7212803	447426	human oral metagenome	SA_009	UNIVERSITY OF OKLAHOMA	public
SRR12462935	SRR12462935	AncientPublished	AncientPublished	Jacobson et al.2020	Human historic	Italy	1400–850 BCE	Nuragic Sardinians		X		15259048	4608232496	302	https://sra-pub-run-odp.s3.amazonaws.com/sra/SRR12462935/SRR12462935	SRX8957261	SA-005	WGS	RANDOM	METAGENOMIC	PAIRED	ILLUMINA	Illumina HiSeq 3000	SRP277819	PRJNA657275	SRS7212802	447426	human oral metagenome	SA_008	UNIVERSITY OF OKLAHOMA	public
SRR12462936	SRR12462936	AncientPublished	AncientPublished	Jacobson et al.2020	Human historic	Italy	1400–850 BCE	Nuragic Sardinians		X		13545219	4090656138	302	https://sra-pub-run-odp.s3.amazonaws.com/sra/SRR12462936/SRR12462936	SRX8957260	SA-004	WGS	RANDOM	METAGENOMIC	PAIRED	ILLUMINA	Illumina HiSeq 3000	SRP277819	PRJNA657275	SRS7212801	447426	human oral metagenome	SA_007	UNIVERSITY OF OKLAHOMA	public
SRR12462937	SRR12462937	AncientPublished	AncientPublished	Jacobson et al.2020	Human historic	Italy	1400–850 BCE	Nuragic Sardinians		X		11376242	3435625084	302	https://sra-pub-run-odp.s3.amazonaws.com/sra/SRR12462937/SRR12462937	SRX8957259	SA-003	WGS	RANDOM	METAGENOMIC	PAIRED	ILLUMINA	Illumina HiSeq 3000	SRP277819	PRJNA657275	SRS7212800	447426	human oral metagenome	SA_006	UNIVERSITY OF OKLAHOMA	public
SRR12462946	SRR12462946	AncientPublished	AncientPublished	Jacobson et al.2020	Human historic	Italy	1400–850 BCE	Nuragic Sardinians		X		12375354	3737356908	302	https://sra-pub-run-odp.s3.amazonaws.com/sra/SRR12462946/SRR12462946	SRX8957250	SA-002	WGS	RANDOM	METAGENOMIC	PAIRED	ILLUMINA	Illumina HiSeq 3000	SRP277819	PRJNA657275	SRS7212799	447426	human oral metagenome	SA_005	UNIVERSITY OF OKLAHOMA	public
SRR12462947	SRR12462947	AncientPublished	AncientPublished	Jacobson et al.2020	Human historic	Italy	1400–850 BCE	Nuragic Sardinians		X		16317989	4928032678	302	https://sra-pub-run-odp.s3.amazonaws.com/sra/SRR12462947/SRR12462947	SRX8957249	SA-001	WGS	RANDOM	METAGENOMIC	PAIRED	ILLUMINA	Illumina HiSeq 3000	SRP277819	PRJNA657275	SRS7212798	447426	human oral metagenome	SA_004	UNIVERSITY OF OKLAHOMA	public
SRR13263116	SRR13263116	AncientPublished	AncientPublished	Weyrich et al. 2017	Human historic	Near Cape Town, South Africa	570 BP ca.	No archaeological info to assess lifestyle.		X		12036888	3442549968	286	https://sra-pub-run-odp.s3.amazonaws.com/sra/SRR13263116/SRR13263116	SRX9693633	11105_AfrSudan1	WGS	RANDOM	METAGENOMIC	PAIRED	ILLUMINA	Illumina HiSeq 2500	SRP298251	PRJNA685265	SRS7212797	447426	human oral metagenome	SA_003	UNIVERSITY OF OKLAHOMA	public
SRR13263117	SRR13263117	AncientPublished	AncientPublished	Weyrich et al. 2017	Human historic	Near Cape Town, South Africa	3800 BP ca.	Foraging lifestyle with limited access to simple starches and free sugars.		X		11755551	3362087586	286	https://sra-pub-run-odp.s3.amazonaws.com/sra/SRR13263117/SRR13263117	SRX9693632	11106_AfrSudan2	WGS	RANDOM	METAGENOMIC	PAIRED	ILLUMINA	Illumina HiSeq 2500	SRP298251	PRJNA685265	SRS7212788	447426	human oral metagenome	SA_002	UNIVERSITY OF OKLAHOMA	public
SRR13263119	IR1	AncientPublished	AncientPublished	Weyrich et al. 2017	Human historic	Hettstedt Gymnasium, Germany	19th cent. AD	Post Industrial Revolution. Poor dental health can probably be attributed to mushy and sticky foodstuffs.		X		185781	53876490	290	https://sra-pub-run-odp.s3.amazonaws.com/sra/SRR13263119/SRR13263119	SRX9693630	13232_Euro_IndRev2	WGS	RANDOM	METAGENOMIC	PAIRED	ILLUMINA	Illumina HiSeq 2500	SRP298251	PRJNA685265	SRS7212787	447426	human oral metagenome	SA_001	UNIVERSITY OF OKLAHOMA	public
SRR13263120	IR2	AncientPublished	AncientPublished	Weyrich et al. 2017	Human historic	Hettstedt Gymnasium, Germany	19th cent. AD	Post Industrial Revolution. Poor dental health can probably be attributed to mushy and sticky foodstuffs.		X		13547243	3928700470	290	https://sra-pub-run-odp.s3.amazonaws.com/sra/SRR13263120/SRR13263120	SRX9693629	13234_Euro_IndRev3	WGS	RANDOM	METAGENOMIC	PAIRED	ILLUMINA	Illumina HiSeq 2500	SRP298251	PRJNA685265	SRS7890505	1227552	oral metagenome	11105_AfrSudan1	UNIVERSITY OF ADELAIDE	public
SRR13263126	JEWB1	AncientPublished	AncientPublished	Weyrich et al. 2017	Human historic	Jewbury-York, UK	8th cent. AD	Late Urban Medieval. Middle to poor socio-economic class.		X		84741	24574890	290	https://sra-pub-run-odp.s3.amazonaws.com/sra/SRR13263126/SRR13263126	SRX9693623	JewburyMedieval_8812	WGS	RANDOM	METAGENOMIC	PAIRED	ILLUMINA	Illumina HiSeq 2500	SRP298251	PRJNA685265	SRS7890503	1227552	oral metagenome	11106_AfrSudan2	UNIVERSITY OF ADELAIDE	public
SRR13263127	JEWB2	AncientPublished	AncientPublished	Weyrich et al. 2017	Human historic	Jewbury-York, UK	8th cent. AD	Late Urban Medieval. Middle to poor socio-economic class.		X		101309	29379610	290	https://sra-pub-run-odp.s3.amazonaws.com/sra/SRR13263127/SRR13263127	SRX9693622	JewburyMedieval_8824	WGS	RANDOM	METAGENOMIC	PAIRED	ILLUMINA	Illumina HiSeq 2500	SRP298251	PRJNA685265	SRS7890501	1227552	oral metagenome	13232_Euro_IndRev2	UNIVERSITY OF ADELAIDE	public
SRR13263128	HG1	AncientPublished	AncientPublished	Weyrich et al. 2017	Human Mesolithic	Dudka, Poland	7550 BP	Hunter-gatherer.		X		249435	72336150	290	https://sra-pub-run-odp.s3.amazonaws.com/sra/SRR13263128/SRR13263128	SRX9693621	12014_Euro_HG1	WGS	RANDOM	METAGENOMIC	PAIRED	ILLUMINA	Illumina HiSeq 2500	SRP298251	PRJNA685265	SRS7890502	1227552	oral metagenome	13234_Euro_IndRev3	UNIVERSITY OF ADELAIDE	public
SRR13263132	HG2	AncientPublished	AncientPublished	Weyrich et al. 2017	Human Mesolithic	Dudka, Poland	7550 BP	Hunter-gatherer.		X		136233	39507570	290	https://sra-pub-run-odp.s3.amazonaws.com/sra/SRR13263132/SRR13263132	SRX9693617	12017_Euro_HG2	WGS	RANDOM	METAGENOMIC	PAIRED	ILLUMINA	Illumina HiSeq 2500	SRP298251	PRJNA685265	SRS7890495	1227552	oral metagenome	JewburyMedieval_8812	UNIVERSITY OF ADELAIDE	public
SRR13263133	LBK-12824	AncientPublished	AncientPublished	Weyrich et al. 2017	Human Neolithic	Stuttgart-Mühlhausen, Germany	7440 BP	Early Neolithic farmer.		X		53145	15412050	290	https://sra-pub-run-odp.s3.amazonaws.com/sra/SRR13263133/SRR13263133	SRX9693616	12824_Euro_LBKS3	WGS	RANDOM	METAGENOMIC	PAIRED	ILLUMINA	Illumina HiSeq 2500	SRP298251	PRJNA685265	SRS7890492	1227552	oral metagenome	JewburyMedieval_8824	UNIVERSITY OF ADELAIDE	public
SRR13263134	LBK-12826	AncientPublished	AncientPublished	Weyrich et al. 2017	Human Neolithic	Stuttgart-Mühlhausen, Germany	7440 BP	Early Neolithic farmer.		X		171540	49746600	290	https://sra-pub-run-odp.s3.amazonaws.com/sra/SRR13263134/SRR13263134	SRX9693615	12826_Euro_LBKS1	WGS	RANDOM	METAGENOMIC	PAIRED	ILLUMINA	Illumina HiSeq 2500	SRP298251	PRJNA685265	SRS7890494	1227552	oral metagenome	12014_Euro_HG1	UNIVERSITY OF ADELAIDE	public
SRR13263135	LBK-12829	AncientPublished	AncientPublished	Weyrich et al. 2017	Human Neolithic	Stuttgart-Mühlhausen, Germany	7440 BP	Early Neolithic farmer.		X		204481	59299490	290	https://sra-pub-run-odp.s3.amazonaws.com/sra/SRR13263135/SRR13263135	SRX9693614	12829_Euro_LBKS2	WGS	RANDOM	METAGENOMIC	PAIRED	ILLUMINA	Illumina HiSeq 2500	SRP298251	PRJNA685265	SRS7890489	1227552	oral metagenome	12017_Euro_HG2	UNIVERSITY OF ADELAIDE	public
SRR346694	Plaque-26	oral	supragingival_plaque	Human Microbiome Project	Human modern					X		26977949	5395589800	200	https://sra-pub-run-odp.s3.amazonaws.com/sra/SRR346694/SRR346694	SRX098533	2857656011	WGS	RANDOM	METAGENOMIC	PAIRED	ILLUMINA	Illumina Genome Analyzer II	SRP002163	PRJNA48479	SRS7890490	1227552	oral metagenome	12824_Euro_LBKS3	UNIVERSITY OF ADELAIDE	public
SRR353624	Plaque-27	oral	supragingival_plaque	Human Microbiome Project	Human modern					X		28084150	5616830000	200	https://sra-pub-run-odp.s3.amazonaws.com/sra/SRR353624/SRR353624	SRX101411	2857254291	WGS	RANDOM	METAGENOMIC	PAIRED	ILLUMINA	Illumina Genome Analyzer II	SRP002163	PRJNA48479	SRS7890488	1227552	oral metagenome	12826_Euro_LBKS1	UNIVERSITY OF ADELAIDE	public
SRR5272128	SRS1991446	Soil	Soil	PRJNA367026	Soil microbial communities from Arlington Agricultural Research Station in Wisconsin	United States of America				X		13322166	3996649800	300	NA	NA	NA	WGS	NA	METAGENOMIC	PAIRED	ILLUMINA	NA	NA	PRJNA367026	NA	NA	soil metagenome		DOE Joint Genome Institute	public - TerrestrialMetagenomeDB
SRR5272129	SRS1991447	Soil	Soil	PRJNA367026	Soil microbial communities from Arlington Agricultural Research Station in Wisconsin	United States of America				X		12471702	3741510600	300	NA	NA	NA	WGS	NA	METAGENOMIC	PAIRED	ILLUMINA	NA	NA	PRJNA367026	NA	NA	soil metagenome		DOE Joint Genome Institute	public - TerrestrialMetagenomeDB
SRR5272154	SRS1991449	Soil	Soil	PRJNA367026	Soil microbial communities from Arlington Agricultural Research Station in Wisconsin	United States of America				X		14410415	4323124500	300	NA	NA	NA	WGS	NA	METAGENOMIC	PAIRED	ILLUMINA	NA	NA	PRJNA367026	NA	NA	soil metagenome		DOE Joint Genome Institute	public - TerrestrialMetagenomeDB
SRR5272155	SRS1991450	Soil	Soil	PRJNA367026	Soil microbial communities from Arlington Agricultural Research Station in Wisconsin	United States of America				X		13121897	3936569100	300	NA	NA	NA	WGS	NA	METAGENOMIC	PAIRED	ILLUMINA	NA	NA	PRJNA367026	NA	NA	soil metagenome		DOE Joint Genome Institute	public - TerrestrialMetagenomeDB
SRR5272156	SRS1991451	Soil	Soil	PRJNA367026	Soil microbial communities from Arlington Agricultural Research Station in Wisconsin	United States of America				X		13001559	3900467700	300	NA	NA	NA	WGS	NA	METAGENOMIC	PAIRED	ILLUMINA	NA	NA	PRJNA367026	NA	NA	soil metagenome		DOE Joint Genome Institute	public - TerrestrialMetagenomeDB
SRR5272157	SRS1991452	Soil	Soil	PRJNA367026	Soil microbial communities from Arlington Agricultural Research Station in Wisconsin	United States of America				X		13169224	3950767200	300	NA	NA	NA	WGS	NA	METAGENOMIC	PAIRED	ILLUMINA	NA	NA	PRJNA367026	NA	NA	soil metagenome		DOE Joint Genome Institute	public - TerrestrialMetagenomeDB
SRR5272159	SRS1991454	Soil	Soil	PRJNA367026	Soil microbial communities from Arlington Agricultural Research Station in Wisconsin	United States of America				X		13452216	4035664800	300	NA	NA	NA	WGS	NA	METAGENOMIC	PAIRED	ILLUMINA	NA	NA	PRJNA367026	NA	NA	soil metagenome		DOE Joint Genome Institute	public - TerrestrialMetagenomeDB
SRR5272161	SRS1991456	Soil	Soil	PRJNA367026	Soil microbial communities from Arlington Agricultural Research Station in Wisconsin	United States of America				X		13123581	3937074300	300	NA	NA	NA	WGS	NA	METAGENOMIC	PAIRED	ILLUMINA	NA	NA	PRJNA367026	NA	NA	soil metagenome		DOE Joint Genome Institute	public - TerrestrialMetagenomeDB
SRR5272167	SRS1991462	Soil	Soil	PRJNA367026	Soil microbial communities from Arlington Agricultural Research Station in Wisconsin	United States of America				X		13789210	4136763000	300	NA	NA	NA	WGS	NA	METAGENOMIC	PAIRED	ILLUMINA	NA	NA	PRJNA367026	NA	NA	soil metagenome		DOE Joint Genome Institute	public - TerrestrialMetagenomeDB
SRR5272168	SRS1991463	Soil	Soil	PRJNA367026	Soil microbial communities from Arlington Agricultural Research Station in Wisconsin	United States of America				X		11873217	3561965100	300	NA	NA	NA	WGS	NA	METAGENOMIC	PAIRED	ILLUMINA	NA	NA	PRJNA367026	NA	NA	soil metagenome		DOE Joint Genome Institute	public - TerrestrialMetagenomeDB
SRR5272169	SRS1991464	Soil	Soil	PRJNA367026	Soil microbial communities from Arlington Agricultural Research Station in Wisconsin	United States of America				X		13578942	4073682600	300	NA	NA	NA	WGS	NA	METAGENOMIC	PAIRED	ILLUMINA	NA	NA	PRJNA367026	NA	NA	soil metagenome		DOE Joint Genome Institute	public - TerrestrialMetagenomeDB
SRR5272197	SRS1991486	Soil	Soil	PRJNA367026	Soil microbial communities from Arlington Agricultural Research Station in Wisconsin	United States of America				X		13956318	4186895400	300	NA	NA	NA	WGS	NA	METAGENOMIC	PAIRED	ILLUMINA	NA	NA	PRJNA367026	NA	NA	soil metagenome		DOE Joint Genome Institute	public - TerrestrialMetagenomeDB
SRR5272201	SRS1991489	Soil	Soil	PRJNA367026	Soil microbial communities from Arlington Agricultural Research Station in Wisconsin	United States of America				X		11513636	3454090800	300	NA	NA	NA	WGS	NA	METAGENOMIC	PAIRED	ILLUMINA	NA	NA	PRJNA367026	NA	NA	soil metagenome		DOE Joint Genome Institute	public - TerrestrialMetagenomeDB
SRR5272204	SRS1991493	Soil	Soil	PRJNA367026	Soil microbial communities from Arlington Agricultural Research Station in Wisconsin	United States of America				X		11624741	3487422300	300	NA	NA	NA	WGS	NA	METAGENOMIC	PAIRED	ILLUMINA	NA	NA	PRJNA367026	NA	NA	soil metagenome		DOE Joint Genome Institute	public - TerrestrialMetagenomeDB
SRR5272205	SRS1991494	Soil	Soil	PRJNA367026	Soil microbial communities from Arlington Agricultural Research Station in Wisconsin	United States of America				X		13185117	3955535100	300	NA	NA	NA	WGS	NA	METAGENOMIC	PAIRED	ILLUMINA	NA	NA	PRJNA367026	NA	NA	soil metagenome		DOE Joint Genome Institute	public - TerrestrialMetagenomeDB
SRR5272208	SRS1991497	Soil	Soil	PRJNA367026	Soil microbial communities from Arlington Agricultural Research Station in Wisconsin	United States of America				X		13868743	4160622900	300	NA	NA	NA	WGS	NA	METAGENOMIC	PAIRED	ILLUMINA	NA	NA	PRJNA367026	NA	NA	soil metagenome		DOE Joint Genome Institute	public - TerrestrialMetagenomeDB
SRR5272209	SRS1991498	Soil	Soil	PRJNA367026	Soil microbial communities from Arlington Agricultural Research Station in Wisconsin	United States of America				X		14724496	4417348800	300	NA	NA	NA	WGS	NA	METAGENOMIC	PAIRED	ILLUMINA	NA	NA	PRJNA367026	NA	NA	soil metagenome		DOE Joint Genome Institute	public - TerrestrialMetagenomeDB
SRR5272211	SRS1991500	Soil	Soil	PRJNA367026	Soil microbial communities from Arlington Agricultural Research Station in Wisconsin	United States of America				X		13663587	4099076100	300	NA	NA	NA	WGS	NA	METAGENOMIC	PAIRED	ILLUMINA	NA	NA	PRJNA367026	NA	NA	soil metagenome		DOE Joint Genome Institute	public - TerrestrialMetagenomeDB
SRR5272212	SRS1991501	Soil	Soil	PRJNA367026	Soil microbial communities from Arlington Agricultural Research Station in Wisconsin	United States of America				X		12264137	3679241100	300	NA	NA	NA	WGS	NA	METAGENOMIC	PAIRED	ILLUMINA	NA	NA	PRJNA367026	NA	NA	soil metagenome		DOE Joint Genome Institute	public - TerrestrialMetagenomeDB
SRR6451147	SRR6451147	Environmental_control	Environmental_control	Jeong et al. 2018	Soil					X		5911957	449308732	76	https://sra-pub-run-odp.s3.amazonaws.com/sra/SRR6451147/SRR6451147	SRX3542063	ARS020.A0101	WGS	RANDOM	GENOMIC	SINGLE	ILLUMINA	Illumina HiSeq 4000	SRP128618	PRJNA429081	SRS7890485	1227552	oral metagenome	12829_Euro_LBKS2	UNIVERSITY OF ADELAIDE	public
SRR6451149	SRR6451149	Soil	Environmental_control	Jeong et al. 2018	Soil					X	X	28172791	2141132116	76	https://sra-pub-run-odp.s3.amazonaws.com/sra/SRR6451149/SRR6451149	SRX3542061	ARS017.A0101	WGS	RANDOM	GENOMIC	SINGLE	ILLUMINA	Illumina HiSeq 4000	SRP128618	PRJNA429081	SRS014107	646099	human metagenome	700021666	WUGSC	filtered
SRR6451151	SRR6451151	Soil	Environmental_control	Jeong et al. 2018	Soil					X	X	15466848	1175480448	76	https://sra-pub-run-odp.s3.amazonaws.com/sra/SRR6451151/SRR6451151	SRX3542059	ARS015.A0101	WGS	RANDOM	GENOMIC	SINGLE	ILLUMINA	Illumina HiSeq 4000	SRP128618	PRJNA429081	SRS018975	646099	human metagenome	700037444	WUGSC	filtered
SRR6451153	SRR6451153	Soil	Environmental_control	Jeong et al. 2018	Soil					X	X	12651461	961511036	76	https://sra-pub-run-odp.s3.amazonaws.com/sra/SRR6451153/SRR6451153	SRX3542057	ARS013.A0101	WGS	RANDOM	GENOMIC	SINGLE	ILLUMINA	Illumina HiSeq 4000	SRP128618	PRJNA429081	SRS2821053	9606	Homo sapiens	ARS020	MAX PLANCK INSTITUTE FOR THE SCIENCE OF HUMAN HISTORY	public
SRR6451155	SRR6451155	Soil	Environmental_control	Jeong et al. 2018	Soil					X	X	15374699	1168477124	76	https://sra-pub-run-odp.s3.amazonaws.com/sra/SRR6451155/SRR6451155	SRX3542055	ARS011.A0101	WGS	RANDOM	GENOMIC	SINGLE	ILLUMINA	Illumina HiSeq 4000	SRP128618	PRJNA429081	SRS2821050	9606	Homo sapiens	ARS017	MAX PLANCK INSTITUTE FOR THE SCIENCE OF HUMAN HISTORY	public
SRR6451156	SRR6451156	Soil	Environmental_control	Jeong et al. 2018	Soil					X	X	13490887	1025307412	76	https://sra-pub-run-odp.s3.amazonaws.com/sra/SRR6451156/SRR6451156	SRX3542054	ARS012.A0101	WGS	RANDOM	GENOMIC	SINGLE	ILLUMINA	Illumina HiSeq 4000	SRP128618	PRJNA429081	SRS2821049	9606	Homo sapiens	ARS015	MAX PLANCK INSTITUTE FOR THE SCIENCE OF HUMAN HISTORY	public
SRR6451159	SRR6451159	Soil	Environmental_control	Jeong et al. 2018	Soil					X	X	27946908	2123965008	76	https://sra-pub-run-odp.s3.amazonaws.com/sra/SRR6451159/SRR6451159	SRX3542051	ARS005.A0101	WGS	RANDOM	GENOMIC	SINGLE	ILLUMINA	Illumina HiSeq 4000	SRP128618	PRJNA429081	SRS2821054	9606	Homo sapiens	ARS013	MAX PLANCK INSTITUTE FOR THE SCIENCE OF HUMAN HISTORY	public
SRR6451162	SRR6451162	Soil	Environmental_control	Jeong et al. 2018	Soil					X	X	13211865	1004101740	76	https://sra-pub-run-odp.s3.amazonaws.com/sra/SRR6451162/SRR6451162	SRX3542048	ARS004.A0101	WGS	RANDOM	GENOMIC	SINGLE	ILLUMINA	Illumina HiSeq 4000	SRP128618	PRJNA429081	SRS2821047	9606	Homo sapiens	ARS011	MAX PLANCK INSTITUTE FOR THE SCIENCE OF HUMAN HISTORY	public
SRR6451163	SRR6451163	Soil	Environmental_control	Jeong et al. 2018	Soil					X	X	25506061	1938460636	76	https://sra-pub-run-odp.s3.amazonaws.com/sra/SRR6451163/SRR6451163	SRX3542047	ARS001.A0101	WGS	RANDOM	GENOMIC	SINGLE	ILLUMINA	Illumina HiSeq 4000	SRP128618	PRJNA429081	SRS2821044	9606	Homo sapiens	ARS012	MAX PLANCK INSTITUTE FOR THE SCIENCE OF HUMAN HISTORY	public
SRR6451166	SRR6451166	Soil	Environmental_control	Jeong et al. 2018	Soil					X		6661525	506275900	76	https://sra-pub-run-odp.s3.amazonaws.com/sra/SRR6451166/SRR6451166	SRX3542044	ARS010.A0101	WGS	RANDOM	GENOMIC	SINGLE	ILLUMINA	Illumina HiSeq 4000	SRP128618	PRJNA429081	SRS2821041	9606	Homo sapiens	ARS005	MAX PLANCK INSTITUTE FOR THE SCIENCE OF HUMAN HISTORY	public
SRR6877282	S41	AncientPublished	AncientPublished	Mann et al. 2018, Schmidt et al. 2016	Human historic	Samdzong, Nepal	400-650 AD	Agriculturalists - barley and buckwheat farmers who also raised goats.		X		9599653	1939129906	202	https://sra-pub-run-odp.s3.amazonaws.com/sra/SRR6877282/SRR6877282	SRX3830243	S41_calc	WGS	RANDOM	METAGENOMIC	PAIRED	ILLUMINA	Illumina HiSeq 2500	SRP136221	PRJNA445215	SRS2821038	9606	Homo sapiens	ARS004	MAX PLANCK INSTITUTE FOR THE SCIENCE OF HUMAN HISTORY	public
SRR6877284	C53	AncientPublished	AncientPublished	Mann et al. 2018, Merner 2017	Human Chalcolithic	Camino del Molino, Spain	2,340-2,920 BC	Pastoral transhumance (strontium data).		X		22466043	4538140686	202	https://sra-pub-run-odp.s3.amazonaws.com/sra/SRR6877284/SRR6877284	SRX3830241	C53_calc	WGS	RANDOM	METAGENOMIC	PAIRED	ILLUMINA	Illumina HiSeq 2500	SRP136221	PRJNA445215	SRS2821046	9606	Homo sapiens	ARS001	MAX PLANCK INSTITUTE FOR THE SCIENCE OF HUMAN HISTORY	public
SRR6877286	C214	AncientPublished	AncientPublished	Mann et al. 2018, Merner 2017	Human Chalcolithic	Camino del Molino, Spain	2,340-2,920 BC	Pastoral transhumance (strontium data).		X		8281186	1672799572	202	https://sra-pub-run-odp.s3.amazonaws.com/sra/SRR6877286/SRR6877286	SRX3830239	C214_calc	WGS	RANDOM	METAGENOMIC	PAIRED	ILLUMINA	Illumina HiSeq 2500	SRP136221	PRJNA445215	SRS2821035	9606	Homo sapiens	ARS010	MAX PLANCK INSTITUTE FOR THE SCIENCE OF HUMAN HISTORY	public
SRR6877288	F349A	AncientPublished	AncientPublished	Mann et al. 2018, Lafoon & De Vos 2011	Human historic	Anse à la Gourde, Guadeloupe (Caribbean)	10-14th AD	Mixed diet of terrestrial and marine resources.		X		11373256	2297397712	202	https://sra-pub-run-odp.s3.amazonaws.com/sra/SRR6877288/SRR6877288	SRX3830237	F349A_calc	WGS	RANDOM	METAGENOMIC	PAIRED	ILLUMINA	Illumina HiSeq 2500	SRP136221	PRJNA445215	SRS3078206	447426	human oral metagenome	S41calc	SSABIN'S SHARED SUBMISSIONS	public
SRR6877290	F1948	AncientPublished	AncientPublished	Mann et al. 2018, Lafoon & De Vos 2011	Human historic	Anse à la Gourde, Guadeloupe (Caribbean)	10-14th AD	Mixed diet of terrestrial and marine resources.		X		9297892	1878174184	202	https://sra-pub-run-odp.s3.amazonaws.com/sra/SRR6877290/SRR6877290	SRX3830235	F1948_calc	WGS	RANDOM	METAGENOMIC	PAIRED	ILLUMINA	Illumina HiSeq 2500	SRP136221	PRJNA445215	SRS3078204	447426	human oral metagenome	C53calc	SSABIN'S SHARED SUBMISSIONS	public
SRR6877292	H10	AncientPublished	AncientPublished	Mann et al. 2018	Human Pastoral	Arbulag Soum, Mongolia	2,000 BC ca.	Pastoral lifestyle.		X		13944283	2816745166	202	https://sra-pub-run-odp.s3.amazonaws.com/sra/SRR6877292/SRR6877292	SRX3830233	H10_calc	WGS	RANDOM	METAGENOMIC	PAIRED	ILLUMINA	Illumina HiSeq 2500	SRP136221	PRJNA445215	SRS3078201	447426	human oral metagenome	C214calc	SSABIN'S SHARED SUBMISSIONS	public
SRR6877323	H24	AncientPublished	AncientPublished	Mann et al. 2018	Human Pastoral	Arbulag Soum, Mongolia	2,000 BC ca.	Pastoral lifestyle.		X		11681424	2359647648	202	https://sra-pub-run-odp.s3.amazonaws.com/sra/SRR6877323/SRR6877323	SRX3830219	H24_calc	WGS	RANDOM	METAGENOMIC	PAIRED	ILLUMINA	Illumina HiSeq 2500	SRP136221	PRJNA445215	SRS3078200	447426	human oral metagenome	F349Acalc	SSABIN'S SHARED SUBMISSIONS	public
SRR6877324	S40	AncientPublished	AncientPublished	Mann et al. 2018, Schmidt et al. 2016	Human historic	Samdzong, Nepal	400-650 AD	Agriculturalists - barley and buckwheat farmers who also raised goats.		X		8646847	1746663094	202	https://sra-pub-run-odp.s3.amazonaws.com/sra/SRR6877324/SRR6877324	SRX3830200	S40_calc	WGS	RANDOM	METAGENOMIC	PAIRED	ILLUMINA	Illumina HiSeq 2500	SRP136221	PRJNA445215	SRS3078198	447426	human oral metagenome	F1948calc	SSABIN'S SHARED SUBMISSIONS	public
SRR9104601	SRR9104601	Soil	Soil	Mogodiniyai Kasmaei et al. 2019	Soil					X	X	10378065	2615272380	252	https://sra-pub-run-odp.s3.amazonaws.com/sra/SRR9104601/SRR9104601	SRX5879547	soil_3	WGS	other	GENOMIC	PAIRED	ILLUMINA	Illumina HiSeq 2500	SRP199108	PRJNA543979	SRS3078195	447426	human oral metagenome	H10calc	SSABIN'S SHARED SUBMISSIONS	public
SRR9289415	SRR9289415	Soil	Soil	Ohlsson et al. 2019	Soil					X	X	14839598	2997598796	202	https://sra-pub-run-odp.s3.amazonaws.com/sra/SRR9289415/SRR9289415	SRX6059073	S7S	WGS	RANDOM	METAGENOMIC	PAIRED	ILLUMINA	Illumina HiSeq 2000	SRP201259	PRJNA548586	SRS3078181	447426	human oral metagenome	H24calc	SSABIN'S SHARED SUBMISSIONS	public
SRR957738	SRR957738	AncientPublished	AncientPublished	Warinner et al. 2014	Human historic	Dalheim, Germany	950-1200 AD	periodontitis		X		13228381	987253303	74	https://sra-pub-run-odp.s3.amazonaws.com/sra/SRR957738/SRR957738	SRX340010		WGS	RANDOM	METAGENOMIC	SINGLE	ILLUMINA	Illumina HiSeq 2000	SRP029257	PRJNA216965	SRS3078162	447426	human oral metagenome	S40calc	SSABIN'S SHARED SUBMISSIONS	public
SRR957739	SRR957739	AncientPublished	AncientPublished	Warinner et al. 2014	Human historic	Dalheim, Germany	950-1200 AD	periodontitis		X		13260566	1090550329	82	https://sra-pub-run-odp.s3.amazonaws.com/sra/SRR957739/SRR957739	SRX340011		WGS	RANDOM	METAGENOMIC	SINGLE	ILLUMINA	Illumina HiSeq 2000	SRP029257	PRJNA216965	SRS4802316	410658	soil metagenome	topsoil_replicate 3	SWEDISH UNIVERSITY OF AGRICULTURAL SCIENCES	public
SRR957740	SRR957740	AncientPublished	AncientPublished	Warinner et al. 2014	Human historic	Dalheim, Germany	950-1200 AD	periodontitis		X		8869866	693647240	78	https://sra-pub-run-odp.s3.amazonaws.com/sra/SRR957740/SRR957740	SRX340012		WGS	RANDOM	METAGENOMIC	SINGLE	ILLUMINA	Illumina HiSeq 2000	SRP029257	PRJNA216965	SRS4960433	410658	soil metagenome	Site 7 soil	NORTHERN ILLINOIS UNIVERSITY	public
SRR957741	SRR957741	AncientPublished	AncientPublished	Warinner et al. 2014	Human historic	Dalheim, Germany	950-1200 AD	periodontitis		X		11275013	948201112	84	https://sra-pub-run-odp.s3.amazonaws.com/sra/SRR957741/SRR957741	SRX340013		WGS	RANDOM	METAGENOMIC	SINGLE	ILLUMINA	Illumina HiSeq 2000	SRP029257	PRJNA216965	SRS473742	447426	human oral metagenome	S1-Shot-B61-calc	UNIVERSITY OF OKLAHOMA	public
SRR957742	SRR957742	AncientPublished	AncientPublished	Warinner et al. 2014	Human historic	Dalheim, Germany	950-1200 AD	periodontitis		X		8978974	754574821	84	https://sra-pub-run-odp.s3.amazonaws.com/sra/SRR957742/SRR957742	SRX340014		WGS	RANDOM	METAGENOMIC	SINGLE	ILLUMINA	Illumina HiSeq 2000	SRP029257	PRJNA216965	SRS473743	447426	human oral metagenome	S2-Shot-B61-calc	UNIVERSITY OF OKLAHOMA	public
SRR957743	SRR957743	AncientPublished	AncientPublished	Warinner et al. 2014	Human historic	Dalheim, Germany	950-1200 AD	periodontitis		X		8999409	793273909	88	https://sra-pub-run-odp.s3.amazonaws.com/sra/SRR957743/SRR957743	SRX340015		WGS	RANDOM	METAGENOMIC	SINGLE	ILLUMINA	Illumina HiSeq 2000	SRP029257	PRJNA216965	SRS473744	447426	human oral metagenome	S3-Shot-B61-calc	UNIVERSITY OF OKLAHOMA	public
SRR957744	SRR957744	AncientPublished	AncientPublished	Warinner et al. 2014	Human historic	Dalheim, Germany	950-1200 AD	periodontitis		X		10187301	860003491	84	https://sra-pub-run-odp.s3.amazonaws.com/sra/SRR957744/SRR957744	SRX340016		WGS	RANDOM	METAGENOMIC	SINGLE	ILLUMINA	Illumina HiSeq 2000	SRP029257	PRJNA216965	SRS473745	447426	human oral metagenome	S4-Shot-B61-calc	UNIVERSITY OF OKLAHOMA	public
SRR957745	SRR957745	AncientPublished	AncientPublished	Warinner et al. 2014	Human historic	Dalheim, Germany	950-1200 AD	periodontitis		X		10087890	900664026	89	https://sra-pub-run-odp.s3.amazonaws.com/sra/SRR957745/SRR957745	SRX340017		WGS	RANDOM	METAGENOMIC	SINGLE	ILLUMINA	Illumina HiSeq 2000	SRP029257	PRJNA216965	SRS473747	447426	human oral metagenome	S5-Shot-G12-calc	UNIVERSITY OF OKLAHOMA	public
SRR957746	SRR957746	AncientPublished	AncientPublished	Warinner et al. 2014	Human historic	Dalheim, Germany	950-1200 AD	periodontitis		X		8790145	613598015	69	https://sra-pub-run-odp.s3.amazonaws.com/sra/SRR957746/SRR957746	SRX340018		WGS	RANDOM	METAGENOMIC	SINGLE	ILLUMINA	Illumina HiSeq 2000	SRP029257	PRJNA216965	SRS473746	447426	human oral metagenome	S6-Shot-G12-calc	UNIVERSITY OF OKLAHOMA	public
ERS4181275	BRF001.A	Soil	Soil	Borry et al. 2020	Soil					X	X	9628287	1164350196	120	https://sra-pub-run-odp.s3.amazonaws.com/sra/ERR3761400/ERR3761400	ERX3762580	BRF001.A0101.SG1.1_S0	WGS	RANDOM	METAGENOMIC	PAIRED	ILLUMINA	Illumina HiSeq 4000	ERP118398	PRJEB35362	ERS4181275	410658	soil metagenome	SAMEA6415049	MAX PLANCK INSTITUTE FOR THE SCIENCE OF HUMAN HIST	public
ERS4181276	CBA001.A	Soil	Soil	Borry et al. 2020	Soil					X	X	8979063	1036294828	115	https://sra-pub-run-odp.s3.amazonaws.com/sra/ERR3761401/ERR3761401	ERX3762581	CBA001.A0101.SG1.1_S0	WGS	RANDOM	METAGENOMIC	PAIRED	ILLUMINA	Illumina HiSeq 4000	ERP118398	PRJEB35362	ERS4181276	410658	soil metagenome	SAMEA6415050	MAX PLANCK INSTITUTE FOR THE SCIENCE OF HUMAN HIST	public
ERS4181277	CMN001.D	Soil	Soil	Borry et al. 2020	Soil					X	X	8141919	923769716	113	https://sra-pub-run-odp.s3.amazonaws.com/sra/ERR3761402/ERR3761402	ERX3762582	CMN001.D0101.SG1.1_S0	WGS	RANDOM	METAGENOMIC	PAIRED	ILLUMINA	Illumina HiSeq 4000	ERP118398	PRJEB35362	ERS4181277	410658	soil metagenome	SAMEA6415051	MAX PLANCK INSTITUTE FOR THE SCIENCE OF HUMAN HIST	public
ERS4181278	DRL001.A	Soil	Soil	Borry et al. 2020	Soil					X	X	7747881	952544776	122	https://sra-pub-run-odp.s3.amazonaws.com/sra/ERR3761403/ERR3761403	ERX3762583	DRL001.A0101.SG1.1_S0	WGS	RANDOM	METAGENOMIC	PAIRED	ILLUMINA	Illumina HiSeq 4000	ERP118398	PRJEB35362	ERS4181278	410658	soil metagenome	SAMEA6415052	MAX PLANCK INSTITUTE FOR THE SCIENCE OF HUMAN HIST	public
ERS4181279	ECO004.D	Soil	Soil	Borry et al. 2020	Soil					X	X	9723367	1063401102	109	https://sra-pub-run-odp.s3.amazonaws.com/sra/ERR3761404/ERR3761404	ERX3762584	ECO004_D0101_SG1_1_S0	WGS	RANDOM	METAGENOMIC	PAIRED	ILLUMINA	Illumina HiSeq 4000	ERP118398	PRJEB35362	ERS4181279	410658	soil metagenome	SAMEA6415053	MAX PLANCK INSTITUTE FOR THE SCIENCE OF HUMAN HIST	public
ERS4181280	LEI010.A	Soil	Soil	Borry et al. 2020	Soil					X	X	6021108	676274842	112	https://sra-pub-run-odp.s3.amazonaws.com/sra/ERR3761405/ERR3761405	ERX3762585	LEI010.A0101.SG1.1_S0	WGS	RANDOM	METAGENOMIC	PAIRED	ILLUMINA	Illumina HiSeq 4000	ERP118398	PRJEB35362	ERS4181280	410658	soil metagenome	SAMEA6415054	MAX PLANCK INSTITUTE FOR THE SCIENCE OF HUMAN HIST	public
ERS5428037	ES6	Soil	Soil	Rampelli et al. 2021	Soil					X	X	10491866	614806688	58	https://sra-pub-run-odp.s3.amazonaws.com/sra/ERR4903911/ERR4903911	ERX4770784	unspecified	WGS	unspecified	METAGENOMIC	SINGLE	ILLUMINA	NextSeq 500	ERP125478	PRJEB41665	ERS5428037	256318	metagenome	SAMEA7671046	MICROBIAL ECOLOGY OF HEALTH UNIT, UNIVERSITY OF BO	public
ERS5428038	ES7	Soil	Soil	Rampelli et al. 2021	Soil					X	X	21083124	1250091930	59	https://sra-pub-run-odp.s3.amazonaws.com/sra/ERR4903912/ERR4903912	ERX4770785	unspecified	WGS	unspecified	METAGENOMIC	SINGLE	ILLUMINA	NextSeq 500	ERP125478	PRJEB41665	ERS5428038	256318	metagenome	SAMEA7671047	MICROBIAL ECOLOGY OF HEALTH UNIT, UNIVERSITY OF BO	public
ERS5428039	IX	Soil	Soil	Rampelli et al. 2021	Soil					X	X	1204364	88924077	73	https://sra-pub-run-odp.s3.amazonaws.com/sra/ERR4903913/ERR4903913	ERX4770786	unspecified	WGS	unspecified	METAGENOMIC	SINGLE	ILLUMINA	NextSeq 500	ERP125478	PRJEB41665	ERS5428039	256318	metagenome	SAMEA7671048	MICROBIAL ECOLOGY OF HEALTH UNIT, UNIVERSITY OF BO	public
ERS5428040	V1	Soil	Soil	Rampelli et al. 2021	Soil					X		3682509	296585845	80	https://sra-pub-run-odp.s3.amazonaws.com/sra/ERR4903914/ERR4903914	ERX4770787	unspecified	WGS	unspecified	METAGENOMIC	SINGLE	ILLUMINA	NextSeq 500	ERP125478	PRJEB41665	ERS5428040	256318	metagenome	SAMEA7671049	MICROBIAL ECOLOGY OF HEALTH UNIT, UNIVERSITY OF BO	public
ERS5428041	V2	Soil	Soil	Rampelli et al. 2021	Soil					X		3632650	303276839	83	https://sra-pub-run-odp.s3.amazonaws.com/sra/ERR4903915/ERR4903915	ERX4770788	unspecified	WGS	unspecified	METAGENOMIC	SINGLE	ILLUMINA	NextSeq 500	ERP125478	PRJEB41665	ERS5428041	256318	metagenome	SAMEA7671050	MICROBIAL ECOLOGY OF HEALTH UNIT, UNIVERSITY OF BO	public
ERS5428042	V3	Soil	Soil	Rampelli et al. 2021	Soil					X		2382857	197825674	83	https://sra-pub-run-odp.s3.amazonaws.com/sra/ERR4903916/ERR4903916	ERX4770789	unspecified	WGS	unspecified	METAGENOMIC	SINGLE	ILLUMINA	NextSeq 500	ERP125478	PRJEB41665	ERS5428042	256318	metagenome	SAMEA7671051	MICROBIAL ECOLOGY OF HEALTH UNIT, UNIVERSITY OF BO	public
ERS5428043	Xa	Soil	Soil	Rampelli et al. 2021	Soil					X		6581691	504205387	76	https://sra-pub-run-odp.s3.amazonaws.com/sra/ERR4903917/ERR4903917	ERX4770790	unspecified	WGS	unspecified	METAGENOMIC	SINGLE	ILLUMINA	NextSeq 500	ERP125478	PRJEB41665	ERS5428043	256318	metagenome	SAMEA7671052	MICROBIAL ECOLOGY OF HEALTH UNIT, UNIVERSITY OF BO	public
ERS5428045	XI	Soil	Soil	Rampelli et al. 2021	Soil					X		3692771	286837044	77	https://sra-pub-run-odp.s3.amazonaws.com/sra/ERR4903919/ERR4903919	ERX4770792	unspecified	WGS	unspecified	METAGENOMIC	SINGLE	ILLUMINA	NextSeq 500	ERP125478	PRJEB41665	ERS5428045	256318	metagenome	SAMEA7671054	MICROBIAL ECOLOGY OF HEALTH UNIT, UNIVERSITY OF BO	public
ERR3589337	CS21	AncientPublished	AncientPublished	Velsko et al. 2019	Human historic	Radcliffe collection, Oxford, UK	1770-1855 AD			X		16833633	5083757166	302	https://sra-pub-run-odp.s3.amazonaws.com/sra/ERR3589337/ERR3589337	ERX3585224	CS21.kHFU.r	WGS	RANDOM	GENOMIC	PAIRED	ILLUMINA	Illumina HiSeq 2500	ERP112780	PRJEB30331	ERS3881528	447426	human oral metagenome	SAMEA6080427	MAX PLANCK INSTITUTE FOR THE SCIENCE OF HUMAN HIST	public
ERR3589338	CS22	AncientPublished	AncientPublished	Velsko et al. 2019	Human historic	Radcliffe collection, Oxford, UK	1770-1855 AD	Caries		X		82743	24988386	302	https://sra-pub-run-odp.s3.amazonaws.com/sra/ERR3589338/ERR3589338	ERX3585225	CS22.kHFU.r	WGS	RANDOM	GENOMIC	PAIRED	ILLUMINA	Illumina HiSeq 2500	ERP112780	PRJEB30331	ERS3881529	447426	human oral metagenome	SAMEA6080428	MAX PLANCK INSTITUTE FOR THE SCIENCE OF HUMAN HIST	public
ERR3589339	CS23	AncientPublished	AncientPublished	Velsko et al. 2019	Human historic	Radcliffe collection, Oxford, UK	1770-1855 AD			X		7698355	2324903210	302	https://sra-pub-run-odp.s3.amazonaws.com/sra/ERR3589339/ERR3589339	ERX3585226	CS23.kHFU.r	WGS	RANDOM	GENOMIC	PAIRED	ILLUMINA	Illumina HiSeq 2500	ERP112780	PRJEB30331	ERS3881530	447426	human oral metagenome	SAMEA6080429	MAX PLANCK INSTITUTE FOR THE SCIENCE OF HUMAN HIST	public
ERR3589340	CS24	AncientPublished	AncientPublished	Velsko et al. 2019	Human historic	Radcliffe collection, Oxford, UK	1770-1855 AD	Periodontal disease+Caries		X		6051521	1827559342	302	https://sra-pub-run-odp.s3.amazonaws.com/sra/ERR3589340/ERR3589340	ERX3585227	CS24.kHFU.r	WGS	RANDOM	GENOMIC	PAIRED	ILLUMINA	Illumina HiSeq 2500	ERP112780	PRJEB30331	ERS3881531	447426	human oral metagenome	SAMEA6080430	MAX PLANCK INSTITUTE FOR THE SCIENCE OF HUMAN HIST	public
ERR3589341	CS26	AncientPublished	AncientPublished	Velsko et al. 2019	Human historic	Radcliffe collection, Oxford, UK	1770-1855 AD	Periodontal disease		X		4720827	1425689754	302	https://sra-pub-run-odp.s3.amazonaws.com/sra/ERR3589341/ERR3589341	ERX3585228	CS26.kHFU.r	WGS	RANDOM	GENOMIC	PAIRED	ILLUMINA	Illumina HiSeq 2500	ERP112780	PRJEB30331	ERS3881532	447426	human oral metagenome	SAMEA6080431	MAX PLANCK INSTITUTE FOR THE SCIENCE OF HUMAN HIST	public
ERR3589342	CS27	AncientPublished	AncientPublished	Velsko et al. 2019	Human historic	Radcliffe collection, Oxford, UK	1770-1855 AD	Periodontal disease		X		3209052	969133704	302	https://sra-pub-run-odp.s3.amazonaws.com/sra/ERR3589342/ERR3589342	ERX3585229	CS27.kHFU.r	WGS	RANDOM	GENOMIC	PAIRED	ILLUMINA	Illumina HiSeq 2500	ERP112780	PRJEB30331	ERS3881533	447426	human oral metagenome	SAMEA6080432	MAX PLANCK INSTITUTE FOR THE SCIENCE OF HUMAN HIST	public
ERR3589343	CS28	AncientPublished	AncientPublished	Velsko et al. 2019	Human historic	Radcliffe collection, Oxford, UK	1770-1855 AD	Periodontal disease+Caries		X		5013002	1513926604	302	https://sra-pub-run-odp.s3.amazonaws.com/sra/ERR3589343/ERR3589343	ERX3585230	CS28.kHFU.r	WGS	RANDOM	GENOMIC	PAIRED	ILLUMINA	Illumina HiSeq 2500	ERP112780	PRJEB30331	ERS3881534	447426	human oral metagenome	SAMEA6080433	MAX PLANCK INSTITUTE FOR THE SCIENCE OF HUMAN HIST	public
ERR3589344	CS29	AncientPublished	AncientPublished	Velsko et al. 2019	Human historic	Radcliffe collection, Oxford, UK	1770-1855 AD	Periodontal disease		X		5633190	1701223380	302	https://sra-pub-run-odp.s3.amazonaws.com/sra/ERR3589344/ERR3589344	ERX3585231	CS29.kHFU.r	WGS	RANDOM	GENOMIC	PAIRED	ILLUMINA	Illumina HiSeq 2500	ERP112780	PRJEB30331	ERS3881535	447426	human oral metagenome	SAMEA6080434	MAX PLANCK INSTITUTE FOR THE SCIENCE OF HUMAN HIST	public
ERR3589345	CS32	AncientPublished	AncientPublished	Velsko et al. 2019	Human historic	Radcliffe collection, Oxford, UK	1770-1855 AD	Periodontal disease		X		5596747	1690217594	302	https://sra-pub-run-odp.s3.amazonaws.com/sra/ERR3589345/ERR3589345	ERX3585232	CS30.kHFU.r	WGS	RANDOM	GENOMIC	PAIRED	ILLUMINA	Illumina HiSeq 2500	ERP112780	PRJEB30331	ERS3881536	447426	human oral metagenome	SAMEA6080435	MAX PLANCK INSTITUTE FOR THE SCIENCE OF HUMAN HIST	public
ERR3589346	CS31	AncientPublished	AncientPublished	Velsko et al. 2019	Human historic	Radcliffe collection, Oxford, UK	1770-1855 AD			X		262834	79375868	302	https://sra-pub-run-odp.s3.amazonaws.com/sra/ERR3589346/ERR3589346	ERX3585233	CS31.kHFU.r	WGS	RANDOM	GENOMIC	PAIRED	ILLUMINA	Illumina HiSeq 2500	ERP112780	PRJEB30331	ERS3881537	447426	human oral metagenome	SAMEA6080436	MAX PLANCK INSTITUTE FOR THE SCIENCE OF HUMAN HIST	public
ERR3307045	JAE006.A0101	oral	Modern dental calculus	Velsko et al. 2019	Human modern	Spain	Modern calculus	Periodontal disease		X	X	70322031	10688948712	152	https://sra-pub-run-odp.s3.amazonaws.com/sra/ERR3307045/ERR3307045	ERX3333070	JAE006.A0101	WGS	RANDOM	GENOMIC	PAIRED	ILLUMINA	NextSeq 500	ERP113706	PRJEB31185	ERS3395764	SAMEA5591548	256318	metagenome	SAMEA5591548	MAX PLANCK INSTITUTE FOR THE SCIENCE OF HUMAN HIST	public
ERR3307046	JAE007.A0101	oral	Modern dental calculus	Velsko et al. 2019	Human modern	Spain	Modern calculus	Periodontal disease		X	X	53927712	8197012224	152	https://sra-pub-run-odp.s3.amazonaws.com/sra/ERR3307046/ERR3307046	ERX3333071	JAE007.A0101	WGS	RANDOM	GENOMIC	PAIRED	ILLUMINA	NextSeq 500	ERP113706	PRJEB31185	ERS3395765	SAMEA5591549	256318	metagenome	SAMEA5591549	MAX PLANCK INSTITUTE FOR THE SCIENCE OF HUMAN HIST	public
ERR3307047	JAE008.A0101	oral	Modern dental calculus	Velsko et al. 2019	Human modern	Spain	Modern calculus			X	X	51309213	7799000376	152	https://sra-pub-run-odp.s3.amazonaws.com/sra/ERR3307047/ERR3307047	ERX3333072	JAE008.A0101	WGS	RANDOM	GENOMIC	PAIRED	ILLUMINA	NextSeq 500	ERP113706	PRJEB31185	ERS3395766	SAMEA5591550	256318	metagenome	SAMEA5591550	MAX PLANCK INSTITUTE FOR THE SCIENCE OF HUMAN HIST	public
ERR3307048	JAE009.A0101	oral	Modern dental calculus	Velsko et al. 2019	Human modern	Spain	Modern calculus			X	X	52819590	8028577680	152	https://sra-pub-run-odp.s3.amazonaws.com/sra/ERR3307048/ERR3307048	ERX3333073	JAE009.A0101	WGS	RANDOM	GENOMIC	PAIRED	ILLUMINA	NextSeq 500	ERP113706	PRJEB31185	ERS3395767	SAMEA5591551	256318	metagenome	SAMEA5591551	MAX PLANCK INSTITUTE FOR THE SCIENCE OF HUMAN HIST	public
ERR3307049	JAE010.A0101	oral	Modern dental calculus	Velsko et al. 2019	Human modern	Spain	Modern calculus	Periodontal disease		X	X	49865920	7579619840	152	https://sra-pub-run-odp.s3.amazonaws.com/sra/ERR3307049/ERR3307049	ERX3333074	JAE010.A0101	WGS	RANDOM	GENOMIC	PAIRED	ILLUMINA	NextSeq 500	ERP113706	PRJEB31185	ERS3395768	SAMEA5591552	256318	metagenome	SAMEA5591552	MAX PLANCK INSTITUTE FOR THE SCIENCE OF HUMAN HIST	public
ERR3307050	JAE012.A0101	oral	Modern dental calculus	Velsko et al. 2019	Human modern	Spain	Modern calculus	Periodontal disease		X	X	47839599	7271619048	152	https://sra-pub-run-odp.s3.amazonaws.com/sra/ERR3307050/ERR3307050	ERX3333075	JAE012.A0101	WGS	RANDOM	GENOMIC	PAIRED	ILLUMINA	NextSeq 500	ERP113706	PRJEB31185	ERS3395769	SAMEA5591553	256318	metagenome	SAMEA5591553	MAX PLANCK INSTITUTE FOR THE SCIENCE OF HUMAN HIST	public
ERR3307051	JAE013.A0101	oral	Modern dental calculus	Velsko et al. 2019	Human modern	Spain	Modern calculus	Periodontal disease		X	X	31295281	4756882712	152	https://sra-pub-run-odp.s3.amazonaws.com/sra/ERR3307051/ERR3307051	ERX3333076	JAE013.A0101	WGS	RANDOM	GENOMIC	PAIRED	ILLUMINA	NextSeq 500	ERP113706	PRJEB31185	ERS3395770	SAMEA5591554	256318	metagenome	SAMEA5591554	MAX PLANCK INSTITUTE FOR THE SCIENCE OF HUMAN HIST	public
ERR3307052	JAE014.A0101	oral	Modern dental calculus	Velsko et al. 2019	Human modern	Spain	Modern calculus			X	X	53238754	8092290608	152	https://sra-pub-run-odp.s3.amazonaws.com/sra/ERR3307052/ERR3307052	ERX3333077	JAE014.A0101	WGS	RANDOM	GENOMIC	PAIRED	ILLUMINA	NextSeq 500	ERP113706	PRJEB31185	ERS3395771	SAMEA5591555	256318	metagenome	SAMEA5591555	MAX PLANCK INSTITUTE FOR THE SCIENCE OF HUMAN HIST	public
ERR3307053	JAE015.A0101	oral	Modern dental calculus	Velsko et al. 2019	Human modern	Spain	Modern calculus	Periodontal disease		X	X	45398636	6900592672	152	https://sra-pub-run-odp.s3.amazonaws.com/sra/ERR3307053/ERR3307053	ERX3333078	JAE015.A0101	WGS	RANDOM	GENOMIC	PAIRED	ILLUMINA	NextSeq 500	ERP113706	PRJEB31185	ERS3395772	SAMEA5591556	256318	metagenome	SAMEA5591556	MAX PLANCK INSTITUTE FOR THE SCIENCE OF HUMAN HIST	public
ERR3307054	JAE016.A0101	oral	Modern dental calculus	Velsko et al. 2019	Human modern	Spain	Modern calculus			X	X	73800335	11217650920	152	https://sra-pub-run-odp.s3.amazonaws.com/sra/ERR3307054/ERR3307054	ERX3333079	JAE016.A0101	WGS	RANDOM	GENOMIC	PAIRED	ILLUMINA	NextSeq 500	ERP113706	PRJEB31185	ERS3395773	SAMEA5591557	256318	metagenome	SAMEA5591557	MAX PLANCK INSTITUTE FOR THE SCIENCE OF HUMAN HIST	public
SRR060370	SRR060370	stool	stool	Human Microbiome Project	Human modern					X	X	38880042	7426088022	191	https://sra-pub-run-odp.s3.amazonaws.com/sra/SRR060370/SRR060370	SRX023565	Solexa-27630	WGS	RANDOM	METAGENOMIC	PAIRED	ILLUMINA	Illumina Genome Analyzer II	SRP002163	PRJNA48479	SAMN00032498	646099	human metagenome	700014562	BI	filtered
SRR060371	SRR060371	stool	stool	Human Microbiome Project	Human modern					X	X	38776762	7406361542	191	https://sra-pub-run-odp.s3.amazonaws.com/sra/SRR060371/SRR060371	SRX023566	Solexa-27630	WGS	RANDOM	METAGENOMIC	PAIRED	ILLUMINA	Illumina Genome Analyzer II	SRP002163	PRJNA48479	SAMN00032498	646099	human metagenome	700014562	BI	filtered
SRR061957	SRR061957	oral	tongue_dorsum	Human Microbiome Project	Human modern					X		38360213	7748763026	202	https://sra-pub-run-odp.s3.amazonaws.com/sra/SRR061957/SRR061957	SRX024569	Solexa-28678	WGS	RANDOM	METAGENOMIC	PAIRED	ILLUMINA	Illumina Genome Analyzer II	SRP002163	PRJNA48479	SAMN00032523	646099	human metagenome	700014733	BI	filtered
SRR059326	SRR059326	oral	supragingival_plaque	Human Microbiome Project	Human modern					X		36786474	3715433874	101	https://sra-pub-run-odp.s3.amazonaws.com/sra/SRR059326/SRR059326	SRX022888	Solexa-27632	WGS	RANDOM	METAGENOMIC	SINGLE	ILLUMINA	Illumina Genome Analyzer II	SRP002163	PRJNA48479	SAMN00032535	646099	human metagenome	700014751	BI	filtered
SRR062013	SRR062013	oral	supragingival_plaque	Human Microbiome Project	Human modern					X		36532652	7379595704	202	https://sra-pub-run-odp.s3.amazonaws.com/sra/SRR062013/SRR062013	SRX024625	Solexa-28683	WGS	RANDOM	METAGENOMIC	PAIRED	ILLUMINA	Illumina Genome Analyzer II	SRP002163	PRJNA48479	SAMN00032563	646099	human metagenome	700014815	BI	filtered
SRR062053	SRR062053	oral	tongue_dorsum	Human Microbiome Project	Human modern					X		31979884	6459936568	202	https://sra-pub-run-odp.s3.amazonaws.com/sra/SRR062053/SRR062053	SRX024665	Solexa-28686	WGS	RANDOM	METAGENOMIC	PAIRED	ILLUMINA	Illumina Genome Analyzer II	SRP002163	PRJNA48479	SAMN00032577	646099	human metagenome	700014929	BI	filtered
SRR062031	SRR062031	oral	buccal_mucosa	Human Microbiome Project	Human modern					X		34253043	6919114686	202	https://sra-pub-run-odp.s3.amazonaws.com/sra/SRR062031/SRR062031	SRX024643	Solexa-28687	WGS	RANDOM	METAGENOMIC	PAIRED	ILLUMINA	Illumina Genome Analyzer II	SRP002163	PRJNA48479	SAMN00032581	646099	human metagenome	700014933	BI	filtered
SRR061912	SRR061912	oral	supragingival_plaque	Human Microbiome Project	Human modern					X		38131261	7702514722	202	https://sra-pub-run-odp.s3.amazonaws.com/sra/SRR061912/SRR061912	SRX024524	Solexa-28705	WGS	RANDOM	METAGENOMIC	PAIRED	ILLUMINA	Illumina Genome Analyzer II	SRP002163	PRJNA48479	SAMN00032589	646099	human metagenome	700014941	BI	filtered
SRR059854	SRR059854	stool	stool	Human Microbiome Project	Human modern					X	X	40132268	8106718136	202	https://sra-pub-run-odp.s3.amazonaws.com/sra/SRR059854/SRR059854	SRX023246	Solexa-27635	WGS	RANDOM	METAGENOMIC	PAIRED	ILLUMINA	Illumina Genome Analyzer II	SRP002163	PRJNA48479	SAMN00032676	646099	human metagenome	700015181	BI	filtered
SRR060417	SRR060417	oral	tongue_dorsum	Human Microbiome Project	Human modern					X		36964794	7466888388	202	https://sra-pub-run-odp.s3.amazonaws.com/sra/SRR060417/SRR060417	SRX023612	Solexa-27636	WGS	RANDOM	METAGENOMIC	PAIRED	ILLUMINA	Illumina Genome Analyzer II	SRP002163	PRJNA48479	SAMN00032680	646099	human metagenome	700015199	BI	filtered
SRR060401	SRR060401	oral	buccal_mucosa	Human Microbiome Project	Human modern					X		38066602	7689453604	202	https://sra-pub-run-odp.s3.amazonaws.com/sra/SRR060401/SRR060401	SRX023596	Solexa-27538	WGS	RANDOM	METAGENOMIC	PAIRED	ILLUMINA	Illumina Genome Analyzer II	SRP002163	PRJNA48479	SAMN00032684	646099	human metagenome	700015205	BI	filtered
SRR059919	SRR059919	oral	supragingival_plaque	Human Microbiome Project	Human modern					X		36913436	7456514072	202	https://sra-pub-run-odp.s3.amazonaws.com/sra/SRR059919/SRR059919	SRX023311	Solexa-27638	WGS	RANDOM	METAGENOMIC	PAIRED	ILLUMINA	Illumina Genome Analyzer II	SRP002163	PRJNA48479	SAMN00032692	646099	human metagenome	700015217	BI	filtered
SRR061170	SRR061170	stool	stool	Human Microbiome Project	Human modern					X	X	36676774	7335354800	200	https://sra-pub-run-odp.s3.amazonaws.com/sra/SRR061170/SRR061170	SRX023994	2855587475	WGS	RANDOM	METAGENOMIC	PAIRED	ILLUMINA	Illumina Genome Analyzer II	SRP002163	PRJNA48479	SAMN00032708	646099	human metagenome	700015250	WUGSC	filtered
SRR060411	SRR060411	stool	stool	Human Microbiome Project	Human modern					X	X	38656244	7808561288	202	https://sra-pub-run-odp.s3.amazonaws.com/sra/SRR060411/SRR060411	SRX023606	Solexa-27640	WGS	RANDOM	METAGENOMIC	PAIRED	ILLUMINA	Illumina Genome Analyzer II	SRP002163	PRJNA48479	SAMN00032739	646099	human metagenome	700015415	BI	filtered
SRR059929	SRR059929	oral	tongue_dorsum	Human Microbiome Project	Human modern					X		39289172	7936412744	202	https://sra-pub-run-odp.s3.amazonaws.com/sra/SRR059929/SRR059929	SRX023321	Solexa-27637	WGS	RANDOM	METAGENOMIC	PAIRED	ILLUMINA	Illumina Genome Analyzer II	SRP002163	PRJNA48479	SAMN00032743	646099	human metagenome	700015430	BI	filtered
SRR059325	SRR059325	oral	buccal_mucosa	Human Microbiome Project	Human modern					X		36826704	3719497104	101	https://sra-pub-run-odp.s3.amazonaws.com/sra/SRR059325/SRR059325	SRX022887	Solexa-27641	WGS	RANDOM	METAGENOMIC	SINGLE	ILLUMINA	Illumina Genome Analyzer II	SRP002163	PRJNA48479	SAMN00032747	646099	human metagenome	700015436	BI	filtered
SRR060421	SRR060421	oral	supragingival_plaque	Human Microbiome Project	Human modern					X		30058125	6071741250	202	https://sra-pub-run-odp.s3.amazonaws.com/sra/SRR060421/SRR060421	SRX023616	Solexa-27642	WGS	RANDOM	METAGENOMIC	PAIRED	ILLUMINA	Illumina Genome Analyzer II	SRP002163	PRJNA48479	SAMN00032780	646099	human metagenome	700015552	BI	filtered
SRR061166	SRR061166	stool	stool	Human Microbiome Project	Human modern					X	X	35791082	7158216400	200	https://sra-pub-run-odp.s3.amazonaws.com/sra/SRR061166/SRR061166	SRX023992	2855587477	WGS	RANDOM	METAGENOMIC	PAIRED	ILLUMINA	Illumina Genome Analyzer II	SRP002163	PRJNA48479	SAMN00032842	646099	human metagenome	700015981	WUGSC	filtered
SRR346668	SRR346668	stool	stool	Human Microbiome Project	Human modern					X	X	34035443	6807088600	200	https://sra-pub-run-odp.s3.amazonaws.com/sra/SRR346668/SRR346668	SRX098534	2857254289	WGS	RANDOM	METAGENOMIC	PAIRED	ILLUMINA	Illumina Genome Analyzer II	SRP002163	PRJNA48479	SAMN00032889	646099	human metagenome	700016142	WUGSC	filtered
SRR061153	SRR061153	stool	stool	Human Microbiome Project	Human modern					X	X	36226022	7245204400	200	https://sra-pub-run-odp.s3.amazonaws.com/sra/SRR061153/SRR061153	SRX023987	2855587476	WGS	RANDOM	METAGENOMIC	PAIRED	ILLUMINA	Illumina Genome Analyzer II	SRP002163	PRJNA48479	SAMN00032966	646099	human metagenome	700016610	WUGSC	filtered
SRR061145	SRR061145	stool	stool	Human Microbiome Project	Human modern					X	X	36444711	7288942200	200	https://sra-pub-run-odp.s3.amazonaws.com/sra/SRR061145/SRR061145	SRX023982	2855427151	WGS	RANDOM	METAGENOMIC	PAIRED	ILLUMINA	Illumina Genome Analyzer II	SRP002163	PRJNA48479	SAMN00033023	646099	human metagenome	700033153	WUGSC	filtered
SRR059413	SRR059413	stool	stool	Human Microbiome Project	Human modern					X	X	35284980	7127565960	202	https://sra-pub-run-odp.s3.amazonaws.com/sra/SRR059413/SRR059413	SRX022975	Solexa-26704	WGS	RANDOM	METAGENOMIC	PAIRED	ILLUMINA	Illumina Genome Analyzer II	SRP002163	PRJNA48479	SAMN00033491	646099	human metagenome	700013715	BI	filtered
SRR059415	SRR059415	oral	tongue_dorsum	Human Microbiome Project	Human modern					X		36461887	7365301174	202	https://sra-pub-run-odp.s3.amazonaws.com/sra/SRR059415/SRR059415	SRX022977	Solexa-26705	WGS	RANDOM	METAGENOMIC	PAIRED	ILLUMINA	Illumina Genome Analyzer II	SRP002163	PRJNA48479	SAMN00033497	646099	human metagenome	700013721	BI	filtered
SRR059450	SRR059450	oral	supragingival_plaque	Human Microbiome Project	Human modern					X		34153558	6899018716	202	https://sra-pub-run-odp.s3.amazonaws.com/sra/SRR059450/SRR059450	SRX023012	Solexa-26707	WGS	RANDOM	METAGENOMIC	PAIRED	ILLUMINA	Illumina Genome Analyzer II	SRP002163	PRJNA48479	SAMN00033503	646099	human metagenome	700013727	BI	filtered
SRR059420	SRR059420	stool	stool	Human Microbiome Project	Human modern					X		30409774	6142774348	202	https://sra-pub-run-odp.s3.amazonaws.com/sra/SRR059420/SRR059420	SRX022982	Solexa-26720	WGS	RANDOM	METAGENOMIC	PAIRED	ILLUMINA	Illumina Genome Analyzer II	SRP002163	PRJNA48479	SAMN00034120	646099	human metagenome	700015113	BI	filtered
SRR059859	SRR059859	airways	anterior_nares	Human Microbiome Project	Human modern					X	X	33990154	6866011108	202	https://sra-pub-run-odp.s3.amazonaws.com/sra/SRR059859/SRR059859	SRX023251	Solexa-27693	WGS	RANDOM	METAGENOMIC	PAIRED	ILLUMINA	Illumina Genome Analyzer II	SRP002163	PRJNA48479	SAMN00034373	646099	human metagenome	700015784	BI	filtered
SRR059896	SRR059896	stool	stool	Human Microbiome Project	Human modern					X		36769918	7427523436	202	https://sra-pub-run-odp.s3.amazonaws.com/sra/SRR059896/SRR059896	SRX023288	Solexa-27684	WGS	RANDOM	METAGENOMIC	PAIRED	ILLUMINA	Illumina Genome Analyzer II	SRP002163	PRJNA48479	SAMN00034376	646099	human metagenome	700015857	BI	filtered
SRR059848	SRR059848	oral	tongue_dorsum	Human Microbiome Project	Human modern					X		37572286	7589601772	202	https://sra-downloadb.st-va.ncbi.nlm.nih.gov/sos2/sra-pub-run-6/SRR059848/SRR059848.4	SRX023240	Solexa-27645	WGS	RANDOM	METAGENOMIC	PAIRED	ILLUMINA	Illumina Genome Analyzer II	SRP002163	PRJNA48479	SAMN00034382	646099	human metagenome	700015863	BI	filtered
SRR059867	SRR059867	oral	supragingival_plaque	Human Microbiome Project	Human modern					X		35366597	7144052594	202	https://sra-pub-run-odp.s3.amazonaws.com/sra/SRR059867/SRR059867	SRX023259	Solexa-27685	WGS	RANDOM	METAGENOMIC	PAIRED	ILLUMINA	Illumina Genome Analyzer II	SRP002163	PRJNA48479	SAMN00034388	646099	human metagenome	700015869	BI	filtered
SRR059367	SRR059367	stool	stool	Human Microbiome Project	Human modern					X		33646189	6796530178	202	https://sra-downloadb.st-va.ncbi.nlm.nih.gov/sos2/sra-pub-run-6/SRR059367/SRR059367.4	SRX022929	Solexa-26697	WGS	RANDOM	METAGENOMIC	PAIRED	ILLUMINA	Illumina Genome Analyzer II	SRP002163	PRJNA48479	SAMN00034433	646099	human metagenome	700015922	BI	filtered
SRR061940	SRR061940	oral	tongue_dorsum	Human Microbiome Project	Human modern					X		36373505	7347448010	202	https://sra-pub-run-odp.s3.amazonaws.com/sra/SRR061940/SRR061940	SRX024552	Solexa-28712	WGS	RANDOM	METAGENOMIC	PAIRED	ILLUMINA	Illumina Genome Analyzer II	SRP002163	PRJNA48479	SAMN00034452	646099	human metagenome	700015941	BI	filtered
SRR059384	SRR059384	oral	buccal_mucosa	Human Microbiome Project	Human modern					X		35896855	7251164710	202	https://sra-pub-run-odp.s3.amazonaws.com/sra/SRR059384/SRR059384	SRX022946	Solexa-26698	WGS	RANDOM	METAGENOMIC	PAIRED	ILLUMINA	Illumina Genome Analyzer II	SRP002163	PRJNA48479	SAMN00034457	646099	human metagenome	700015946	BI	filtered
SRR061967	SRR061967	oral	supragingival_plaque	Human Microbiome Project	Human modern					X		34915557	7052942514	202	https://sra-pub-run-odp.s3.amazonaws.com/sra/SRR061967/SRR061967	SRX024579	Solexa-28711	WGS	RANDOM	METAGENOMIC	PAIRED	ILLUMINA	Illumina Genome Analyzer II	SRP002163	PRJNA48479	SAMN00034470	646099	human metagenome	700015959	BI	filtered
SRR061989	SRR061989	skin	left_retroauricular_crease	Human Microbiome Project	Human modern					X		35655641	7202439482	202	https://sra-pub-run-odp.s3.amazonaws.com/sra/SRR061989/SRR061989	SRX024601	Solexa-28713	WGS	RANDOM	METAGENOMIC	PAIRED	ILLUMINA	Illumina Genome Analyzer II	SRP002163	PRJNA48479	SAMN00034476	646099	human metagenome	700015965	BI	filtered
SRR061995	SRR061995	skin	right_retroauricular_crease	Human Microbiome Project	Human modern					X		35279674	7126494148	202	https://sra-pub-run-odp.s3.amazonaws.com/sra/SRR061995/SRR061995	SRX024607	Solexa-28714	WGS	RANDOM	METAGENOMIC	PAIRED	ILLUMINA	Illumina Genome Analyzer II	SRP002163	PRJNA48479	SAMN00034479	646099	human metagenome	700015968	BI	filtered
SRR059504	SRR059504	stool	stool	Human Microbiome Project	Human modern					X		35189599	7108298998	202	https://sra-pub-run-odp.s3.amazonaws.com/sra/SRR059504/SRR059504	SRX023066	Solexa-26679	WGS	RANDOM	METAGENOMIC	PAIRED	ILLUMINA	Illumina Genome Analyzer II	SRP002163	PRJNA48479	SAMN00034694	646099	human metagenome	700016456	BI	filtered
SRR061954	SRR061954	oral	tongue_dorsum	Human Microbiome Project	Human modern					X		36875447	7448840294	202	https://sra-pub-run-odp.s3.amazonaws.com/sra/SRR061954/SRR061954	SRX024566	Solexa-28696	WGS	RANDOM	METAGENOMIC	PAIRED	ILLUMINA	Illumina Genome Analyzer II	SRP002163	PRJNA48479	SAMN00034720	646099	human metagenome	700016482	BI	filtered
SRR062039	SRR062039	oral	buccal_mucosa	Human Microbiome Project	Human modern					X		36221700	7316783400	202	https://sra-pub-run-odp.s3.amazonaws.com/sra/SRR062039/SRR062039	SRX024651	Solexa-28694	WGS	RANDOM	METAGENOMIC	PAIRED	ILLUMINA	Illumina Genome Analyzer II	SRP002163	PRJNA48479	SAMN00034724	646099	human metagenome	700016486	BI	filtered
SRR059813	SRR059813	stool	stool	Human Microbiome Project	Human modern					X		29771119	5656512610	190	https://sra-pub-run-odp.s3.amazonaws.com/sra/SRR059813/SRR059813	SRX023201	IWG_HMP-700016542-1_1pA	WGS	RANDOM	METAGENOMIC	PAIRED	ILLUMINA	Illumina Genome Analyzer II	SRP002163	PRJNA48479	SAMN00034739	646099	human metagenome	700016542	BCM	filtered
SRR059814	SRR059814	oral	supragingival_plaque	Human Microbiome Project	Human modern					X		21210080	4029915200	190	https://sra-pub-run-odp.s3.amazonaws.com/sra/SRR059814/SRR059814	SRX023202	IWG_HMP-700016554-1_1pA	WGS	RANDOM	METAGENOMIC	PAIRED	ILLUMINA	Illumina Genome Analyzer II	SRP002163	PRJNA48479	SAMN00034751	646099	human metagenome	700016554	BCM	filtered
SRR060374	SRR060374	stool	stool	Human Microbiome Project	Human modern					X		36931574	7460177948	202	https://sra-pub-run-odp.s3.amazonaws.com/sra/SRR060374/SRR060374	SRX023569	Solexa-27658	WGS	RANDOM	METAGENOMIC	PAIRED	ILLUMINA	Illumina Genome Analyzer II	SRP002163	PRJNA48479	SAMN00034905	646099	human metagenome	700016765	BI	filtered
SRR060360	SRR060360	oral	tongue_dorsum	Human Microbiome Project	Human modern					X		36280283	7328617166	202	https://sra-pub-run-odp.s3.amazonaws.com/sra/SRR060360/SRR060360	SRX023555	Solexa-27660	WGS	RANDOM	METAGENOMIC	PAIRED	ILLUMINA	Illumina Genome Analyzer II	SRP002163	PRJNA48479	SAMN00034923	646099	human metagenome	700016783	BI	filtered
SRR062010	SRR062010	oral	buccal_mucosa	Human Microbiome Project	Human modern					X		37708709	7617159218	202	https://sra-pub-run-odp.s3.amazonaws.com/sra/SRR062010/SRR062010	SRX024622	Solexa-28698	WGS	RANDOM	METAGENOMIC	PAIRED	ILLUMINA	Illumina Genome Analyzer II	SRP002163	PRJNA48479	SAMN00034929	646099	human metagenome	700016789	BI	filtered
SRR059888	SRR059888	oral	supragingival_plaque	Human Microbiome Project	Human modern					X		35676924	7206738648	202	https://sra-pub-run-odp.s3.amazonaws.com/sra/SRR059888/SRR059888	SRX023280	Solexa-27659	WGS	RANDOM	METAGENOMIC	PAIRED	ILLUMINA	Illumina Genome Analyzer II	SRP002163	PRJNA48479	SAMN00034941	646099	human metagenome	700016801	BI	filtered
SRR059339	SRR059339	stool	stool	Human Microbiome Project	Human modern					X		34208753	6910168106	202	https://sra-downloadb.st-va.ncbi.nlm.nih.gov/sos2/sra-pub-run-6/SRR059339/SRR059339.4	SRX022901	Solexa-26691	WGS	RANDOM	METAGENOMIC	PAIRED	ILLUMINA	Illumina Genome Analyzer II	SRP002163	PRJNA48479	SAMN00035018	646099	human metagenome	700016960	BI	filtered
SRR059834	SRR059834	oral	tongue_dorsum	Human Microbiome Project	Human modern					X		34689846	7007348892	202	https://sra-pub-run-odp.s3.amazonaws.com/sra/SRR059834/SRR059834	SRX023226	Solexa-27694	WGS	RANDOM	METAGENOMIC	PAIRED	ILLUMINA	Illumina Genome Analyzer II	SRP002163	PRJNA48479	SAMN00035036	646099	human metagenome	700016978	BI	filtered
SRR061975	SRR061975	oral	buccal_mucosa	Human Microbiome Project	Human modern					X		35190184	7108417168	202	https://sra-pub-run-odp.s3.amazonaws.com/sra/SRR061975/SRR061975	SRX024587	Solexa-28748	WGS	RANDOM	METAGENOMIC	PAIRED	ILLUMINA	Illumina Genome Analyzer II	SRP002163	PRJNA48479	SAMN00035043	646099	human metagenome	700016985	BI	filtered
SRR059340	SRR059340	oral	supragingival_plaque	Human Microbiome Project	Human modern					X		36136664	7299606128	202	https://sra-pub-run-odp.s3.amazonaws.com/sra/SRR059340/SRR059340	SRX022902	Solexa-26692	WGS	RANDOM	METAGENOMIC	PAIRED	ILLUMINA	Illumina Genome Analyzer II	SRP002163	PRJNA48479	SAMN00035054	646099	human metagenome	700016996	BI	filtered
SRR063524	SRR063524	airways	anterior_nares	Human Microbiome Project	Human modern					X	X	25571599	5114319800	200	https://sra-pub-run-odp.s3.amazonaws.com/sra/SRR063524/SRR063524	SRX025201	2857105470	WGS	RANDOM	METAGENOMIC	PAIRED	ILLUMINA	Illumina Genome Analyzer II	SRP002163	PRJNA48479	SAMN00035094	646099	human metagenome	700021128	WUGSC	filtered
SRR062502	SRR062502	oral	tongue_dorsum	Human Microbiome Project	Human modern					X		29532153	5906430600	200	https://sra-pub-run-odp.s3.amazonaws.com/sra/SRR062502/SRR062502	SRX024890	2857105657	WGS	RANDOM	METAGENOMIC	PAIRED	ILLUMINA	Illumina Genome Analyzer II	SRP002163	PRJNA48479	SAMN00035097	646099	human metagenome	700021131	WUGSC	filtered
SRR061298	SRR061298	oral	buccal_mucosa	Human Microbiome Project	Human modern					X		25704486	5140897200	200	https://sra-pub-run-odp.s3.amazonaws.com/sra/SRR061298/SRR061298	SRX024065	2856464963	WGS	RANDOM	METAGENOMIC	PAIRED	ILLUMINA	Illumina Genome Analyzer II	SRP002163	PRJNA48479	SAMN00035099	646099	human metagenome	700021133	WUGSC	filtered
SRR062435	SRR062435	oral	saliva	Human Microbiome Project	Human modern					X		32349869	6469973800	200	https://sra-pub-run-odp.s3.amazonaws.com/sra/SRR062435/SRR062435	SRX024912	2857254306	WGS	RANDOM	METAGENOMIC	PAIRED	ILLUMINA	Illumina Genome Analyzer II	SRP002163	PRJNA48479	SAMN00035160	646099	human metagenome	700021297	WUGSC	filtered
SRR062342	SRR062342	oral	buccal_mucosa	Human Microbiome Project	Human modern					X		17670782	3534156400	200	https://sra-pub-run-odp.s3.amazonaws.com/sra/SRR062342/SRR062342	SRX024093	2856815082	WGS	RANDOM	METAGENOMIC	PAIRED	ILLUMINA	Illumina Genome Analyzer II	SRP002163	PRJNA48479	SAMN00035163	646099	human metagenome	700021300	WUGSC	filtered
SRR062361	SRR062361	oral	attached_keratinized_gingiva	Human Microbiome Project	Human modern					X		27767700	5553540000	200	https://sra-pub-run-odp.s3.amazonaws.com/sra/SRR062361/SRR062361	SRX024964	2857599984	WGS	RANDOM	METAGENOMIC	PAIRED	ILLUMINA	Illumina Genome Analyzer II	SRP002163	PRJNA48479	SAMN00035164	646099	human metagenome	700021301	WUGSC	filtered
SRR062411	SRR062411	oral	palatine_tonsils	Human Microbiome Project	Human modern					X		30577782	6115556400	200	https://sra-pub-run-odp.s3.amazonaws.com/sra/SRR062411/SRR062411	SRX024928	2857254305	WGS	RANDOM	METAGENOMIC	PAIRED	ILLUMINA	Illumina Genome Analyzer II	SRP002163	PRJNA48479	SAMN00035165	646099	human metagenome	700021302	WUGSC	filtered
SRR346663	SRR346663	oral	throat	Human Microbiome Project	Human modern					X		31711210	6342242000	200	https://sra-pub-run-odp.s3.amazonaws.com/sra/SRR346663/SRR346663	SRX098536	2857254307	WGS	RANDOM	METAGENOMIC	PAIRED	ILLUMINA	Illumina Genome Analyzer II	SRP002163	PRJNA48479	SAMN00035166	646099	human metagenome	700021303	WUGSC	filtered
SRR061311	SRR061311	oral	supragingival_plaque	Human Microbiome Project	Human modern					X		27133127	5426625400	200	https://sra-pub-run-odp.s3.amazonaws.com/sra/SRR061311/SRR061311	SRX024075	2856778049	WGS	RANDOM	METAGENOMIC	PAIRED	ILLUMINA	Illumina Genome Analyzer II	SRP002163	PRJNA48479	SAMN00035167	646099	human metagenome	700021304	WUGSC	filtered
SRR062339	SRR062339	oral	subgingival_plaque	Human Microbiome Project	Human modern					X		29974757	5994951400	200	https://sra-pub-run-odp.s3.amazonaws.com/sra/SRR062339/SRR062339	SRX024883	2857514187	WGS	RANDOM	METAGENOMIC	PAIRED	ILLUMINA	Illumina Genome Analyzer II	SRP002163	PRJNA48479	SAMN00035168	646099	human metagenome	700021305	WUGSC	filtered
SRR061137	SRR061137	stool	stool	Human Microbiome Project	Human modern					X		31822865	6364573000	200	https://sra-pub-run-odp.s3.amazonaws.com/sra/SRR061137/SRR061137	SRX023972	2849426592	WGS	RANDOM	METAGENOMIC	PAIRED	ILLUMINA	Illumina Genome Analyzer II	SRP002163	PRJNA48479	SAMN00035169	646099	human metagenome	700021306	WUGSC	filtered
SRR061310	SRR061310	airways	anterior_nares	Human Microbiome Project	Human modern					X	X	38415541	7683108200	200	https://sra-pub-run-odp.s3.amazonaws.com/sra/SRR061310/SRR061310	SRX024073	2856459445	WGS	RANDOM	METAGENOMIC	PAIRED	ILLUMINA	Illumina Genome Analyzer II	SRP002163	PRJNA48479	SAMN00035174	646099	human metagenome	700021311	WUGSC	filtered
SRR346694	SRR346694	oral	subgingival_plaque	Human Microbiome Project	Human modern					X		26977949	5395589800	200	https://sra-pub-run-odp.s3.amazonaws.com/sra/SRR346694/SRR346694	SRX098533	2857656011	WGS	RANDOM	METAGENOMIC	PAIRED	ILLUMINA	Illumina Genome Analyzer II	SRP002163	PRJNA48479	SAMN00035325	646099	human metagenome	700021666	WUGSC	filtered
SRR061448	SRR061448	oral	tongue_dorsum	Human Microbiome Project	Human modern					X		29896252	5979250400	200	https://sra-pub-run-odp.s3.amazonaws.com/sra/SRR061448/SRR061448	SRX024146	2856812905	WGS	RANDOM	METAGENOMIC	PAIRED	ILLUMINA	Illumina Genome Analyzer II	SRP002163	PRJNA48479	SAMN00035342	646099	human metagenome	700021683	WUGSC	filtered
SRR061349	SRR061349	oral	buccal_mucosa	Human Microbiome Project	Human modern					X		27733495	5546699000	200	https://sra-pub-run-odp.s3.amazonaws.com/sra/SRR061349/SRR061349	SRX024101	2856994498	WGS	RANDOM	METAGENOMIC	PAIRED	ILLUMINA	Illumina Genome Analyzer II	SRP002163	PRJNA48479	SAMN00035344	646099	human metagenome	700021685	WUGSC	filtered
SRR061558	SRR061558	stool	stool	Human Microbiome Project	Human modern					X		27648547	5529709400	200	https://sra-pub-run-odp.s3.amazonaws.com/sra/SRR061558/SRR061558	SRX024198	2857656013	WGS	RANDOM	METAGENOMIC	PAIRED	ILLUMINA	Illumina Genome Analyzer II	SRP002163	PRJNA48479	SAMN00035453	646099	human metagenome	700021824	WUGSC	filtered
SRR062419	SRR062419	oral	tongue_dorsum	Human Microbiome Project	Human modern					X		27155021	5431004200	200	https://sra-pub-run-odp.s3.amazonaws.com/sra/SRR062419/SRR062419	SRX024938	2857254308	WGS	RANDOM	METAGENOMIC	PAIRED	ILLUMINA	Illumina Genome Analyzer II	SRP002163	PRJNA48479	SAMN00035489	646099	human metagenome	700021860	WUGSC	filtered
SRR062388	SRR062388	stool	stool	Human Microbiome Project	Human modern					X		23984264	4796852800	200	https://sra-pub-run-odp.s3.amazonaws.com/sra/SRR062388/SRR062388	SRX024954	2857656017	WGS	RANDOM	METAGENOMIC	PAIRED	ILLUMINA	Illumina Genome Analyzer II	SRP002163	PRJNA48479	SAMN00035505	646099	human metagenome	700021876	WUGSC	filtered
SRR063468	SRR063468	stool	stool	Human Microbiome Project	Human modern					X		29446437	5889287400	200	https://sra-pub-run-odp.s3.amazonaws.com/sra/SRR063468/SRR063468	SRX024982	2856812908	WGS	RANDOM	METAGENOMIC	PAIRED	ILLUMINA	Illumina Genome Analyzer II	SRP002163	PRJNA48479	SAMN00035531	646099	human metagenome	700021902	WUGSC	filtered
SRR061138	SRR061138	stool	stool	Human Microbiome Project	Human modern					X		30125707	6025141400	200	https://sra-pub-run-odp.s3.amazonaws.com/sra/SRR061138/SRR061138	SRX023970	2849426582	WGS	RANDOM	METAGENOMIC	PAIRED	ILLUMINA	Illumina Genome Analyzer II	SRP002163	PRJNA48479	SAMN00035677	646099	human metagenome	700023113	WUGSC	filtered
SRR062413	SRR062413	oral	saliva	Human Microbiome Project	Human modern					X		32069515	6413903000	200	https://sra-pub-run-odp.s3.amazonaws.com/sra/SRR062413/SRR062413	SRX024934	2857254304	WGS	RANDOM	METAGENOMIC	PAIRED	ILLUMINA	Illumina Genome Analyzer II	SRP002163	PRJNA48479	SAMN00035686	646099	human metagenome	700023122	WUGSC	filtered
SRR062306	SRR062306	oral	tongue_dorsum	Human Microbiome Project	Human modern					X		29521125	5904225000	200	https://sra-pub-run-odp.s3.amazonaws.com/sra/SRR062306/SRR062306	SRX024865	2856969500	WGS	RANDOM	METAGENOMIC	PAIRED	ILLUMINA	Illumina Genome Analyzer II	SRP002163	PRJNA48479	SAMN00035688	646099	human metagenome	700023124	WUGSC	filtered
SRR062432	SRR062432	oral	attached_keratinized_gingiva	Human Microbiome Project	Human modern					X		32845764	6569152800	200	https://sra-pub-run-odp.s3.amazonaws.com/sra/SRR062432/SRR062432	SRX024948	2857254300	WGS	RANDOM	METAGENOMIC	PAIRED	ILLUMINA	Illumina Genome Analyzer II	SRP002163	PRJNA48479	SAMN00035691	646099	human metagenome	700023127	WUGSC	filtered
SRR062471	SRR062471	oral	palatine_tonsils	Human Microbiome Project	Human modern					X		31801477	6360295400	200	https://sra-pub-run-odp.s3.amazonaws.com/sra/SRR062471/SRR062471	SRX024900	2857514190	WGS	RANDOM	METAGENOMIC	PAIRED	ILLUMINA	Illumina Genome Analyzer II	SRP002163	PRJNA48479	SAMN00035692	646099	human metagenome	700023128	WUGSC	filtered
SRR061452	SRR061452	oral	supragingival_plaque	Human Microbiome Project	Human modern					X		27808725	5561745000	200	https://sra-pub-run-odp.s3.amazonaws.com/sra/SRR061452/SRR061452	SRX024138	2856618365	WGS	RANDOM	METAGENOMIC	PAIRED	ILLUMINA	Illumina Genome Analyzer II	SRP002163	PRJNA48479	SAMN00035694	646099	human metagenome	700023130	WUGSC	filtered
SRR062351	SRR062351	oral	subgingival_plaque	Human Microbiome Project	Human modern					X		29823387	5964677400	200	https://sra-pub-run-odp.s3.amazonaws.com/sra/SRR062351/SRR062351	SRX024961	2857254299	WGS	RANDOM	METAGENOMIC	PAIRED	ILLUMINA	Illumina Genome Analyzer II	SRP002163	PRJNA48479	SAMN00035695	646099	human metagenome	700023131	WUGSC	filtered
SRR062349	SRR062349	oral	tongue_dorsum	Human Microbiome Project	Human modern					X		26731937	5346387400	200	https://sra-pub-run-odp.s3.amazonaws.com/sra/SRR062349/SRR062349	SRX024962	2858470833	WGS	RANDOM	METAGENOMIC	PAIRED	ILLUMINA	Illumina Genome Analyzer II	SRP002163	PRJNA48479	SAMN00035791	646099	human metagenome	700023227	WUGSC	filtered
SRR061379	SRR061379	oral	buccal_mucosa	Human Microbiome Project	Human modern					X		29943728	5988745600	200	https://sra-pub-run-odp.s3.amazonaws.com/sra/SRR061379/SRR061379	SRX024115	2856464955	WGS	RANDOM	METAGENOMIC	PAIRED	ILLUMINA	Illumina Genome Analyzer II	SRP002163	PRJNA48479	SAMN00035793	646099	human metagenome	700023229	WUGSC	filtered
SRR346671	SRR346671	oral	supragingival_plaque	Human Microbiome Project	Human modern					X		28516377	5703275400	200	https://sra-pub-run-odp.s3.amazonaws.com/sra/SRR346671/SRR346671	SRX024061	2856080142	WGS	RANDOM	METAGENOMIC	PAIRED	ILLUMINA	Illumina Genome Analyzer II	SRP002163	PRJNA48479	SAMN00035796	646099	human metagenome	700023232	WUGSC	filtered
SRR061226	SRR061226	stool	stool	Human Microbiome Project	Human modern					X		29598486	5919697200	200	https://sra-pub-run-odp.s3.amazonaws.com/sra/SRR061226/SRR061226	SRX024028	2855180627	WGS	RANDOM	METAGENOMIC	PAIRED	ILLUMINA	Illumina Genome Analyzer II	SRP002163	PRJNA48479	SAMN00035831	646099	human metagenome	700023267	WUGSC	filtered
SRR353623	SRR353623	airways	anterior_nares	Human Microbiome Project	Human modern					X	X	29508844	5901768800	200	https://sra-pub-run-odp.s3.amazonaws.com/sra/SRR353623/SRR353623	SRX101406	2856815080	WGS	RANDOM	METAGENOMIC	PAIRED	ILLUMINA	Illumina Genome Analyzer II	SRP002163	PRJNA48479	SAMN00035900	646099	human metagenome	700023336	WUGSC	filtered
SRR061135	SRR061135	stool	stool	Human Microbiome Project	Human modern					X		28582402	5716480400	200	https://sra-pub-run-odp.s3.amazonaws.com/sra/SRR061135/SRR061135	SRX023966	2848667813	WGS	RANDOM	METAGENOMIC	PAIRED	ILLUMINA	Illumina Genome Analyzer II	SRP002163	PRJNA48479	SAMN00035901	646099	human metagenome	700023337	WUGSC	filtered
SRR061244	SRR061244	oral	tongue_dorsum	Human Microbiome Project	Human modern					X		36504865	7300973000	200	https://sra-pub-run-odp.s3.amazonaws.com/sra/SRR061244/SRR061244	SRX024037	2855832494	WGS	RANDOM	METAGENOMIC	PAIRED	ILLUMINA	Illumina Genome Analyzer II	SRP002163	PRJNA48479	SAMN00035902	646099	human metagenome	700023338	WUGSC	filtered
SRR062422	SRR062422	oral	buccal_mucosa	Human Microbiome Project	Human modern					X		31319896	6263979200	200	https://sra-pub-run-odp.s3.amazonaws.com/sra/SRR062422/SRR062422	SRX024941	2857254311	WGS	RANDOM	METAGENOMIC	PAIRED	ILLUMINA	Illumina Genome Analyzer II	SRP002163	PRJNA48479	SAMN00035904	646099	human metagenome	700023340	WUGSC	filtered
SRR062500	SRR062500	oral	attached_keratinized_gingiva	Human Microbiome Project	Human modern					X		35554802	7110960400	200	https://sra-pub-run-odp.s3.amazonaws.com/sra/SRR062500/SRR062500	SRX024888	2857281621	WGS	RANDOM	METAGENOMIC	PAIRED	ILLUMINA	Illumina Genome Analyzer II	SRP002163	PRJNA48479	SAMN00035905	646099	human metagenome	700023341	WUGSC	filtered
SRR062405	SRR062405	oral	throat	Human Microbiome Project	Human modern					X		30294226	6058845200	200	https://sra-pub-run-odp.s3.amazonaws.com/sra/SRR062405/SRR062405	SRX024929	2857281629	WGS	RANDOM	METAGENOMIC	PAIRED	ILLUMINA	Illumina Genome Analyzer II	SRP002163	PRJNA48479	SAMN00035907	646099	human metagenome	700023343	WUGSC	filtered
SRR062409	SRR062409	oral	supragingival_plaque	Human Microbiome Project	Human modern					X		30219392	6043878400	200	https://sra-pub-run-odp.s3.amazonaws.com/sra/SRR062409/SRR062409	SRX024932	2857281628	WGS	RANDOM	METAGENOMIC	PAIRED	ILLUMINA	Illumina Genome Analyzer II	SRP002163	PRJNA48479	SAMN00035908	646099	human metagenome	700023344	WUGSC	filtered
SRR062511	SRR062511	oral	subgingival_plaque	Human Microbiome Project	Human modern					X		32282180	6456436000	200	https://sra-pub-run-odp.s3.amazonaws.com/sra/SRR062511/SRR062511	SRX024889	2857281623	WGS	RANDOM	METAGENOMIC	PAIRED	ILLUMINA	Illumina Genome Analyzer II	SRP002163	PRJNA48479	SAMN00035909	646099	human metagenome	700023345	WUGSC	filtered
SRR346681	SRR346681	oral	saliva	Human Microbiome Project	Human modern					X		40398180	8079636000	200	https://sra-pub-run-odp.s3.amazonaws.com/sra/SRR346681/SRR346681	SRX098527	2857281622	WGS	RANDOM	METAGENOMIC	PAIRED	ILLUMINA	Illumina Genome Analyzer II	SRP002163	PRJNA48479	SAMN00035910	646099	human metagenome	700023346	WUGSC	filtered
SRR063496	SRR063496	oral	tongue_dorsum	Human Microbiome Project	Human modern					X		28616358	5723271600	200	https://sra-pub-run-odp.s3.amazonaws.com/sra/SRR063496/SRR063496	SRX025185	2857105644	WGS	RANDOM	METAGENOMIC	PAIRED	ILLUMINA	Illumina Genome Analyzer II	SRP002163	PRJNA48479	SAMN00036106	646099	human metagenome	700023543	WUGSC	filtered
SRR061333	SRR061333	oral	supragingival_plaque	Human Microbiome Project	Human modern					X		17431756	3486351200	200	https://sra-pub-run-odp.s3.amazonaws.com/sra/SRR061333/SRR061333	SRX024090	2856815083	WGS	RANDOM	METAGENOMIC	PAIRED	ILLUMINA	Illumina Genome Analyzer II	SRP002163	PRJNA48479	SAMN00036112	646099	human metagenome	700023549	WUGSC	filtered
SRR061391	SRR061391	airways	anterior_nares	Human Microbiome Project	Human modern					X	X	27287106	5457421200	200	https://sra-pub-run-odp.s3.amazonaws.com/sra/SRR061391/SRR061391	SRX024109	2856464960	WGS	RANDOM	METAGENOMIC	PAIRED	ILLUMINA	Illumina Genome Analyzer II	SRP002163	PRJNA48479	SAMN00036119	646099	human metagenome	700023556	WUGSC	filtered
SRR061368	SRR061368	stool	stool	Human Microbiome Project	Human modern					X		31077004	6215400800	200	https://sra-pub-run-odp.s3.amazonaws.com/sra/SRR061368/SRR061368	SRX024084	2855461597	WGS	RANDOM	METAGENOMIC	PAIRED	ILLUMINA	Illumina Genome Analyzer II	SRP002163	PRJNA48479	SAMN00036141	646099	human metagenome	700023578	WUGSC	filtered
SRR061156	SRR061156	stool	stool	Human Microbiome Project	Human modern					X		28723812	5744762400	200	https://sra-pub-run-odp.s3.amazonaws.com/sra/SRR061156/SRR061156	SRX023983	2855848621	WGS	RANDOM	METAGENOMIC	PAIRED	ILLUMINA	Illumina Genome Analyzer II	SRP002163	PRJNA48479	SAMN00036197	646099	human metagenome	700023634	WUGSC	filtered
SRR063461	SRR063461	oral	tongue_dorsum	Human Microbiome Project	Human modern					X		23291208	4658241600	200	https://sra-pub-run-odp.s3.amazonaws.com/sra/SRR063461/SRR063461	SRX024978	2855860339	WGS	RANDOM	METAGENOMIC	PAIRED	ILLUMINA	Illumina Genome Analyzer II	SRP002163	PRJNA48479	SAMN00036256	646099	human metagenome	700023693	WUGSC	filtered
SRR062525	SRR062525	oral	buccal_mucosa	Human Microbiome Project	Human modern					X		25468660	5093732000	200	https://sra-pub-run-odp.s3.amazonaws.com/sra/SRR062525/SRR062525	SRX024011	2855860340	WGS	RANDOM	METAGENOMIC	PAIRED	ILLUMINA	Illumina Genome Analyzer II	SRP002163	PRJNA48479	SAMN00036258	646099	human metagenome	700023695	WUGSC	filtered
SRR063532	SRR063532	oral	supragingival_plaque	Human Microbiome Project	Human modern					X		25931330	5186266000	200	https://sra-pub-run-odp.s3.amazonaws.com/sra/SRR063532/SRR063532	SRX025199	2858470837	WGS	RANDOM	METAGENOMIC	PAIRED	ILLUMINA	Illumina Genome Analyzer II	SRP002163	PRJNA48479	SAMN00036262	646099	human metagenome	700023699	WUGSC	filtered
SRR062372	SRR062372	oral	saliva	Human Microbiome Project	Human modern					X		31551930	6310386000	200	https://sra-pub-run-odp.s3.amazonaws.com/sra/SRR062372/SRR062372	SRX024970	2857254298	WGS	RANDOM	METAGENOMIC	PAIRED	ILLUMINA	Illumina Genome Analyzer II	SRP002163	PRJNA48479	SAMN00036273	646099	human metagenome	700023710	WUGSC	filtered
SRR062283	SRR062283	oral	tongue_dorsum	Human Microbiome Project	Human modern					X		35847820	7169564000	200	https://sra-pub-run-odp.s3.amazonaws.com/sra/SRR062283/SRR062283	SRX024874	2856969501	WGS	RANDOM	METAGENOMIC	PAIRED	ILLUMINA	Illumina Genome Analyzer II	SRP002163	PRJNA48479	SAMN00036275	646099	human metagenome	700023712	WUGSC	filtered
SRR062331	SRR062331	oral	attached_keratinized_gingiva	Human Microbiome Project	Human modern					X		26743633	5348726600	200	https://sra-pub-run-odp.s3.amazonaws.com/sra/SRR062331/SRR062331	SRX024974	2857254297	WGS	RANDOM	METAGENOMIC	PAIRED	ILLUMINA	Illumina Genome Analyzer II	SRP002163	PRJNA48479	SAMN00036278	646099	human metagenome	700023715	WUGSC	filtered
SRR062387	SRR062387	oral	palatine_tonsils	Human Microbiome Project	Human modern					X		30747798	6149559600	200	https://sra-pub-run-odp.s3.amazonaws.com/sra/SRR062387/SRR062387	SRX024935	2857254296	WGS	RANDOM	METAGENOMIC	PAIRED	ILLUMINA	Illumina Genome Analyzer II	SRP002163	PRJNA48479	SAMN00036279	646099	human metagenome	700023716	WUGSC	filtered
SRR061367	SRR061367	oral	supragingival_plaque	Human Microbiome Project	Human modern					X		28047400	5609480000	200	https://sra-pub-run-odp.s3.amazonaws.com/sra/SRR061367/SRR061367	SRX024107	2856833183	WGS	RANDOM	METAGENOMIC	PAIRED	ILLUMINA	Illumina Genome Analyzer II	SRP002163	PRJNA48479	SAMN00036281	646099	human metagenome	700023718	WUGSC	filtered
SRR062333	SRR062333	oral	subgingival_plaque	Human Microbiome Project	Human modern					X		28595776	5719155200	200	https://sra-pub-run-odp.s3.amazonaws.com/sra/SRR062333/SRR062333	SRX024975	2857254295	WGS	RANDOM	METAGENOMIC	PAIRED	ILLUMINA	Illumina Genome Analyzer II	SRP002163	PRJNA48479	SAMN00036282	646099	human metagenome	700023719	WUGSC	filtered
SRR061136	SRR061136	stool	stool	Human Microbiome Project	Human modern					X		31031943	6206388600	200	https://sra-pub-run-odp.s3.amazonaws.com/sra/SRR061136/SRR061136	SRX023969	2848667817	WGS	RANDOM	METAGENOMIC	PAIRED	ILLUMINA	Illumina Genome Analyzer II	SRP002163	PRJNA48479	SAMN00036283	646099	human metagenome	700023720	WUGSC	filtered
SRR061204	SRR061204	stool	stool	Human Microbiome Project	Human modern					X		28708100	5741620000	200	https://sra-pub-run-odp.s3.amazonaws.com/sra/SRR061204/SRR061204	SRX024000	2855308291	WGS	RANDOM	METAGENOMIC	PAIRED	ILLUMINA	Illumina Genome Analyzer II	SRP002163	PRJNA48479	SAMN00036351	646099	human metagenome	700023788	WUGSC	filtered
SRR346675	SRR346675	oral	buccal_mucosa	Human Microbiome Project	Human modern					X		34033854	6806770800	200	https://sra-pub-run-odp.s3.amazonaws.com/sra/SRR346675/SRR346675	SRX024025	2855848620	WGS	RANDOM	METAGENOMIC	PAIRED	ILLUMINA	Illumina Genome Analyzer II	SRP002163	PRJNA48479	SAMN00036372	646099	human metagenome	700023809	WUGSC	filtered
SRR061232	SRR061232	oral	supragingival_plaque	Human Microbiome Project	Human modern					X		29919304	5983860800	200	https://sra-pub-run-odp.s3.amazonaws.com/sra/SRR061232/SRR061232	SRX024030	2855906583	WGS	RANDOM	METAGENOMIC	PAIRED	ILLUMINA	Illumina Genome Analyzer II	SRP002163	PRJNA48479	SAMN00036376	646099	human metagenome	700023813	WUGSC	filtered
SRR061143	SRR061143	stool	stool	Human Microbiome Project	Human modern					X		37147497	7429499400	200	https://sra-pub-run-odp.s3.amazonaws.com/sra/SRR061143/SRR061143	SRX023981	2855180625	WGS	RANDOM	METAGENOMIC	PAIRED	ILLUMINA	Illumina Genome Analyzer II	SRP002163	PRJNA48479	SAMN00036408	646099	human metagenome	700023845	WUGSC	filtered
SRR061548	SRR061548	oral	tongue_dorsum	Human Microbiome Project	Human modern					X		34826801	6965360200	200	https://sra-pub-run-odp.s3.amazonaws.com/sra/SRR061548/SRR061548	SRX024193	2857674585	WGS	RANDOM	METAGENOMIC	PAIRED	ILLUMINA	Illumina Genome Analyzer II	SRP002163	PRJNA48479	SAMN00036427	646099	human metagenome	700023864	WUGSC	filtered
SRR063530	SRR063530	oral	supragingival_plaque	Human Microbiome Project	Human modern					X		26477164	5295432800	200	https://sra-pub-run-odp.s3.amazonaws.com/sra/SRR063530/SRR063530	SRX025200	2858470834	WGS	RANDOM	METAGENOMIC	PAIRED	ILLUMINA	Illumina Genome Analyzer II	SRP002163	PRJNA48479	SAMN00036433	646099	human metagenome	700023870	WUGSC	filtered
SRR061334	SRR061334	stool	stool	Human Microbiome Project	Human modern					X		28599734	5719946800	200	https://sra-pub-run-odp.s3.amazonaws.com/sra/SRR061334/SRR061334	SRX024088	2856833177	WGS	RANDOM	METAGENOMIC	PAIRED	ILLUMINA	Illumina Genome Analyzer II	SRP002163	PRJNA48479	SAMN00036435	646099	human metagenome	700023872	WUGSC	filtered
SRR063481	SRR063481	stool	stool	Human Microbiome Project	Human modern					X		18009404	3601880800	200	https://sra-pub-run-odp.s3.amazonaws.com/sra/SRR063481/SRR063481	SRX025177	2856876587	WGS	RANDOM	METAGENOMIC	PAIRED	ILLUMINA	Illumina Genome Analyzer II	SRP002163	PRJNA48479	SAMN00036482	646099	human metagenome	700023919	WUGSC	filtered
SRR061450	SRR061450	oral	tongue_dorsum	Human Microbiome Project	Human modern					X		27835930	5567186000	200	https://sra-pub-run-odp.s3.amazonaws.com/sra/SRR061450/SRR061450	SRX024137	2856264702	WGS	RANDOM	METAGENOMIC	PAIRED	ILLUMINA	Illumina Genome Analyzer II	SRP002163	PRJNA48479	SAMN00036490	646099	human metagenome	700023927	WUGSC	filtered
SRR061528	SRR061528	oral	supragingival_plaque	Human Microbiome Project	Human modern					X		23570880	4714176000	200	https://sra-pub-run-odp.s3.amazonaws.com/sra/SRR061528/SRR061528	SRX024184	2856876589	WGS	RANDOM	METAGENOMIC	PAIRED	ILLUMINA	Illumina Genome Analyzer II	SRP002163	PRJNA48479	SAMN00036496	646099	human metagenome	700023933	WUGSC	filtered
SRR346686	SRR346686	stool	stool	Human Microbiome Project	Human modern					X		30521210	6104242000	200	https://sra-pub-run-odp.s3.amazonaws.com/sra/SRR346686/SRR346686	SRX024032	2855913934	WGS	RANDOM	METAGENOMIC	PAIRED	ILLUMINA	Illumina Genome Analyzer II	SRP002163	PRJNA48479	SAMN00036587	646099	human metagenome	700024024	WUGSC	filtered
SRR346708	SRR346708	oral	buccal_mucosa	Human Microbiome Project	Human modern					X		24253827	4850765400	200	https://sra-downloadb.st-va.ncbi.nlm.nih.gov/sos2/sra-pub-run-4/SRR346708/SRR346708.3	SRX098558	2856815737	WGS	RANDOM	METAGENOMIC	PAIRED	ILLUMINA	Illumina Genome Analyzer II	SRP002163	PRJNA48479	SAMN00036592	646099	human metagenome	700024029	WUGSC	filtered
SRR061380	SRR061380	oral	supragingival_plaque	Human Microbiome Project	Human modern					X		26674492	5334898400	200	https://sra-pub-run-odp.s3.amazonaws.com/sra/SRR061380/SRR061380	SRX024116	2856464973	WGS	RANDOM	METAGENOMIC	PAIRED	ILLUMINA	Illumina Genome Analyzer II	SRP002163	PRJNA48479	SAMN00036596	646099	human metagenome	700024033	WUGSC	filtered
SRR061376	SRR061376	skin	right_retroauricular_crease	Human Microbiome Project	Human modern					X		30216249	6043249800	200	https://sra-pub-run-odp.s3.amazonaws.com/sra/SRR061376/SRR061376	SRX024108	2856464961	WGS	RANDOM	METAGENOMIC	PAIRED	ILLUMINA	Illumina Genome Analyzer II	SRP002163	PRJNA48479	SAMN00036599	646099	human metagenome	700024036	WUGSC	filtered
SRR061252	SRR061252	oral	tongue_dorsum	Human Microbiome Project	Human modern					X		29374289	5874857800	200	https://sra-pub-run-odp.s3.amazonaws.com/sra/SRR061252/SRR061252	SRX024027	2855308292	WGS	RANDOM	METAGENOMIC	PAIRED	ILLUMINA	Illumina Genome Analyzer II	SRP002163	PRJNA48479	SAMN00036613	646099	human metagenome	700024050	WUGSC	filtered
SRR061224	SRR061224	oral	tongue_dorsum	Human Microbiome Project	Human modern					X		29880724	5976144800	200	https://sra-pub-run-odp.s3.amazonaws.com/sra/SRR061224/SRR061224	SRX024026	2855832496	WGS	RANDOM	METAGENOMIC	PAIRED	ILLUMINA	Illumina Genome Analyzer II	SRP002163	PRJNA48479	SAMN00036652	646099	human metagenome	700024089	WUGSC	filtered
SRR061424	SRR061424	oral	buccal_mucosa	Human Microbiome Project	Human modern					X		29723792	5944758400	200	https://sra-pub-run-odp.s3.amazonaws.com/sra/SRR061424/SRR061424	SRX024131	2856833180	WGS	RANDOM	METAGENOMIC	PAIRED	ILLUMINA	Illumina Genome Analyzer II	SRP002163	PRJNA48479	SAMN00036654	646099	human metagenome	700024091	WUGSC	filtered
SRR346662	SRR346662	oral	supragingival_plaque	Human Microbiome Project	Human modern					X		32546551	6509310200	200	https://sra-pub-run-odp.s3.amazonaws.com/sra/SRR346662/SRR346662	SRX098530	2856833174	WGS	RANDOM	METAGENOMIC	PAIRED	ILLUMINA	Illumina Genome Analyzer II	SRP002163	PRJNA48479	SAMN00036658	646099	human metagenome	700024095	WUGSC	filtered
SRR062384	SRR062384	oral	supragingival_plaque	Human Microbiome Project	Human modern					X		27807383	5561476600	200	https://sra-pub-run-odp.s3.amazonaws.com/sra/SRR062384/SRR062384	SRX024952	2857656021	WGS	RANDOM	METAGENOMIC	PAIRED	ILLUMINA	Illumina Genome Analyzer II	SRP002163	PRJNA48479	SAMN00036688	646099	human metagenome	700024125	WUGSC	filtered
SRR061441	SRR061441	oral	tongue_dorsum	Human Microbiome Project	Human modern					X		27945053	5589010600	200	https://sra-pub-run-odp.s3.amazonaws.com/sra/SRR061441/SRR061441	SRX024141	2856802761	WGS	RANDOM	METAGENOMIC	PAIRED	ILLUMINA	Illumina Genome Analyzer II	SRP002163	PRJNA48479	SAMN00036755	646099	human metagenome	700024192	WUGSC	filtered
SRR063485	SRR063485	oral	buccal_mucosa	Human Microbiome Project	Human modern					X		31627027	6325405400	200	https://sra-pub-run-odp.s3.amazonaws.com/sra/SRR063485/SRR063485	SRX025178	2857105662	WGS	RANDOM	METAGENOMIC	PAIRED	ILLUMINA	Illumina Genome Analyzer II	SRP002163	PRJNA48479	SAMN00036758	646099	human metagenome	700024195	WUGSC	filtered
SRR062519	SRR062519	oral	supragingival_plaque	Human Microbiome Project	Human modern					X		29174520	5834904000	200	https://sra-pub-run-odp.s3.amazonaws.com/sra/SRR062519/SRR062519	SRX024048	2855180618	WGS	RANDOM	METAGENOMIC	PAIRED	ILLUMINA	Illumina Genome Analyzer II	SRP002163	PRJNA48479	SAMN00036792	646099	human metagenome	700024229	WUGSC	filtered
SRR061231	SRR061231	stool	stool	Human Microbiome Project	Human modern					X		31972927	6394585400	200	https://sra-pub-run-odp.s3.amazonaws.com/sra/SRR061231/SRR061231	SRX024024	2855180619	WGS	RANDOM	METAGENOMIC	PAIRED	ILLUMINA	Illumina Genome Analyzer II	SRP002163	PRJNA48479	SAMN00036796	646099	human metagenome	700024233	WUGSC	filtered
SRR062313	SRR062313	oral	tongue_dorsum	Human Microbiome Project	Human modern					X		25124004	5024800800	200	https://sra-pub-run-odp.s3.amazonaws.com/sra/SRR062313/SRR062313	SRX024866	2856886711	WGS	RANDOM	METAGENOMIC	PAIRED	ILLUMINA	Illumina Genome Analyzer II	SRP002163	PRJNA48479	SAMN00036862	646099	human metagenome	700024299	WUGSC	filtered
SRR061483	SRR061483	oral	buccal_mucosa	Human Microbiome Project	Human modern					X		29878415	5975683000	200	https://sra-pub-run-odp.s3.amazonaws.com/sra/SRR061483/SRR061483	SRX024156	2856802756	WGS	RANDOM	METAGENOMIC	PAIRED	ILLUMINA	Illumina Genome Analyzer II	SRP002163	PRJNA48479	SAMN00036864	646099	human metagenome	700024301	WUGSC	filtered
SRR063512	SRR063512	oral	supragingival_plaque	Human Microbiome Project	Human modern					X		30236098	6047219600	200	https://sra-pub-run-odp.s3.amazonaws.com/sra/SRR063512/SRR063512	SRX025193	2857105653	WGS	RANDOM	METAGENOMIC	PAIRED	ILLUMINA	Illumina Genome Analyzer II	SRP002163	PRJNA48479	SAMN00036868	646099	human metagenome	700024305	WUGSC	filtered
SRR061209	SRR061209	stool	stool	Human Microbiome Project	Human modern					X		29593929	5918785800	200	https://sra-pub-run-odp.s3.amazonaws.com/sra/SRR061209/SRR061209	SRX024017	2855180612	WGS	RANDOM	METAGENOMIC	PAIRED	ILLUMINA	Illumina Genome Analyzer II	SRP002163	PRJNA48479	SAMN00036881	646099	human metagenome	700024318	WUGSC	filtered
SRR061444	SRR061444	oral	buccal_mucosa	Human Microbiome Project	Human modern					X		31075793	6215158600	200	https://sra-pub-run-odp.s3.amazonaws.com/sra/SRR061444/SRR061444	SRX024143	2856812907	WGS	RANDOM	METAGENOMIC	PAIRED	ILLUMINA	Illumina Genome Analyzer II	SRP002163	PRJNA48479	SAMN00036963	646099	human metagenome	700024400	WUGSC	filtered
SRR063491	SRR063491	airways	anterior_nares	Human Microbiome Project	Human modern					X	X	31743198	6348639600	200	https://sra-pub-run-odp.s3.amazonaws.com/sra/SRR063491/SRR063491	SRX025183	2857105642	WGS	RANDOM	METAGENOMIC	PAIRED	ILLUMINA	Illumina Genome Analyzer II	SRP002163	PRJNA48479	SAMN00036970	646099	human metagenome	700024407	WUGSC	filtered
SRR353627	SRR353627	oral	supragingival_plaque	Human Microbiome Project	Human modern					X		24104572	4820914400	200	https://sra-pub-run-odp.s3.amazonaws.com/sra/SRR353627/SRR353627	SRX024181	2856876590	WGS	RANDOM	METAGENOMIC	PAIRED	ILLUMINA	Illumina Genome Analyzer II	SRP002163	PRJNA48479	SAMN00036973	646099	human metagenome	700024410	WUGSC	filtered
SRR061241	SRR061241	oral	tongue_dorsum	Human Microbiome Project	Human modern					X		31883168	6376633600	200	https://sra-pub-run-odp.s3.amazonaws.com/sra/SRR061241/SRR061241	SRX024036	2855180617	WGS	RANDOM	METAGENOMIC	PAIRED	ILLUMINA	Illumina Genome Analyzer II	SRP002163	PRJNA48479	SAMN00036980	646099	human metagenome	700024417	WUGSC	filtered
SRR061208	SRR061208	stool	stool	Human Microbiome Project	Human modern					X		28492768	5698553600	200	https://sra-pub-run-odp.s3.amazonaws.com/sra/SRR061208/SRR061208	SRX024001	2855180620	WGS	RANDOM	METAGENOMIC	PAIRED	ILLUMINA	Illumina Genome Analyzer II	SRP002163	PRJNA48479	SAMN00037000	646099	human metagenome	700024437	WUGSC	filtered
SRR061195	SRR061195	stool	stool	Human Microbiome Project	Human modern					X		32250930	6450186000	200	https://sra-pub-run-odp.s3.amazonaws.com/sra/SRR061195/SRR061195	SRX024003	2855832495	WGS	RANDOM	METAGENOMIC	PAIRED	ILLUMINA	Illumina Genome Analyzer II	SRP002163	PRJNA48479	SAMN00037012	646099	human metagenome	700024449	WUGSC	filtered
SRR061276	SRR061276	oral	tongue_dorsum	Human Microbiome Project	Human modern					X		30276595	6055319000	200	https://sra-pub-run-odp.s3.amazonaws.com/sra/SRR061276/SRR061276	SRX024049	2855832498	WGS	RANDOM	METAGENOMIC	PAIRED	ILLUMINA	Illumina Genome Analyzer II	SRP002163	PRJNA48479	SAMN00037015	646099	human metagenome	700024452	WUGSC	filtered
SRR061538	SRR061538	oral	buccal_mucosa	Human Microbiome Project	Human modern					X		32727751	6545550200	200	https://sra-pub-run-odp.s3.amazonaws.com/sra/SRR061538/SRR061538	SRX024188	2856969490	WGS	RANDOM	METAGENOMIC	PAIRED	ILLUMINA	Illumina Genome Analyzer II	SRP002163	PRJNA48479	SAMN00037017	646099	human metagenome	700024454	WUGSC	filtered
SRR061312	SRR061312	oral	supragingival_plaque	Human Microbiome Project	Human modern					X		28120662	5624132400	200	https://sra-pub-run-odp.s3.amazonaws.com/sra/SRR061312/SRR061312	SRX024076	2856778047	WGS	RANDOM	METAGENOMIC	PAIRED	ILLUMINA	Illumina Genome Analyzer II	SRP002163	PRJNA48479	SAMN00037021	646099	human metagenome	700024458	WUGSC	filtered
SRR061496	SRR061496	stool	stool	Human Microbiome Project	Human modern					X		29360401	5872080200	200	https://sra-pub-run-odp.s3.amazonaws.com/sra/SRR061496/SRR061496	SRX024166	2857154317	WGS	RANDOM	METAGENOMIC	PAIRED	ILLUMINA	Illumina Genome Analyzer II	SRP002163	PRJNA48479	SAMN00037072	646099	human metagenome	700024509	WUGSC	filtered
SRR353620	SRR353620	oral	tongue_dorsum	Human Microbiome Project	Human modern					X		30986990	6197398000	200	https://sra-pub-run-odp.s3.amazonaws.com/sra/SRR353620/SRR353620	SRX024080	2856616776	WGS	RANDOM	METAGENOMIC	PAIRED	ILLUMINA	Illumina Genome Analyzer II	SRP002163	PRJNA48479	SAMN00037111	646099	human metagenome	700024548	WUGSC	filtered
SRR062286	SRR062286	oral	buccal_mucosa	Human Microbiome Project	Human modern					X		30890512	6178102400	200	https://sra-pub-run-odp.s3.amazonaws.com/sra/SRR062286/SRR062286	SRX024875	2856969502	WGS	RANDOM	METAGENOMIC	PAIRED	ILLUMINA	Illumina Genome Analyzer II	SRP002163	PRJNA48479	SAMN00037113	646099	human metagenome	700024550	WUGSC	filtered
SRR061363	SRR061363	oral	supragingival_plaque	Human Microbiome Project	Human modern					X		29415165	5883033000	200	https://sra-pub-run-odp.s3.amazonaws.com/sra/SRR061363/SRR061363	SRX024103	2856616775	WGS	RANDOM	METAGENOMIC	PAIRED	ILLUMINA	Illumina Genome Analyzer II	SRP002163	PRJNA48479	SAMN00037117	646099	human metagenome	700024554	WUGSC	filtered
SRR062459	SRR062459	oral	buccal_mucosa	Human Microbiome Project	Human modern					X		25541826	5108365200	200	https://sra-pub-run-odp.s3.amazonaws.com/sra/SRR062459/SRR062459	SRX024924	2857656016	WGS	RANDOM	METAGENOMIC	PAIRED	ILLUMINA	Illumina Genome Analyzer II	SRP002163	PRJNA48479	SAMN00037139	646099	human metagenome	700024576	WUGSC	filtered
SRR061509	SRR061509	oral	tongue_dorsum	Human Microbiome Project	Human modern					X		28808996	5761799200	200	https://sra-pub-run-odp.s3.amazonaws.com/sra/SRR061509/SRR061509	SRX024174	2856935384	WGS	RANDOM	METAGENOMIC	PAIRED	ILLUMINA	Illumina Genome Analyzer II	SRP002163	PRJNA48479	SAMN00037159	646099	human metagenome	700024596	WUGSC	filtered
SRR061511	SRR061511	oral	supragingival_plaque	Human Microbiome Project	Human modern					X		27764068	5552813600	200	https://sra-pub-run-odp.s3.amazonaws.com/sra/SRR061511/SRR061511	SRX024175	2856927962	WGS	RANDOM	METAGENOMIC	PAIRED	ILLUMINA	Illumina Genome Analyzer II	SRP002163	PRJNA48479	SAMN00037165	646099	human metagenome	700024602	WUGSC	filtered
SRR061255	SRR061255	stool	stool	Human Microbiome Project	Human modern					X		28600191	5720038200	200	https://sra-pub-sars-cov2.s3.amazonaws.com/run/SRR061255/SRR061255	SRX024043	2855180616	WGS	RANDOM	METAGENOMIC	PAIRED	ILLUMINA	Illumina Genome Analyzer II	SRP002163	PRJNA48479	SAMN00037178	646099	human metagenome	700024615	WUGSC	filtered
SRR061437	SRR061437	oral	buccal_mucosa	Human Microbiome Project	Human modern					X		26875981	5375196200	200	https://sra-pub-run-odp.s3.amazonaws.com/sra/SRR061437/SRR061437	SRX024139	2856875118	WGS	RANDOM	METAGENOMIC	PAIRED	ILLUMINA	Illumina Genome Analyzer II	SRP002163	PRJNA48479	SAMN00037203	646099	human metagenome	700024640	WUGSC	filtered
SRR061546	SRR061546	oral	supragingival_plaque	Human Microbiome Project	Human modern					X		28587991	5717598200	200	https://sra-pub-run-odp.s3.amazonaws.com/sra/SRR061546/SRR061546	SRX024191	2856927969	WGS	RANDOM	METAGENOMIC	PAIRED	ILLUMINA	Illumina Genome Analyzer II	SRP002163	PRJNA48479	SAMN00037207	646099	human metagenome	700024644	WUGSC	filtered
SRR061387	SRR061387	airways	anterior_nares	Human Microbiome Project	Human modern					X	X	31077159	6215431800	200	https://sra-pub-run-odp.s3.amazonaws.com/sra/SRR061387/SRR061387	SRX024119	2856464964	WGS	RANDOM	METAGENOMIC	PAIRED	ILLUMINA	Illumina Genome Analyzer II	SRP002163	PRJNA48479	SAMN00037214	646099	human metagenome	700024651	WUGSC	filtered
SRR061211	SRR061211	oral	tongue_dorsum	Human Microbiome Project	Human modern					X		28876838	5775367600	200	https://sra-pub-run-odp.s3.amazonaws.com/sra/SRR061211/SRR061211	SRX024015	2855180613	WGS	RANDOM	METAGENOMIC	PAIRED	ILLUMINA	Illumina Genome Analyzer II	SRP002163	PRJNA48479	SAMN00037220	646099	human metagenome	700024657	WUGSC	filtered
SRR346666	SRR346666	stool	stool	Human Microbiome Project	Human modern					X		38464712	7692942400	200	https://sra-pub-run-odp.s3.amazonaws.com/sra/SRR346666/SRR346666	SRX024008	2855180614	WGS	RANDOM	METAGENOMIC	PAIRED	ILLUMINA	Illumina Genome Analyzer II	SRP002163	PRJNA48479	SAMN00037236	646099	human metagenome	700024673	WUGSC	filtered
SRR061516	SRR061516	oral	tongue_dorsum	Human Microbiome Project	Human modern					X		29680945	5936189000	200	https://sra-pub-run-odp.s3.amazonaws.com/sra/SRR061516/SRR061516	SRX024178	2856935132	WGS	RANDOM	METAGENOMIC	PAIRED	ILLUMINA	Illumina Genome Analyzer II	SRP002163	PRJNA48479	SAMN00037255	646099	human metagenome	700024692	WUGSC	filtered
SRR061526	SRR061526	oral	buccal_mucosa	Human Microbiome Project	Human modern					X		26610845	5322169000	200	https://sra-pub-run-odp.s3.amazonaws.com/sra/SRR061526/SRR061526	SRX024182	2856935133	WGS	RANDOM	METAGENOMIC	PAIRED	ILLUMINA	Illumina Genome Analyzer II	SRP002163	PRJNA48479	SAMN00037257	646099	human metagenome	700024694	WUGSC	filtered
SRR061518	SRR061518	oral	supragingival_plaque	Human Microbiome Project	Human modern					X		27048237	5409647400	200	https://sra-pub-run-odp.s3.amazonaws.com/sra/SRR061518/SRR061518	SRX024179	2856935386	WGS	RANDOM	METAGENOMIC	PAIRED	ILLUMINA	Illumina Genome Analyzer II	SRP002163	PRJNA48479	SAMN00037261	646099	human metagenome	700024698	WUGSC	filtered
SRR061200	SRR061200	stool	stool	Human Microbiome Project	Human modern					X		24246136	4849227200	200	https://sra-pub-sars-cov2.s3.amazonaws.com/run/SRR061200/SRR061200	SRX024013	2855180615	WGS	RANDOM	METAGENOMIC	PAIRED	ILLUMINA	Illumina Genome Analyzer II	SRP002163	PRJNA48479	SAMN00037274	646099	human metagenome	700024711	WUGSC	filtered
SRR353616	SRR353616	oral	tongue_dorsum	Human Microbiome Project	Human modern					X		31192720	6238544000	200	https://sra-pub-run-odp.s3.amazonaws.com/sra/SRR353616/SRR353616	SRX024189	2856927968	WGS	RANDOM	METAGENOMIC	PAIRED	ILLUMINA	Illumina Genome Analyzer II	SRP002163	PRJNA48479	SAMN00037304	646099	human metagenome	700024743	WUGSC	filtered
SRR061362	SRR061362	oral	supragingival_plaque	Human Microbiome Project	Human modern					X		25418044	5083608800	200	https://sra-pub-run-odp.s3.amazonaws.com/sra/SRR061362/SRR061362	SRX024105	2856833484	WGS	RANDOM	METAGENOMIC	PAIRED	ILLUMINA	Illumina Genome Analyzer II	SRP002163	PRJNA48479	SAMN00037310	646099	human metagenome	700024749	WUGSC	filtered
SRR061172	SRR061172	stool	stool	Human Microbiome Project	Human modern					X		30954674	6190934800	200	https://sra-pub-run-odp.s3.amazonaws.com/sra/SRR061172/SRR061172	SRX023995	2855471385	WGS	RANDOM	METAGENOMIC	PAIRED	ILLUMINA	Illumina Genome Analyzer II	SRP002163	PRJNA48479	SAMN00037313	646099	human metagenome	700024752	WUGSC	filtered
SRR061536	SRR061536	oral	buccal_mucosa	Human Microbiome Project	Human modern					X		31073167	6214633400	200	https://sra-pub-run-odp.s3.amazonaws.com/sra/SRR061536/SRR061536	SRX024187	2856935127	WGS	RANDOM	METAGENOMIC	PAIRED	ILLUMINA	Illumina Genome Analyzer II	SRP002163	PRJNA48479	SAMN00037414	646099	human metagenome	700024859	WUGSC	filtered
SRR063507	SRR063507	oral	supragingival_plaque	Human Microbiome Project	Human modern					X		31506768	6301353600	200	https://sra-pub-run-odp.s3.amazonaws.com/sra/SRR063507/SRR063507	SRX025190	2857105658	WGS	RANDOM	METAGENOMIC	PAIRED	ILLUMINA	Illumina Genome Analyzer II	SRP002163	PRJNA48479	SAMN00037418	646099	human metagenome	700024863	WUGSC	filtered
SRR353617	SRR353617	stool	stool	Human Microbiome Project	Human modern					X		35039712	7007942400	200	https://sra-pub-run-odp.s3.amazonaws.com/sra/SRR353617/SRR353617	SRX024053	2855308295	WGS	RANDOM	METAGENOMIC	PAIRED	ILLUMINA	Illumina Genome Analyzer II	SRP002163	PRJNA48479	SAMN00037421	646099	human metagenome	700024866	WUGSC	filtered
SRR061233	SRR061233	oral	tongue_dorsum	Human Microbiome Project	Human modern					X		30678821	6135764200	200	https://sra-pub-run-odp.s3.amazonaws.com/sra/SRR061233/SRR061233	SRX024031	2855180626	WGS	RANDOM	METAGENOMIC	PAIRED	ILLUMINA	Illumina Genome Analyzer II	SRP002163	PRJNA48479	SAMN00037443	646099	human metagenome	700024888	WUGSC	filtered
SRR061495	SRR061495	stool	stool	Human Microbiome Project	Human modern					X		29311107	5862221400	200	https://sra-pub-run-odp.s3.amazonaws.com/sra/SRR061495/SRR061495	SRX024165	2857154318	WGS	RANDOM	METAGENOMIC	PAIRED	ILLUMINA	Illumina Genome Analyzer II	SRP002163	PRJNA48479	SAMN00037485	646099	human metagenome	700024930	WUGSC	filtered
SRR061527	SRR061527	airways	anterior_nares	Human Microbiome Project	Human modern					X	X	25862069	5172413800	200	https://sra-pub-run-odp.s3.amazonaws.com/sra/SRR061527/SRR061527	SRX024183	2856935126	WGS	RANDOM	METAGENOMIC	PAIRED	ILLUMINA	Illumina Genome Analyzer II	SRP002163	PRJNA48479	SAMN00037510	646099	human metagenome	700024955	WUGSC	filtered
SRR061481	SRR061481	oral	buccal_mucosa	Human Microbiome Project	Human modern					X		30647596	6129519200	200	https://sra-pub-run-odp.s3.amazonaws.com/sra/SRR061481/SRR061481	SRX024159	2856802758	WGS	RANDOM	METAGENOMIC	PAIRED	ILLUMINA	Illumina Genome Analyzer II	SRP002163	PRJNA48479	SAMN00037515	646099	human metagenome	700024960	WUGSC	filtered
SRR061178	SRR061178	oral	tongue_dorsum	Human Microbiome Project	Human modern					X		30989139	6197827800	200	https://sra-pub-run-odp.s3.amazonaws.com/sra/SRR061178/SRR061178	SRX023997	2855471387	WGS	RANDOM	METAGENOMIC	PAIRED	ILLUMINA	Illumina Genome Analyzer II	SRP002163	PRJNA48479	SAMN00037537	646099	human metagenome	700024982	WUGSC	filtered
SRR061176	SRR061176	oral	supragingival_plaque	Human Microbiome Project	Human modern					X		32711327	6542265400	200	https://sra-pub-run-odp.s3.amazonaws.com/sra/SRR061176/SRR061176	SRX023996	2855471388	WGS	RANDOM	METAGENOMIC	PAIRED	ILLUMINA	Illumina Genome Analyzer II	SRP002163	PRJNA48479	SAMN00037549	646099	human metagenome	700024994	WUGSC	filtered
SRR061161	SRR061161	stool	stool	Human Microbiome Project	Human modern					X		34833608	6966721600	200	https://sra-pub-run-odp.s3.amazonaws.com/sra/SRR061161/SRR061161	SRX023989	2855471389	WGS	RANDOM	METAGENOMIC	PAIRED	ILLUMINA	Illumina Genome Analyzer II	SRP002163	PRJNA48479	SAMN00037553	646099	human metagenome	700024998	WUGSC	filtered
SRR059838	SRR059838	oral	tongue_dorsum	Human Microbiome Project	Human modern					X		35139570	7098193140	202	https://sra-downloadb.st-va.ncbi.nlm.nih.gov/sos2/sra-pub-run-6/SRR059838/SRR059838.4	SRX023230	Solexa-27705	WGS	RANDOM	METAGENOMIC	PAIRED	ILLUMINA	Illumina Genome Analyzer II	SRP002163	PRJNA48479	SAMN00037560	646099	human metagenome	700032006	BI	filtered
SRR061910	SRR061910	oral	buccal_mucosa	Human Microbiome Project	Human modern					X		36522515	7377548030	202	https://sra-pub-run-odp.s3.amazonaws.com/sra/SRR061910/SRR061910	SRX024522	Solexa-28728	WGS	RANDOM	METAGENOMIC	PAIRED	ILLUMINA	Illumina Genome Analyzer II	SRP002163	PRJNA48479	SAMN00037567	646099	human metagenome	700032013	BI	filtered
SRR060381	SRR060381	oral	supragingival_plaque	Human Microbiome Project	Human modern					X		34386460	6946064920	202	https://sra-pub-run-odp.s3.amazonaws.com/sra/SRR060381/SRR060381	SRX023576	Solexa-27706	WGS	RANDOM	METAGENOMIC	PAIRED	ILLUMINA	Illumina Genome Analyzer II	SRP002163	PRJNA48479	SAMN00037578	646099	human metagenome	700032024	BI	filtered
SRR060025	SRR060025	stool	stool	Human Microbiome Project	Human modern					X		32734738	6219600220	190	https://sra-pub-run-odp.s3.amazonaws.com/sra/SRR060025/SRR060025	SRX023394	IWG_HMP.700032222-1_1pA	WGS	RANDOM	METAGENOMIC	PAIRED	ILLUMINA	Illumina Genome Analyzer II	SRP002163	PRJNA48479	SAMN00037713	646099	human metagenome	700032222	BCM	filtered
SRR061693	SRR061693	oral	tongue_dorsum	Human Microbiome Project	Human modern					X		33513646	6367592740	190	https://sra-pub-run-odp.s3.amazonaws.com/sra/SRR061693/SRR061693	SRX024328	IWG_HMP.700032228-1_1pA	WGS	RANDOM	METAGENOMIC	PAIRED	ILLUMINA	Illumina Genome Analyzer II	SRP002163	PRJNA48479	SAMN00037719	646099	human metagenome	700032228	BCM	filtered
SRR061934	SRR061934	stool	stool	Human Microbiome Project	Human modern					X		39629014	8005060828	202	https://sra-pub-run-odp.s3.amazonaws.com/sra/SRR061934/SRR061934	SRX024546	Solexa-28730	WGS	RANDOM	METAGENOMIC	PAIRED	ILLUMINA	Illumina Genome Analyzer II	SRP002163	PRJNA48479	SAMN00037735	646099	human metagenome	700032244	BI	filtered
SRR062004	SRR062004	oral	tongue_dorsum	Human Microbiome Project	Human modern					X		39168120	7911960240	202	https://sra-pub-run-odp.s3.amazonaws.com/sra/SRR062004/SRR062004	SRX024616	Solexa-28729	WGS	RANDOM	METAGENOMIC	PAIRED	ILLUMINA	Illumina Genome Analyzer II	SRP002163	PRJNA48479	SAMN00037747	646099	human metagenome	700032256	BI	filtered
SRR061959	SRR061959	oral	buccal_mucosa	Human Microbiome Project	Human modern					X		35720917	7215625234	202	https://sra-pub-run-odp.s3.amazonaws.com/sra/SRR061959/SRR061959	SRX024571	Solexa-28726	WGS	RANDOM	METAGENOMIC	PAIRED	ILLUMINA	Illumina Genome Analyzer II	SRP002163	PRJNA48479	SAMN00037751	646099	human metagenome	700032260	BI	filtered
SRR060404	SRR060404	oral	supragingival_plaque	Human Microbiome Project	Human modern					X		34549606	6979020412	202	https://sra-pub-run-odp.s3.amazonaws.com/sra/SRR060404/SRR060404	SRX023599	Solexa-27573	WGS	RANDOM	METAGENOMIC	PAIRED	ILLUMINA	Illumina Genome Analyzer II	SRP002163	PRJNA48479	SAMN00037759	646099	human metagenome	700032268	BI	filtered
SRR059477	SRR059477	oral	tongue_dorsum	Human Microbiome Project	Human modern					X		34226058	6913663716	202	https://sra-pub-run-odp.s3.amazonaws.com/sra/SRR059477/SRR059477	SRX023039	Solexa-26732	WGS	RANDOM	METAGENOMIC	PAIRED	ILLUMINA	Illumina Genome Analyzer II	SRP002163	PRJNA48479	SAMN00037787	646099	human metagenome	700032322	BI	filtered
SRR059479	SRR059479	oral	supragingival_plaque	Human Microbiome Project	Human modern					X		33621448	6791532496	202	https://sra-pub-run-odp.s3.amazonaws.com/sra/SRR059479/SRR059479	SRX023041	Solexa-26733	WGS	RANDOM	METAGENOMIC	PAIRED	ILLUMINA	Illumina Genome Analyzer II	SRP002163	PRJNA48479	SAMN00037793	646099	human metagenome	700032328	BI	filtered
SRR059346	SRR059346	stool	stool	Human Microbiome Project	Human modern					X		37606117	7596435634	202	https://sra-downloadb.st-va.ncbi.nlm.nih.gov/sos2/sra-pub-run-6/SRR059346/SRR059346.3	SRX022908	Solexa-26671	WGS	RANDOM	METAGENOMIC	PAIRED	ILLUMINA	Illumina Genome Analyzer II	SRP002163	PRJNA48479	SAMN00037803	646099	human metagenome	700032338	BI	filtered
SRR061981	SRR061981	oral	buccal_mucosa	Human Microbiome Project	Human modern					X		39403537	7959514474	202	https://sra-pub-run-odp.s3.amazonaws.com/sra/SRR061981/SRR061981	SRX024593	Solexa-28732	WGS	RANDOM	METAGENOMIC	PAIRED	ILLUMINA	Illumina Genome Analyzer II	SRP002163	PRJNA48479	SAMN00037818	646099	human metagenome	700032353	BI	filtered
SRR059922	SRR059922	oral	tongue_dorsum	Human Microbiome Project	Human modern					X		34843050	7038296100	202	https://sra-pub-run-odp.s3.amazonaws.com/sra/SRR059922/SRR059922	SRX023314	Solexa-27710	WGS	RANDOM	METAGENOMIC	PAIRED	ILLUMINA	Illumina Genome Analyzer II	SRP002163	PRJNA48479	SAMN00037958	646099	human metagenome	700032931	BI	filtered
SRR059927	SRR059927	oral	supragingival_plaque	Human Microbiome Project	Human modern					X		34149541	6898207282	202	https://sra-pub-run-odp.s3.amazonaws.com/sra/SRR059927/SRR059927	SRX023319	Solexa-27711	WGS	RANDOM	METAGENOMIC	PAIRED	ILLUMINA	Illumina Genome Analyzer II	SRP002163	PRJNA48479	SAMN00037964	646099	human metagenome	700032937	BI	filtered
SRR060429	SRR060429	airways	anterior_nares	Human Microbiome Project	Human modern					X	X	32416823	6548198246	202	https://sra-pub-run-odp.s3.amazonaws.com/sra/SRR060429/SRR060429	SRX023624	Solexa-27709	WGS	RANDOM	METAGENOMIC	PAIRED	ILLUMINA	Illumina Genome Analyzer II	SRP002163	PRJNA48479	SAMN00037970	646099	human metagenome	700032943	BI	filtered
SRR059830	SRR059830	stool	stool	Human Microbiome Project	Human modern					X		34276962	6923946324	202	https://sra-pub-run-odp.s3.amazonaws.com/sra/SRR059830/SRR059830	SRX023222	Solexa-27680	WGS	RANDOM	METAGENOMIC	PAIRED	ILLUMINA	Illumina Genome Analyzer II	SRP002163	PRJNA48479	SAMN00037971	646099	human metagenome	700032944	BI	filtered
SRR061920	SRR061920	stool	stool	Human Microbiome Project	Human modern					X		37908064	7657428928	202	https://sra-pub-run-odp.s3.amazonaws.com/sra/SRR061920/SRR061920	SRX024532	Solexa-28718	WGS	RANDOM	METAGENOMIC	PAIRED	ILLUMINA	Illumina Genome Analyzer II	SRP002163	PRJNA48479	SAMN00038172	646099	human metagenome	700033435	BI	filtered
SRR059372	SRR059372	stool	stool	Human Microbiome Project	Human modern					X		38605099	7798229998	202	https://sra-pub-run-odp.s3.amazonaws.com/sra/SRR059372/SRR059372	SRX022934	Solexa-26684	WGS	RANDOM	METAGENOMIC	PAIRED	ILLUMINA	Illumina Genome Analyzer II	SRP002163	PRJNA48479	SAMN00038207	646099	human metagenome	700033502	BI	filtered
SRR059894	SRR059894	oral	buccal_mucosa	Human Microbiome Project	Human modern					X		35918030	7255442060	202	https://sra-pub-run-odp.s3.amazonaws.com/sra/SRR059894/SRR059894	SRX023286	Solexa-27689	WGS	RANDOM	METAGENOMIC	PAIRED	ILLUMINA	Illumina Genome Analyzer II	SRP002163	PRJNA48479	SAMN00038231	646099	human metagenome	700033526	BI	filtered
SRR059328	SRR059328	oral	supragingival_plaque	Human Microbiome Project	Human modern					X		37034410	7480950820	202	https://sra-pub-run-odp.s3.amazonaws.com/sra/SRR059328/SRR059328	SRX022890	Solexa-26686	WGS	RANDOM	METAGENOMIC	PAIRED	ILLUMINA	Illumina Genome Analyzer II	SRP002163	PRJNA48479	SAMN00038243	646099	human metagenome	700033538	BI	filtered
SRR061914	SRR061914	airways	anterior_nares	Human Microbiome Project	Human modern					X	X	37103146	7494835492	202	https://sra-pub-run-odp.s3.amazonaws.com/sra/SRR061914/SRR061914	SRX024526	Solexa-28701	WGS	RANDOM	METAGENOMIC	PAIRED	ILLUMINA	Illumina Genome Analyzer II	SRP002163	PRJNA48479	SAMN00038262	646099	human metagenome	700033557	BI	filtered
SRR060431	SRR060431	oral	tongue_dorsum	Human Microbiome Project	Human modern					X		37680648	7611490896	202	https://sra-pub-run-odp.s3.amazonaws.com/sra/SRR060431/SRR060431	SRX023626	Solexa-28719	WGS	RANDOM	METAGENOMIC	PAIRED	ILLUMINA	Illumina Genome Analyzer II	SRP002163	PRJNA48479	SAMN00038294	646099	human metagenome	700033589	BI	filtered
SRR060434	SRR060434	oral	buccal_mucosa	Human Microbiome Project	Human modern					X		29000403	5858081406	202	https://sra-pub-run-odp.s3.amazonaws.com/sra/SRR060434/SRR060434	SRX023629	Solexa-28747	WGS	RANDOM	METAGENOMIC	PAIRED	ILLUMINA	Illumina Genome Analyzer II	SRP002163	PRJNA48479	SAMN00038298	646099	human metagenome	700033593	BI	filtered
SRR062034	SRR062034	oral	supragingival_plaque	Human Microbiome Project	Human modern					X		35192238	7108832076	202	https://sra-pub-run-odp.s3.amazonaws.com/sra/SRR062034/SRR062034	SRX024646	Solexa-28703	WGS	RANDOM	METAGENOMIC	PAIRED	ILLUMINA	Illumina Genome Analyzer II	SRP002163	PRJNA48479	SAMN00038306	646099	human metagenome	700033601	BI	filtered
SRR060364	SRR060364	stool	stool	Human Microbiome Project	Human modern					X		35034549	7076978898	202	https://sra-downloadb.st-va.ncbi.nlm.nih.gov/sos2/sra-pub-run-4/SRR060364/SRR060364.3	SRX023559	Solexa-27664	WGS	RANDOM	METAGENOMIC	PAIRED	ILLUMINA	Illumina Genome Analyzer II	SRP002163	PRJNA48479	SAMN00038321	646099	human metagenome	700033665	BI	filtered
SRR059883	SRR059883	oral	tongue_dorsum	Human Microbiome Project	Human modern					X		32301159	6524834118	202	https://sra-pub-run-odp.s3.amazonaws.com/sra/SRR059883/SRR059883	SRX023275	Solexa-27691	WGS	RANDOM	METAGENOMIC	PAIRED	ILLUMINA	Illumina Genome Analyzer II	SRP002163	PRJNA48479	SAMN00038338	646099	human metagenome	700033682	BI	filtered
SRR061946	SRR061946	oral	buccal_mucosa	Human Microbiome Project	Human modern					X		38025909	7681233618	202	https://sra-pub-run-odp.s3.amazonaws.com/sra/SRR061946/SRR061946	SRX024558	Solexa-28707	WGS	RANDOM	METAGENOMIC	PAIRED	ILLUMINA	Illumina Genome Analyzer II	SRP002163	PRJNA48479	SAMN00038345	646099	human metagenome	700033689	BI	filtered
SRR059902	SRR059902	oral	supragingival_plaque	Human Microbiome Project	Human modern					X		36687246	7410823692	202	https://sra-pub-run-odp.s3.amazonaws.com/sra/SRR059902/SRR059902	SRX023294	Solexa-27665	WGS	RANDOM	METAGENOMIC	PAIRED	ILLUMINA	Illumina Genome Analyzer II	SRP002163	PRJNA48479	SAMN00038357	646099	human metagenome	700033701	BI	filtered
SRR059862	SRR059862	airways	anterior_nares	Human Microbiome Project	Human modern					X		35516664	7174366128	202	https://sra-pub-run-odp.s3.amazonaws.com/sra/SRR059862/SRR059862	SRX023254	Solexa-27690	WGS	RANDOM	METAGENOMIC	PAIRED	ILLUMINA	Illumina Genome Analyzer II	SRP002163	PRJNA48479	SAMN00038374	646099	human metagenome	700033718	BI	filtered
SRR060359	SRR060359	stool	stool	Human Microbiome Project	Human modern					X		34975295	7065009590	202	https://sra-pub-run-odp.s3.amazonaws.com/sra/SRR060359/SRR060359	SRX023554	Solexa-27670	WGS	RANDOM	METAGENOMIC	PAIRED	ILLUMINA	Illumina Genome Analyzer II	SRP002163	PRJNA48479	SAMN00038409	646099	human metagenome	700033797	BI	filtered
SRR059322	SRR059322	oral	tongue_dorsum	Human Microbiome Project	Human modern					X		34832819	3518114719	101	https://sra-pub-run-odp.s3.amazonaws.com/sra/SRR059322/SRR059322	SRX022884	Solexa-27673	WGS	RANDOM	METAGENOMIC	SINGLE	ILLUMINA	Illumina Genome Analyzer II	SRP002163	PRJNA48479	SAMN00038427	646099	human metagenome	700033815	BI	filtered
SRR062024	SRR062024	oral	buccal_mucosa	Human Microbiome Project	Human modern					X		38938412	7865559224	202	https://sra-pub-run-odp.s3.amazonaws.com/sra/SRR062024/SRR062024	SRX024636	Solexa-28731	WGS	RANDOM	METAGENOMIC	PAIRED	ILLUMINA	Illumina Genome Analyzer II	SRP002163	PRJNA48479	SAMN00038433	646099	human metagenome	700033821	BI	filtered
SRR059861	SRR059861	oral	supragingival_plaque	Human Microbiome Project	Human modern					X		34822635	7034172270	202	https://sra-downloadb.st-va.ncbi.nlm.nih.gov/sos2/sra-pub-run-6/SRR059861/SRR059861.3	SRX023253	Solexa-27672	WGS	RANDOM	METAGENOMIC	PAIRED	ILLUMINA	Illumina Genome Analyzer II	SRP002163	PRJNA48479	SAMN00038445	646099	human metagenome	700033833	BI	filtered
SRR059829	SRR059829	stool	stool	Human Microbiome Project	Human modern					X		22347202	4245968380	190	https://sra-pub-run-odp.s3.amazonaws.com/sra/SRR059829/SRR059829	SRX023221	IWG_HMP-700033922-1_1pA	WGS	RANDOM	METAGENOMIC	PAIRED	ILLUMINA	Illumina Genome Analyzer II	SRP002163	PRJNA48479	SAMN00038465	646099	human metagenome	700033922	BCM	filtered
SRR061935	SRR061935	oral	supragingival_plaque	Human Microbiome Project	Human modern					X		35592957	7189777314	202	https://sra-pub-run-odp.s3.amazonaws.com/sra/SRR061935/SRR061935	SRX024547	Solexa-28695	WGS	RANDOM	METAGENOMIC	PAIRED	ILLUMINA	Illumina Genome Analyzer II	SRP002163	PRJNA48479	SAMN00038522	646099	human metagenome	700033986	BI	filtered
SRR059885	SRR059885	stool	stool	Human Microbiome Project	Human modern					X		36579465	7389051930	202	https://sra-pub-run-odp.s3.amazonaws.com/sra/SRR059885/SRR059885	SRX023277	Solexa-27668	WGS	RANDOM	METAGENOMIC	PAIRED	ILLUMINA	Illumina Genome Analyzer II	SRP002163	PRJNA48479	SAMN00038525	646099	human metagenome	700033989	BI	filtered
SRR059378	SRR059378	stool	stool	Human Microbiome Project	Human modern					X		31559078	6374933756	202	https://sra-pub-run-odp.s3.amazonaws.com/sra/SRR059378/SRR059378	SRX022940	Solexa-26739	WGS	RANDOM	METAGENOMIC	PAIRED	ILLUMINA	Illumina Genome Analyzer II	SRP002163	PRJNA48479	SAMN00038651	646099	human metagenome	700034166	BI	filtered
SRR059381	SRR059381	oral	tongue_dorsum	Human Microbiome Project	Human modern					X		33202396	6706883992	202	https://sra-pub-run-odp.s3.amazonaws.com/sra/SRR059381/SRR059381	SRX022943	Solexa-26740	WGS	RANDOM	METAGENOMIC	PAIRED	ILLUMINA	Illumina Genome Analyzer II	SRP002163	PRJNA48479	SAMN00038657	646099	human metagenome	700034172	BI	filtered
SRR059382	SRR059382	oral	buccal_mucosa	Human Microbiome Project	Human modern					X		36004919	7272993638	202	https://sra-pub-run-odp.s3.amazonaws.com/sra/SRR059382/SRR059382	SRX022944	Solexa-26741	WGS	RANDOM	METAGENOMIC	PAIRED	ILLUMINA	Illumina Genome Analyzer II	SRP002163	PRJNA48479	SAMN00038659	646099	human metagenome	700034174	BI	filtered
SRR059844	SRR059844	oral	supragingival_plaque	Human Microbiome Project	Human modern					X		34287316	6926037832	202	https://sra-pub-run-odp.s3.amazonaws.com/sra/SRR059844/SRR059844	SRX023236	Solexa-27708	WGS	RANDOM	METAGENOMIC	PAIRED	ILLUMINA	Illumina Genome Analyzer II	SRP002163	PRJNA48479	SAMN00038663	646099	human metagenome	700034178	BI	filtered
SRR059846	SRR059846	oral	supragingival_plaque	Human Microbiome Project	Human modern					X		33752161	6817936522	202	https://sra-pub-run-odp.s3.amazonaws.com/sra/SRR059846/SRR059846	SRX023238	Solexa-27712	WGS	RANDOM	METAGENOMIC	PAIRED	ILLUMINA	Illumina Genome Analyzer II	SRP002163	PRJNA48479	SAMN00038729	646099	human metagenome	700034244	BI	filtered
SRR059886	SRR059886	stool	stool	Human Microbiome Project	Human modern					X		34495648	6968120896	202	https://sra-pub-run-odp.s3.amazonaws.com/sra/SRR059886/SRR059886	SRX023278	Solexa-27681	WGS	RANDOM	METAGENOMIC	PAIRED	ILLUMINA	Illumina Genome Analyzer II	SRP002163	PRJNA48479	SAMN00038739	646099	human metagenome	700034254	BI	filtered
SRR061983	SRR061983	oral	tongue_dorsum	Human Microbiome Project	Human modern					X		35304936	7131597072	202	https://sra-pub-run-odp.s3.amazonaws.com/sra/SRR061983/SRR061983	SRX024595	Solexa-28745	WGS	RANDOM	METAGENOMIC	PAIRED	ILLUMINA	Illumina Genome Analyzer II	SRP002163	PRJNA48479	SAMN00038751	646099	human metagenome	700034266	BI	filtered
SRR059905	SRR059905	oral	buccal_mucosa	Human Microbiome Project	Human modern					X		35310601	7132741402	202	https://sra-pub-run-odp.s3.amazonaws.com/sra/SRR059905/SRR059905	SRX023297	Solexa-27715	WGS	RANDOM	METAGENOMIC	PAIRED	ILLUMINA	Illumina Genome Analyzer II	SRP002163	PRJNA48479	SAMN00038905	646099	human metagenome	700034780	BI	filtered
SRR059493	SRR059493	oral	supragingival_plaque	Human Microbiome Project	Human modern					X		28280396	5712639992	202	https://sra-pub-run-odp.s3.amazonaws.com/sra/SRR059493/SRR059493	SRX023055	Solexa-26748	WGS	RANDOM	METAGENOMIC	PAIRED	ILLUMINA	Illumina Genome Analyzer II	SRP002163	PRJNA48479	SAMN00038909	646099	human metagenome	700034784	BI	filtered
SRR059353	SRR059353	stool	stool	Human Microbiome Project	Human modern					X		36860838	7445889276	202	https://sra-pub-run-odp.s3.amazonaws.com/sra/SRR059353/SRR059353	SRX022915	Solexa-26674	WGS	RANDOM	METAGENOMIC	PAIRED	ILLUMINA	Illumina Genome Analyzer II	SRP002163	PRJNA48479	SAMN00038919	646099	human metagenome	700034794	BI	filtered
SRR061938	SRR061938	oral	tongue_dorsum	Human Microbiome Project	Human modern					X		34277728	6924101056	202	https://sra-pub-run-odp.s3.amazonaws.com/sra/SRR061938/SRR061938	SRX024550	Solexa-28746	WGS	RANDOM	METAGENOMIC	PAIRED	ILLUMINA	Illumina Genome Analyzer II	SRP002163	PRJNA48479	SAMN00038931	646099	human metagenome	700034806	BI	filtered
SRR059402	SRR059402	oral	tongue_dorsum	Human Microbiome Project	Human modern					X		37349725	7544644450	202	https://sra-pub-run-odp.s3.amazonaws.com/sra/SRR059402/SRR059402	SRX022964	Solexa-26751	WGS	RANDOM	METAGENOMIC	PAIRED	ILLUMINA	Illumina Genome Analyzer II	SRP002163	PRJNA48479	SAMN00039026	646099	human metagenome	700034913	BI	filtered
SRR059875	SRR059875	oral	buccal_mucosa	Human Microbiome Project	Human modern					X		36024211	7276890622	202	https://sra-pub-run-odp.s3.amazonaws.com/sra/SRR059875/SRR059875	SRX023267	Solexa-27716	WGS	RANDOM	METAGENOMIC	PAIRED	ILLUMINA	Illumina Genome Analyzer II	SRP002163	PRJNA48479	SAMN00039028	646099	human metagenome	700034915	BI	filtered
SRR060373	SRR060373	oral	supragingival_plaque	Human Microbiome Project	Human modern					X		34840874	6654606934	191	https://sra-pub-run-odp.s3.amazonaws.com/sra/SRR060373/SRR060373	SRX023568	Solexa-27717	WGS	RANDOM	METAGENOMIC	PAIRED	ILLUMINA	Illumina Genome Analyzer II	SRP002163	PRJNA48479	SAMN00039032	646099	human metagenome	700034919	BI	filtered
SRR059400	SRR059400	airways	anterior_nares	Human Microbiome Project	Human modern					X		32728498	6611156596	202	https://sra-pub-run-odp.s3.amazonaws.com/sra/SRR059400/SRR059400	SRX022962	Solexa-26750	WGS	RANDOM	METAGENOMIC	PAIRED	ILLUMINA	Illumina Genome Analyzer II	SRP002163	PRJNA48479	SAMN00039038	646099	human metagenome	700034925	BI	filtered
SRR059354	SRR059354	stool	stool	Human Microbiome Project	Human modern					X		36003225	7272651450	202	https://sra-pub-run-odp.s3.amazonaws.com/sra/SRR059354/SRR059354	SRX022916	Solexa-26675	WGS	RANDOM	METAGENOMIC	PAIRED	ILLUMINA	Illumina Genome Analyzer II	SRP002163	PRJNA48479	SAMN00039039	646099	human metagenome	700034926	BI	filtered
SRR061923	SRR061923	skin	left_retroauricular_crease	Human Microbiome Project	Human modern					X		28837880	5825251760	202	https://sra-pub-run-odp.s3.amazonaws.com/sra/SRR061923/SRR061923	SRX024535	Solexa-28619	WGS	RANDOM	METAGENOMIC	PAIRED	ILLUMINA	Illumina Genome Analyzer II	SRP002163	PRJNA48479	SAMN00039067	646099	human metagenome	700034954	BI	filtered
SRR061926	SRR061926	skin	right_retroauricular_crease	Human Microbiome Project	Human modern					X		27713402	5598107204	202	https://sra-downloadb.st-va.ncbi.nlm.nih.gov/sos2/sra-pub-run-4/SRR061926/SRR061926.3	SRX024538	Solexa-28627	WGS	RANDOM	METAGENOMIC	PAIRED	ILLUMINA	Illumina Genome Analyzer II	SRP002163	PRJNA48479	SAMN00039069	646099	human metagenome	700034956	BI	filtered
SRR061974	SRR061974	stool	stool	Human Microbiome Project	Human modern					X		36456970	7364307940	202	https://sra-pub-run-odp.s3.amazonaws.com/sra/SRR061974/SRR061974	SRX024586	Solexa-28737	WGS	RANDOM	METAGENOMIC	PAIRED	ILLUMINA	Illumina Genome Analyzer II	SRP002163	PRJNA48479	SAMN00039351	646099	human metagenome	700035533	BI	filtered
SRR060377	SRR060377	oral	tongue_dorsum	Human Microbiome Project	Human modern					X		37384423	7551653446	202	https://sra-pub-run-odp.s3.amazonaws.com/sra/SRR060377/SRR060377	SRX023572	Solexa-27676	WGS	RANDOM	METAGENOMIC	PAIRED	ILLUMINA	Illumina Genome Analyzer II	SRP002163	PRJNA48479	SAMN00039363	646099	human metagenome	700035545	BI	filtered
SRR061986	SRR061986	oral	buccal_mucosa	Human Microbiome Project	Human modern					X		38547434	7786581668	202	https://sra-pub-run-odp.s3.amazonaws.com/sra/SRR061986/SRR061986	SRX024598	Solexa-28738	WGS	RANDOM	METAGENOMIC	PAIRED	ILLUMINA	Illumina Genome Analyzer II	SRP002163	PRJNA48479	SAMN00039367	646099	human metagenome	700035549	BI	filtered
SRR061972	SRR061972	oral	supragingival_plaque	Human Microbiome Project	Human modern					X		35407085	7152231170	202	https://sra-pub-run-odp.s3.amazonaws.com/sra/SRR061972/SRR061972	SRX024584	Solexa-28736	WGS	RANDOM	METAGENOMIC	PAIRED	ILLUMINA	Illumina Genome Analyzer II	SRP002163	PRJNA48479	SAMN00039375	646099	human metagenome	700035557	BI	filtered
SRR059466	SRR059466	oral	tongue_dorsum	Human Microbiome Project	Human modern					X		35031556	7076374312	202	https://sra-pub-run-odp.s3.amazonaws.com/sra/SRR059466/SRR059466	SRX023028	Solexa-26743	WGS	RANDOM	METAGENOMIC	PAIRED	ILLUMINA	Illumina Genome Analyzer II	SRP002163	PRJNA48479	SAMN00039518	646099	human metagenome	700035734	BI	filtered
SRR062011	SRR062011	stool	stool	Human Microbiome Project	Human modern					X		39759280	8031374560	202	https://sra-pub-run-odp.s3.amazonaws.com/sra/SRR062011/SRR062011	SRX024623	Solexa-28739	WGS	RANDOM	METAGENOMIC	PAIRED	ILLUMINA	Illumina Genome Analyzer II	SRP002163	PRJNA48479	SAMN00039531	646099	human metagenome	700035747	BI	filtered
SRR062044	SRR062044	oral	buccal_mucosa	Human Microbiome Project	Human modern					X		39292743	7937134086	202	https://sra-pub-run-odp.s3.amazonaws.com/sra/SRR062044/SRR062044	SRX024656	Solexa-28740	WGS	RANDOM	METAGENOMIC	PAIRED	ILLUMINA	Illumina Genome Analyzer II	SRP002163	PRJNA48479	SAMN00039547	646099	human metagenome	700035763	BI	filtered
SRR061979	SRR061979	oral	supragingival_plaque	Human Microbiome Project	Human modern					X		36440766	7361034732	202	https://sra-pub-run-odp.s3.amazonaws.com/sra/SRR061979/SRR061979	SRX024591	Solexa-28741	WGS	RANDOM	METAGENOMIC	PAIRED	ILLUMINA	Illumina Genome Analyzer II	SRP002163	PRJNA48479	SAMN00039555	646099	human metagenome	700035771	BI	filtered
SRR059394	SRR059394	stool	stool	Human Microbiome Project	Human modern					X		32829675	6631594350	202	https://sra-pub-run-odp.s3.amazonaws.com/sra/SRR059394/SRR059394	SRX022956	Solexa-26735	WGS	RANDOM	METAGENOMIC	PAIRED	ILLUMINA	Illumina Genome Analyzer II	SRP002163	PRJNA48479	SAMN00039569	646099	human metagenome	700035785	BI	filtered
SRR059397	SRR059397	oral	tongue_dorsum	Human Microbiome Project	Human modern					X		31087087	6279591574	202	https://sra-pub-run-odp.s3.amazonaws.com/sra/SRR059397/SRR059397	SRX022959	Solexa-26736	WGS	RANDOM	METAGENOMIC	PAIRED	ILLUMINA	Illumina Genome Analyzer II	SRP002163	PRJNA48479	SAMN00039575	646099	human metagenome	700035791	BI	filtered
SRR059398	SRR059398	oral	buccal_mucosa	Human Microbiome Project	Human modern					X		33134432	6693155264	202	https://sra-downloadb.st-va.ncbi.nlm.nih.gov/sos2/sra-pub-run-6/SRR059398/SRR059398.4	SRX022960	Solexa-26737	WGS	RANDOM	METAGENOMIC	PAIRED	ILLUMINA	Illumina Genome Analyzer II	SRP002163	PRJNA48479	SAMN00039577	646099	human metagenome	700035793	BI	filtered
SRR062002	SRR062002	oral	supragingival_plaque	Human Microbiome Project	Human modern					X		36952265	7464357530	202	https://sra-pub-run-odp.s3.amazonaws.com/sra/SRR062002/SRR062002	SRX024614	Solexa-28716	WGS	RANDOM	METAGENOMIC	PAIRED	ILLUMINA	Illumina Genome Analyzer II	SRP002163	PRJNA48479	SAMN00039612	646099	human metagenome	700035828	BI	filtered
SRR059916	SRR059916	stool	stool	Human Microbiome Project	Human modern					X		34467609	6962457018	202	https://sra-pub-run-odp.s3.amazonaws.com/sra/SRR059916/SRR059916	SRX023308	Solexa-27677	WGS	RANDOM	METAGENOMIC	PAIRED	ILLUMINA	Illumina Genome Analyzer II	SRP002163	PRJNA48479	SAMN00039645	646099	human metagenome	700035861	BI	filtered
SRR059907	SRR059907	oral	tongue_dorsum	Human Microbiome Project	Human modern					X		35059230	7081964460	202	https://sra-pub-run-odp.s3.amazonaws.com/sra/SRR059907/SRR059907	SRX023299	Solexa-27678	WGS	RANDOM	METAGENOMIC	PAIRED	ILLUMINA	Illumina Genome Analyzer II	SRP002163	PRJNA48479	SAMN00039657	646099	human metagenome	700035873	BI	filtered
SRR062042	SRR062042	oral	buccal_mucosa	Human Microbiome Project	Human modern					X		38432784	7763422368	202	https://sra-pub-run-odp.s3.amazonaws.com/sra/SRR062042/SRR062042	SRX024654	Solexa-28743	WGS	RANDOM	METAGENOMIC	PAIRED	ILLUMINA	Illumina Genome Analyzer II	SRP002163	PRJNA48479	SAMN00039661	646099	human metagenome	700035877	BI	filtered
SRR346661	SRR346661	oral	supragingival_plaque	Human Microbiome Project	Human modern					X		34502015	6900403000	200	https://sra-pub-run-odp.s3.amazonaws.com/sra/SRR346661/SRR346661	SRX024202	2856927966	WGS	RANDOM	METAGENOMIC	PAIRED	ILLUMINA	Illumina Genome Analyzer II	SRP002163	PRJNA48479	SAMN00039791	646099	human metagenome	700037040	WUGSC	filtered
SRR060443	SRR060443	stool	stool	Human Microbiome Project	Human modern					X		38683122	7813990644	202	https://sra-pub-run-odp.s3.amazonaws.com/sra/SRR060443/SRR060443	SRX023638	Solexa-28685	WGS	RANDOM	METAGENOMIC	PAIRED	ILLUMINA	Illumina Genome Analyzer II	SRP002163	PRJNA48479	SRS011134	simple	646099	human metagenome	G_DNA_Stool	SRA020838
SRR062541	SRR062541	oral	tongue_dorsum	Human Microbiome Project	Human modern					X		27835256	5567051200	200	https://sra-pub-run-odp.s3.amazonaws.com/sra/SRR062541/SRR062541	SRX024054	2855175485	WGS	RANDOM	METAGENOMIC	PAIRED	ILLUMINA	Illumina Genome Analyzer II	SRP002163	PRJNA48479	SAMN00039809	646099	human metagenome	700037058	WUGSC	filtered
SRR346691	SRR346691	stool	stool	Human Microbiome Project	Human modern					X		36145706	7229141200	200	https://sra-pub-run-odp.s3.amazonaws.com/sra/SRR346691/SRR346691	SRX024173	2856927963	WGS	RANDOM	METAGENOMIC	PAIRED	ILLUMINA	Illumina Genome Analyzer II	SRP002163	PRJNA48479	SAMN00039874	646099	human metagenome	700037123	WUGSC	filtered
SRR346687	SRR346687	oral	buccal_mucosa	Human Microbiome Project	Human modern					X		45999654	9199930800	200	https://sra-pub-run-odp.s3.amazonaws.com/sra/SRR346687/SRR346687	SRX098529	2856927964	WGS	RANDOM	METAGENOMIC	PAIRED	ILLUMINA	Illumina HiSeq 2000	SRP002163	PRJNA48479	SAMN00039879	646099	human metagenome	700037128	WUGSC	filtered
SRR061566	SRR061566	oral	supragingival_plaque	Human Microbiome Project	Human modern					X		27660534	5532106800	200	https://sra-pub-run-odp.s3.amazonaws.com/sra/SRR061566/SRR061566	SRX024200	2856927965	WGS	RANDOM	METAGENOMIC	PAIRED	ILLUMINA	Illumina Genome Analyzer II	SRP002163	PRJNA48479	SAMN00039883	646099	human metagenome	700037132	WUGSC	filtered
SRR061249	SRR061249	oral	tongue_dorsum	Human Microbiome Project	Human modern					X		32583923	6516784600	200	https://sra-pub-run-odp.s3.amazonaws.com/sra/SRR061249/SRR061249	SRX024041	2855264871	WGS	RANDOM	METAGENOMIC	PAIRED	ILLUMINA	Illumina Genome Analyzer II	SRP002163	PRJNA48479	SAMN00039957	646099	human metagenome	700037206	WUGSC	filtered
SRR062304	SRR062304	oral	buccal_mucosa	Human Microbiome Project	Human modern					X		30253807	6050761400	200	https://sra-pub-run-odp.s3.amazonaws.com/sra/SRR062304/SRR062304	SRX024863	2857105456	WGS	RANDOM	METAGENOMIC	PAIRED	ILLUMINA	Illumina Genome Analyzer II	SRP002163	PRJNA48479	SAMN00039992	646099	human metagenome	700037241	WUGSC	filtered
SRR346693	SRR346693	oral	supragingival_plaque	Human Microbiome Project	Human modern					X		34369520	6873904000	200	https://sra-pub-run-odp.s3.amazonaws.com/sra/SRR346693/SRR346693	SRX024190	2856927970	WGS	RANDOM	METAGENOMIC	PAIRED	ILLUMINA	Illumina Genome Analyzer II	SRP002163	PRJNA48479	SAMN00039996	646099	human metagenome	700037245	WUGSC	filtered
SRR061146	SRR061146	oral	tongue_dorsum	Human Microbiome Project	Human modern					X		37153884	7430776800	200	https://sra-pub-run-odp.s3.amazonaws.com/sra/SRR061146/SRR061146	SRX023979	2855427153	WGS	RANDOM	METAGENOMIC	PAIRED	ILLUMINA	Illumina Genome Analyzer II	SRP002163	PRJNA48479	SAMN00040009	646099	human metagenome	700037258	WUGSC	filtered
SRR062350	SRR062350	stool	stool	Human Microbiome Project	Human modern					X		32472584	6494516800	200	https://sra-pub-run-odp.s3.amazonaws.com/sra/SRR062350/SRR062350	SRX024963	2857254292	WGS	RANDOM	METAGENOMIC	PAIRED	ILLUMINA	Illumina Genome Analyzer II	SRP002163	PRJNA48479	SAMN00040035	646099	human metagenome	700037284	WUGSC	filtered
SRR062503	SRR062503	oral	tongue_dorsum	Human Microbiome Project	Human modern					X		32956121	6591224200	200	https://sra-pub-run-odp.s3.amazonaws.com/sra/SRR062503/SRR062503	SRX024887	2857105656	WGS	RANDOM	METAGENOMIC	PAIRED	ILLUMINA	Illumina Genome Analyzer II	SRP002163	PRJNA48479	SAMN00040187	646099	human metagenome	700037438	WUGSC	filtered
SRR062314	SRR062314	oral	buccal_mucosa	Human Microbiome Project	Human modern					X		32452089	6490417800	200	https://sra-pub-run-odp.s3.amazonaws.com/sra/SRR062314/SRR062314	SRX024870	2857105634	WGS	RANDOM	METAGENOMIC	PAIRED	ILLUMINA	Illumina Genome Analyzer II	SRP002163	PRJNA48479	SAMN00040189	646099	human metagenome	700037440	WUGSC	filtered
SRR353624	SRR353624	oral	supragingival_plaque	Human Microbiome Project	Human modern					X		28084150	5616830000	200	https://sra-pub-run-odp.s3.amazonaws.com/sra/SRR353624/SRR353624	SRX101411	2857254291	WGS	RANDOM	METAGENOMIC	PAIRED	ILLUMINA	Illumina Genome Analyzer II	SRP002163	PRJNA48479	SAMN00040193	646099	human metagenome	700037444	WUGSC	filtered
SRR062513	SRR062513	skin	right_retroauricular_crease	Human Microbiome Project	Human modern					X		33194982	6638996400	200	https://sra-pub-run-odp.s3.amazonaws.com/sra/SRR062513/SRR062513	SRX024894	2857281618	WGS	RANDOM	METAGENOMIC	PAIRED	ILLUMINA	Illumina Genome Analyzer II	SRP002163	PRJNA48479	SAMN00040196	646099	human metagenome	700037447	WUGSC	filtered
SRR353628	SRR353628	airways	anterior_nares	Human Microbiome Project	Human modern					X		40491874	8098374800	200	https://sra-pub-run-odp.s3.amazonaws.com/sra/SRR353628/SRR353628	SRX098550	2856815078	WGS	RANDOM	METAGENOMIC	PAIRED	ILLUMINA	Illumina Genome Analyzer II	SRP002163	PRJNA48479	SAMN00040199	646099	human metagenome	700037450	WUGSC	filtered
SRR062408	SRR062408	skin	left_retroauricular_crease	Human Microbiome Project	Human modern					X		30213075	6042615000	200	https://sra-pub-run-odp.s3.amazonaws.com/sra/SRR062408/SRR062408	SRX024931	2857281625	WGS	RANDOM	METAGENOMIC	PAIRED	ILLUMINA	Illumina Genome Analyzer II	SRP002163	PRJNA48479	SAMN00040233	646099	human metagenome	700037486	WUGSC	filtered
SRR346716	SRR346716	skin	right_retroauricular_crease	Human Microbiome Project	Human modern					X		28698549	5739709800	200	https://sra-pub-run-odp.s3.amazonaws.com/sra/SRR346716/SRR346716	SRX098547	2856830754	WGS	RANDOM	METAGENOMIC	PAIRED	ILLUMINA	Illumina Genome Analyzer II	SRP002163	PRJNA48479	SAMN00040234	646099	human metagenome	700037487	WUGSC	filtered
SRR061471	SRR061471	airways	anterior_nares	Human Microbiome Project	Human modern					X		24373502	4874700400	200	https://sra-pub-run-odp.s3.amazonaws.com/sra/SRR061471/SRR061471	SRX024155	2856830667	WGS	RANDOM	METAGENOMIC	PAIRED	ILLUMINA	Illumina Genome Analyzer II	SRP002163	PRJNA48479	SAMN00040237	646099	human metagenome	700037490	WUGSC	filtered
SRR061353	SRR061353	oral	tongue_dorsum	Human Microbiome Project	Human modern					X		24516372	4903274400	200	https://sra-pub-run-odp.s3.amazonaws.com/sra/SRR061353/SRR061353	SRX024095	2856833172	WGS	RANDOM	METAGENOMIC	PAIRED	ILLUMINA	Illumina Genome Analyzer II	SRP002163	PRJNA48479	SAMN00040240	646099	human metagenome	700037493	WUGSC	filtered
SRR061344	SRR061344	oral	buccal_mucosa	Human Microbiome Project	Human modern					X		27123043	5424608600	200	https://sra-pub-run-odp.s3.amazonaws.com/sra/SRR061344/SRR061344	SRX024097	2856830751	WGS	RANDOM	METAGENOMIC	PAIRED	ILLUMINA	Illumina Genome Analyzer II	SRP002163	PRJNA48479	SAMN00040242	646099	human metagenome	700037495	WUGSC	filtered
SRR062481	SRR062481	oral	attached_keratinized_gingiva	Human Microbiome Project	Human modern					X		28798979	5759795800	200	https://sra-pub-run-odp.s3.amazonaws.com/sra/SRR062481/SRR062481	SRX024904	2857281626	WGS	RANDOM	METAGENOMIC	PAIRED	ILLUMINA	Illumina Genome Analyzer II	SRP002163	PRJNA48479	SAMN00040243	646099	human metagenome	700037496	WUGSC	filtered
SRR062517	SRR062517	oral	palatine_tonsils	Human Microbiome Project	Human modern					X		25518626	5103725200	200	https://sra-pub-run-odp.s3.amazonaws.com/sra/SRR062517/SRR062517	SRX024895	2857281624	WGS	RANDOM	METAGENOMIC	PAIRED	ILLUMINA	Illumina Genome Analyzer II	SRP002163	PRJNA48479	SAMN00040244	646099	human metagenome	700037497	WUGSC	filtered
SRR062362	SRR062362	oral	throat	Human Microbiome Project	Human modern					X		25934359	5186871800	200	https://sra-pub-run-odp.s3.amazonaws.com/sra/SRR062362/SRR062362	SRX024966	2857281620	WGS	RANDOM	METAGENOMIC	PAIRED	ILLUMINA	Illumina Genome Analyzer II	SRP002163	PRJNA48479	SAMN00040245	646099	human metagenome	700037498	WUGSC	filtered
SRR062498	SRR062498	oral	supragingival_plaque	Human Microbiome Project	Human modern					X		30990955	6198191000	200	https://sra-pub-run-odp.s3.amazonaws.com/sra/SRR062498/SRR062498	SRX024886	2857281635	WGS	RANDOM	METAGENOMIC	PAIRED	ILLUMINA	Illumina Genome Analyzer II	SRP002163	PRJNA48479	SAMN00040246	646099	human metagenome	700037499	WUGSC	filtered
SRR062298	SRR062298	oral	subgingival_plaque	Human Microbiome Project	Human modern					X		30336715	6067343000	200	https://sra-pub-run-odp.s3.amazonaws.com/sra/SRR062298/SRR062298	SRX024882	2857514195	WGS	RANDOM	METAGENOMIC	PAIRED	ILLUMINA	Illumina Genome Analyzer II	SRP002163	PRJNA48479	SAMN00040247	646099	human metagenome	700037500	WUGSC	filtered
SRR061140	SRR061140	stool	stool	Human Microbiome Project	Human modern					X		31648683	6329736600	200	https://sra-pub-run-odp.s3.amazonaws.com/sra/SRR061140/SRR061140	SRX023971	2849426588	WGS	RANDOM	METAGENOMIC	PAIRED	ILLUMINA	Illumina Genome Analyzer II	SRP002163	PRJNA48479	SAMN00040248	646099	human metagenome	700037501	WUGSC	filtered
SRR062437	SRR062437	skin	right_retroauricular_crease	Human Microbiome Project	Human modern					X		30752074	6150414800	200	https://sra-pub-run-odp.s3.amazonaws.com/sra/SRR062437/SRR062437	SRX024914	2857281634	WGS	RANDOM	METAGENOMIC	PAIRED	ILLUMINA	Illumina Genome Analyzer II	SRP002163	PRJNA48479	SAMN00040251	646099	human metagenome	700037504	WUGSC	filtered
SRR062444	SRR062444	airways	anterior_nares	Human Microbiome Project	Human modern					X		34032064	6806412800	200	https://sra-pub-run-odp.s3.amazonaws.com/sra/SRR062444/SRR062444	SRX024915	2857281630	WGS	RANDOM	METAGENOMIC	PAIRED	ILLUMINA	Illumina Genome Analyzer II	SRP002163	PRJNA48479	SAMN00040257	646099	human metagenome	700037510	WUGSC	filtered
SRR062374	SRR062374	oral	tongue_dorsum	Human Microbiome Project	Human modern					X		27423645	5484729000	200	https://sra-pub-run-odp.s3.amazonaws.com/sra/SRR062374/SRR062374	SRX024949	2857599991	WGS	RANDOM	METAGENOMIC	PAIRED	ILLUMINA	Illumina Genome Analyzer II	SRP002163	PRJNA48479	SAMN00040263	646099	human metagenome	700037516	WUGSC	filtered
SRR346688	SRR346688	skin	left_retroauricular_crease	Human Microbiome Project	Human modern					X		28992752	5798550400	200	https://sra-pub-run-odp.s3.amazonaws.com/sra/SRR346688/SRR346688	SRX098535	2857281619	WGS	RANDOM	METAGENOMIC	PAIRED	ILLUMINA	Illumina Genome Analyzer II	SRP002163	PRJNA48479	SAMN00040281	646099	human metagenome	700037534	WUGSC	filtered
SRR061405	SRR061405	skin	right_retroauricular_crease	Human Microbiome Project	Human modern					X		28781943	5756388600	200	https://sra-pub-run-odp.s3.amazonaws.com/sra/SRR061405/SRR061405	SRX024124	2856833182	WGS	RANDOM	METAGENOMIC	PAIRED	ILLUMINA	Illumina Genome Analyzer II	SRP002163	PRJNA48479	SAMN00040282	646099	human metagenome	700037535	WUGSC	filtered
SRR061332	SRR061332	airways	anterior_nares	Human Microbiome Project	Human modern					X		27446130	5489226000	200	https://sra-pub-run-odp.s3.amazonaws.com/sra/SRR061332/SRR061332	SRX024089	2856830755	WGS	RANDOM	METAGENOMIC	PAIRED	ILLUMINA	Illumina Genome Analyzer II	SRP002163	PRJNA48479	SAMN00040285	646099	human metagenome	700037538	WUGSC	filtered
SRR062527	SRR062527	oral	tongue_dorsum	Human Microbiome Project	Human modern					X		31470465	6294093000	200	https://sra-pub-run-odp.s3.amazonaws.com/sra/SRR062527/SRR062527	SRX024034	2855832497	WGS	RANDOM	METAGENOMIC	PAIRED	ILLUMINA	Illumina Genome Analyzer II	SRP002163	PRJNA48479	SAMN00040289	646099	human metagenome	700037542	WUGSC	filtered
SRR061397	SRR061397	oral	buccal_mucosa	Human Microbiome Project	Human modern					X		30676237	6135247400	200	https://sra-pub-run-odp.s3.amazonaws.com/sra/SRR061397/SRR061397	SRX024110	2856264704	WGS	RANDOM	METAGENOMIC	PAIRED	ILLUMINA	Illumina Genome Analyzer II	SRP002163	PRJNA48479	SAMN00040291	646099	human metagenome	700037544	WUGSC	filtered
SRR346692	SRR346692	oral	supragingival_plaque	Human Microbiome Project	Human modern					X		33124481	6624896200	200	https://sra-pub-run-odp.s3.amazonaws.com/sra/SRR346692/SRR346692	SRX024092	2856616774	WGS	RANDOM	METAGENOMIC	PAIRED	ILLUMINA	Illumina Genome Analyzer II	SRP002163	PRJNA48479	SAMN00040295	646099	human metagenome	700037548	WUGSC	filtered
SRR062492	SRR062492	skin	right_retroauricular_crease	Human Microbiome Project	Human modern					X		32392053	6478410600	200	https://sra-pub-run-odp.s3.amazonaws.com/sra/SRR062492/SRR062492	SRX024911	2857281633	WGS	RANDOM	METAGENOMIC	PAIRED	ILLUMINA	Illumina Genome Analyzer II	SRP002163	PRJNA48479	SAMN00040299	646099	human metagenome	700037552	WUGSC	filtered
SRR062436	SRR062436	airways	anterior_nares	Human Microbiome Project	Human modern					X		26930138	5386027600	200	https://sra-pub-run-odp.s3.amazonaws.com/sra/SRR062436/SRR062436	SRX024913	2857281632	WGS	RANDOM	METAGENOMIC	PAIRED	ILLUMINA	Illumina Genome Analyzer II	SRP002163	PRJNA48479	SAMN00040305	646099	human metagenome	700037558	WUGSC	filtered
SRR061401	SRR061401	skin	right_retroauricular_crease	Human Microbiome Project	Human modern					X		28503240	5700648000	200	https://sra-pub-run-odp.s3.amazonaws.com/sra/SRR061401/SRR061401	SRX024126	2856833179	WGS	RANDOM	METAGENOMIC	PAIRED	ILLUMINA	Illumina Genome Analyzer II	SRP002163	PRJNA48479	SAMN00040334	646099	human metagenome	700037587	WUGSC	filtered
SRR062449	SRR062449	airways	anterior_nares	Human Microbiome Project	Human modern					X		29447733	5889546600	200	https://sra-pub-run-odp.s3.amazonaws.com/sra/SRR062449/SRR062449	SRX024919	2857105651	WGS	RANDOM	METAGENOMIC	PAIRED	ILLUMINA	Illumina Genome Analyzer II	SRP002163	PRJNA48479	SAMN00040337	646099	human metagenome	700037590	WUGSC	filtered
SRR062462	SRR062462	oral	saliva	Human Microbiome Project	Human modern					X		28161090	5632218000	200	https://sra-pub-run-odp.s3.amazonaws.com/sra/SRR062462/SRR062462	SRX024927	2857254302	WGS	RANDOM	METAGENOMIC	PAIRED	ILLUMINA	Illumina Genome Analyzer II	SRP002163	PRJNA48479	SAMN00040338	646099	human metagenome	700037591	WUGSC	filtered
SRR061300	SRR061300	oral	tongue_dorsum	Human Microbiome Project	Human modern					X		29425731	5885146200	200	https://sra-pub-run-odp.s3.amazonaws.com/sra/SRR061300/SRR061300	SRX024069	2856778050	WGS	RANDOM	METAGENOMIC	PAIRED	ILLUMINA	Illumina Genome Analyzer II	SRP002163	PRJNA48479	SAMN00040340	646099	human metagenome	700037593	WUGSC	filtered
SRR061148	SRR061148	oral	buccal_mucosa	Human Microbiome Project	Human modern					X		37796926	7559385200	200	https://sra-pub-run-odp.s3.amazonaws.com/sra/SRR061148/SRR061148	SRX023980	2855427152	WGS	RANDOM	METAGENOMIC	PAIRED	ILLUMINA	Illumina Genome Analyzer II	SRP002163	PRJNA48479	SAMN00040342	646099	human metagenome	700037595	WUGSC	filtered
SRR062294	SRR062294	oral	attached_keratinized_gingiva	Human Microbiome Project	Human modern					X		29699550	5939910000	200	https://sra-pub-run-odp.s3.amazonaws.com/sra/SRR062294/SRR062294	SRX024878	2857514186	WGS	RANDOM	METAGENOMIC	PAIRED	ILLUMINA	Illumina Genome Analyzer II	SRP002163	PRJNA48479	SAMN00040343	646099	human metagenome	700037596	WUGSC	filtered
SRR062469	SRR062469	oral	palatine_tonsils	Human Microbiome Project	Human modern					X		32044268	6408853600	200	https://sra-pub-run-odp.s3.amazonaws.com/sra/SRR062469/SRR062469	SRX024898	2857514191	WGS	RANDOM	METAGENOMIC	PAIRED	ILLUMINA	Illumina Genome Analyzer II	SRP002163	PRJNA48479	SAMN00040344	646099	human metagenome	700037597	WUGSC	filtered
SRR062391	SRR062391	oral	throat	Human Microbiome Project	Human modern					X		29316354	5863270800	200	https://sra-pub-run-odp.s3.amazonaws.com/sra/SRR062391/SRR062391	SRX024939	2857254303	WGS	RANDOM	METAGENOMIC	PAIRED	ILLUMINA	Illumina Genome Analyzer II	SRP002163	PRJNA48479	SAMN00040345	646099	human metagenome	700037598	WUGSC	filtered
SRR061314	SRR061314	oral	supragingival_plaque	Human Microbiome Project	Human modern					X		26777835	5355567000	200	https://sra-pub-run-odp.s3.amazonaws.com/sra/SRR061314/SRR061314	SRX024077	2856778048	WGS	RANDOM	METAGENOMIC	PAIRED	ILLUMINA	Illumina Genome Analyzer II	SRP002163	PRJNA48479	SAMN00040346	646099	human metagenome	700037599	WUGSC	filtered
SRR062478	SRR062478	oral	subgingival_plaque	Human Microbiome Project	Human modern					X		25900185	5180037000	200	https://sra-pub-run-odp.s3.amazonaws.com/sra/SRR062478/SRR062478	SRX024902	2857656014	WGS	RANDOM	METAGENOMIC	PAIRED	ILLUMINA	Illumina Genome Analyzer II	SRP002163	PRJNA48479	SAMN00040347	646099	human metagenome	700037600	WUGSC	filtered
SRR061139	SRR061139	stool	stool	Human Microbiome Project	Human modern					X		34923343	6984668600	200	https://sra-pub-run-odp.s3.amazonaws.com/sra/SRR061139/SRR061139	SRX023973	2849426596	WGS	RANDOM	METAGENOMIC	PAIRED	ILLUMINA	Illumina Genome Analyzer II	SRP002163	PRJNA48479	SAMN00040379	646099	human metagenome	700037632	WUGSC	filtered
SRR061458	SRR061458	oral	tongue_dorsum	Human Microbiome Project	Human modern					X		29145591	5829118200	200	https://sra-pub-run-odp.s3.amazonaws.com/sra/SRR061458/SRR061458	SRX024145	2856802760	WGS	RANDOM	METAGENOMIC	PAIRED	ILLUMINA	Illumina Genome Analyzer II	SRP002163	PRJNA48479	SAMN00040437	646099	human metagenome	700037690	WUGSC	filtered
SRR061524	SRR061524	oral	supragingival_plaque	Human Microbiome Project	Human modern					X		29218337	5843667400	200	https://sra-pub-run-odp.s3.amazonaws.com/sra/SRR061524/SRR061524	SRX024180	2856935385	WGS	RANDOM	METAGENOMIC	PAIRED	ILLUMINA	Illumina Genome Analyzer II	SRP002163	PRJNA48479	SAMN00040443	646099	human metagenome	700037696	WUGSC	filtered
SRR061154	SRR061154	stool	stool	Human Microbiome Project	Human modern					X		33785889	6757177800	200	https://sra-pub-run-odp.s3.amazonaws.com/sra/SRR061154/SRR061154	SRX023984	2855264874	WGS	RANDOM	METAGENOMIC	PAIRED	ILLUMINA	Illumina Genome Analyzer II	SRP002163	PRJNA48479	SAMN00040485	646099	human metagenome	700037738	WUGSC	filtered
SRR062305	SRR062305	oral	tongue_dorsum	Human Microbiome Project	Human modern					X		29654103	5930820600	200	https://sra-pub-run-odp.s3.amazonaws.com/sra/SRR062305/SRR062305	SRX024864	2856886714	WGS	RANDOM	METAGENOMIC	PAIRED	ILLUMINA	Illumina Genome Analyzer II	SRP002163	PRJNA48479	SAMN00040545	646099	human metagenome	700037798	WUGSC	filtered
SRR062494	SRR062494	oral	buccal_mucosa	Human Microbiome Project	Human modern					X		31467562	6293512400	200	https://sra-pub-run-odp.s3.amazonaws.com/sra/SRR062494/SRR062494	SRX024885	2857105635	WGS	RANDOM	METAGENOMIC	PAIRED	ILLUMINA	Illumina Genome Analyzer II	SRP002163	PRJNA48479	SAMN00040547	646099	human metagenome	700037800	WUGSC	filtered
SRR063537	SRR063537	oral	supragingival_plaque	Human Microbiome Project	Human modern					X		31528409	6305681800	200	https://sra-pub-run-odp.s3.amazonaws.com/sra/SRR063537/SRR063537	SRX025205	2857105647	WGS	RANDOM	METAGENOMIC	PAIRED	ILLUMINA	Illumina Genome Analyzer II	SRP002163	PRJNA48479	SAMN00040551	646099	human metagenome	700037804	WUGSC	filtered
SRR061340	SRR061340	airways	anterior_nares	Human Microbiome Project	Human modern					X		26878788	5375757600	200	https://sra-pub-run-odp.s3.amazonaws.com/sra/SRR061340/SRR061340	SRX024094	2856833176	WGS	RANDOM	METAGENOMIC	PAIRED	ILLUMINA	Illumina Genome Analyzer II	SRP002163	PRJNA48479	SAMN00040604	646099	human metagenome	700037857	WUGSC	filtered
SRR063511	SRR063511	oral	supragingival_plaque	Human Microbiome Project	Human modern					X		29853355	5970671000	200	https://sra-pub-run-odp.s3.amazonaws.com/sra/SRR063511/SRR063511	SRX025192	2857105655	WGS	RANDOM	METAGENOMIC	PAIRED	ILLUMINA	Illumina Genome Analyzer II	SRP002163	PRJNA48479	SAMN00040605	646099	human metagenome	700037858	WUGSC	filtered
SRR346699	SRR346699	oral	tongue_dorsum	Human Microbiome Project	Human modern					X		20135621	4027124200	200	https://sra-pub-run-odp.s3.amazonaws.com/sra/SRR346699/SRR346699	SRX098531	2857105477	WGS	RANDOM	METAGENOMIC	PAIRED	ILLUMINA	Illumina Genome Analyzer II	SRP002163	PRJNA48479	SAMN00040607	646099	human metagenome	700037860	WUGSC	filtered
SRR061459	SRR061459	stool	stool	Human Microbiome Project	Human modern					X		30486791	6097358200	200	https://sra-pub-run-odp.s3.amazonaws.com/sra/SRR061459/SRR061459	SRX024148	2856802759	WGS	RANDOM	METAGENOMIC	PAIRED	ILLUMINA	Illumina Genome Analyzer II	SRP002163	PRJNA48479	SAMN00040615	646099	human metagenome	700037868	WUGSC	filtered
SRR346696	SRR346696	stool	stool	Human Microbiome Project	Human modern					X		27759148	5551829600	200	https://sra-pub-run-odp.s3.amazonaws.com/sra/SRR346696/SRR346696	SRX098562	2857656020	WGS	RANDOM	METAGENOMIC	PAIRED	ILLUMINA	Illumina Genome Analyzer II	SRP002163	PRJNA48479	SAMN00040800	646099	human metagenome	700038053	WUGSC	filtered
SRR062297	SRR062297	oral	buccal_mucosa	Human Microbiome Project	Human modern					X		33041641	6608328200	200	https://sra-pub-run-odp.s3.amazonaws.com/sra/SRR062297/SRR062297	SRX024881	2857105476	WGS	RANDOM	METAGENOMIC	PAIRED	ILLUMINA	Illumina Genome Analyzer II	SRP002163	PRJNA48479	SAMN00040805	646099	human metagenome	700038058	WUGSC	filtered
SRR062452	SRR062452	oral	supragingival_plaque	Human Microbiome Project	Human modern					X		31263432	6252686400	200	https://sra-pub-run-odp.s3.amazonaws.com/sra/SRR062452/SRR062452	SRX024920	2857105652	WGS	RANDOM	METAGENOMIC	PAIRED	ILLUMINA	Illumina Genome Analyzer II	SRP002163	PRJNA48479	SAMN00040809	646099	human metagenome	700038062	WUGSC	filtered
SRR063502	SRR063502	stool	stool	Human Microbiome Project	Human modern					X		33975190	6795038000	200	https://sra-pub-run-odp.s3.amazonaws.com/sra/SRR063502/SRR063502	SRX025188	2857105661	WGS	RANDOM	METAGENOMIC	PAIRED	ILLUMINA	Illumina Genome Analyzer II	SRP002163	PRJNA48479	SAMN00040819	646099	human metagenome	700038072	WUGSC	filtered
SRR061214	SRR061214	oral	tongue_dorsum	Human Microbiome Project	Human modern					X		30138375	6027675000	200	https://sra-pub-run-odp.s3.amazonaws.com/sra/SRR061214/SRR061214	SRX024020	2855180621	WGS	RANDOM	METAGENOMIC	PAIRED	ILLUMINA	Illumina Genome Analyzer II	SRP002163	PRJNA48479	SAMN00040825	646099	human metagenome	700038078	WUGSC	filtered
SRR061507	SRR061507	stool	stool	Human Microbiome Project	Human modern					X		32214094	6442818800	200	https://sra-pub-run-odp.s3.amazonaws.com/sra/SRR061507/SRR061507	SRX024168	2857154319	WGS	RANDOM	METAGENOMIC	PAIRED	ILLUMINA	Illumina Genome Analyzer II	SRP002163	PRJNA48479	SAMN00040903	646099	human metagenome	700038158	WUGSC	filtered
SRR061505	SRR061505	stool	stool	Human Microbiome Project	Human modern					X		30794570	6158914000	200	https://sra-pub-run-odp.s3.amazonaws.com/sra/SRR061505/SRR061505	SRX024170	2857154320	WGS	RANDOM	METAGENOMIC	PAIRED	ILLUMINA	Illumina Genome Analyzer II	SRP002163	PRJNA48479	SAMN00041005	646099	human metagenome	700038263	WUGSC	filtered
SRR061462	SRR061462	airways	anterior_nares	Human Microbiome Project	Human modern					X		21692088	4338417600	200	https://sra-pub-run-odp.s3.amazonaws.com/sra/SRR061462/SRR061462	SRX024149	2856815079	WGS	RANDOM	METAGENOMIC	PAIRED	ILLUMINA	Illumina Genome Analyzer II	SRP002163	PRJNA48479	SAMN00041085	646099	human metagenome	700038343	WUGSC	filtered
SRR346657	SRR346657	oral	buccal_mucosa	Human Microbiome Project	Human modern					X		27552999	5510599800	200	https://sra-pub-run-odp.s3.amazonaws.com/sra/SRR346657/SRR346657	SRX024192	2856927971	WGS	RANDOM	METAGENOMIC	PAIRED	ILLUMINA	Illumina Genome Analyzer II	SRP002163	PRJNA48479	SAMN00041090	646099	human metagenome	700038348	WUGSC	filtered
SRR062346	SRR062346	oral	tongue_dorsum	Human Microbiome Project	Human modern					X		29104820	5820964000	200	https://sra-pub-run-odp.s3.amazonaws.com/sra/SRR062346/SRR062346	SRX024953	2857599986	WGS	RANDOM	METAGENOMIC	PAIRED	ILLUMINA	Illumina Genome Analyzer II	SRP002163	PRJNA48479	SAMN00041112	646099	human metagenome	700038370	WUGSC	filtered
SRR061257	SRR061257	oral	supragingival_plaque	Human Microbiome Project	Human modern					X		30708403	6141680600	200	https://sra-pub-run-odp.s3.amazonaws.com/sra/SRR061257/SRR061257	SRX024044	2855499112	WGS	RANDOM	METAGENOMIC	PAIRED	ILLUMINA	Illumina Genome Analyzer II	SRP002163	PRJNA48479	SAMN00041124	646099	human metagenome	700038382	WUGSC	filtered
SRR346711	SRR346711	stool	stool	Human Microbiome Project	Human modern					X		31377634	6275526800	200	https://sra-pub-run-odp.s3.amazonaws.com/sra/SRR346711/SRR346711	SRX098560	2857599987	WGS	RANDOM	METAGENOMIC	PAIRED	ILLUMINA	Illumina Genome Analyzer II	SRP002163	PRJNA48479	SAMN00041128	646099	human metagenome	700038386	WUGSC	filtered
SRR059406	SRR059406	stool	stool	Human Microbiome Project	Human modern					X		32923266	6650499732	202	https://sra-pub-run-odp.s3.amazonaws.com/sra/SRR059406/SRR059406	SRX022968	Solexa-26753	WGS	RANDOM	METAGENOMIC	PAIRED	ILLUMINA	Illumina Genome Analyzer II	SRP002163	PRJNA48479	SAMN00041186	646099	human metagenome	700095213	BI	filtered
SRR059480	SRR059480	oral	tongue_dorsum	Human Microbiome Project	Human modern					X		35720794	7215600388	202	https://sra-pub-run-odp.s3.amazonaws.com/sra/SRR059480/SRR059480	SRX023042	Solexa-26754	WGS	RANDOM	METAGENOMIC	PAIRED	ILLUMINA	Illumina Genome Analyzer II	SRP002163	PRJNA48479	SAMN00041192	646099	human metagenome	700095219	BI	filtered
SRR059482	SRR059482	oral	buccal_mucosa	Human Microbiome Project	Human modern					X		32963114	6658549028	202	https://sra-pub-run-odp.s3.amazonaws.com/sra/SRR059482/SRR059482	SRX023044	Solexa-26755	WGS	RANDOM	METAGENOMIC	PAIRED	ILLUMINA	Illumina Genome Analyzer II	SRP002163	PRJNA48479	SAMN00041194	646099	human metagenome	700095221	BI	filtered
SRR059484	SRR059484	oral	supragingival_plaque	Human Microbiome Project	Human modern					X		32094712	6483131824	202	https://sra-pub-run-odp.s3.amazonaws.com/sra/SRR059484/SRR059484	SRX023046	Solexa-26756	WGS	RANDOM	METAGENOMIC	PAIRED	ILLUMINA	Illumina Genome Analyzer II	SRP002163	PRJNA48479	SAMN00041198	646099	human metagenome	700095225	BI	filtered
SRR059471	SRR059471	oral	tongue_dorsum	Human Microbiome Project	Human modern					X		33616014	6790434828	202	https://sra-pub-run-odp.s3.amazonaws.com/sra/SRR059471/SRR059471	SRX023033	Solexa-26745	WGS	RANDOM	METAGENOMIC	PAIRED	ILLUMINA	Illumina Genome Analyzer II	SRP002163	PRJNA48479	SAMN00041438	646099	human metagenome	700095473	BI	filtered
SRR059489	SRR059489	oral	buccal_mucosa	Human Microbiome Project	Human modern					X		30878586	6237474372	202	https://sra-pub-run-odp.s3.amazonaws.com/sra/SRR059489/SRR059489	SRX023051	Solexa-26746	WGS	RANDOM	METAGENOMIC	PAIRED	ILLUMINA	Illumina Genome Analyzer II	SRP002163	PRJNA48479	SAMN00041440	646099	human metagenome	700095475	BI	filtered
SRR059490	SRR059490	oral	supragingival_plaque	Human Microbiome Project	Human modern					X		31032448	6268554496	202	https://sra-pub-run-odp.s3.amazonaws.com/sra/SRR059490/SRR059490	SRX023052	Solexa-26747	WGS	RANDOM	METAGENOMIC	PAIRED	ILLUMINA	Illumina Genome Analyzer II	SRP002163	PRJNA48479	SAMN00041444	646099	human metagenome	700095479	BI	filtered
SRR059469	SRR059469	airways	anterior_nares	Human Microbiome Project	Human modern					X		33882302	6844225004	202	https://sra-pub-run-odp.s3.amazonaws.com/sra/SRR059469/SRR059469	SRX023031	Solexa-26744	WGS	RANDOM	METAGENOMIC	PAIRED	ILLUMINA	Illumina Genome Analyzer II	SRP002163	PRJNA48479	SAMN00041450	646099	human metagenome	700095485	BI	filtered
SRR059350	SRR059350	stool	stool	Human Microbiome Project	Human modern					X		39171586	7912660372	202	https://sra-pub-run-odp.s3.amazonaws.com/sra/SRR059350/SRR059350	SRX022912	Solexa-26673	WGS	RANDOM	METAGENOMIC	PAIRED	ILLUMINA	Illumina Genome Analyzer II	SRP002163	PRJNA48479	SAMN00041451	646099	human metagenome	700095486	BI	filtered
SRR062020	SRR062020	skin	left_retroauricular_crease	Human Microbiome Project	Human modern					X		30109387	6082096174	202	https://sra-pub-run-odp.s3.amazonaws.com/sra/SRR062020/SRR062020	SRX024632	Solexa-28579	WGS	RANDOM	METAGENOMIC	PAIRED	ILLUMINA	Illumina Genome Analyzer II	SRP002163	PRJNA48479	SAMN00041479	646099	human metagenome	700095514	BI	filtered
SRR062016	SRR062016	skin	right_retroauricular_crease	Human Microbiome Project	Human modern					X		29645127	5988315654	202	https://sra-pub-run-odp.s3.amazonaws.com/sra/SRR062016/SRR062016	SRX024628	Solexa-28587	WGS	RANDOM	METAGENOMIC	PAIRED	ILLUMINA	Illumina Genome Analyzer II	SRP002163	PRJNA48479	SAMN00041481	646099	human metagenome	700095516	BI	filtered
SRR059441	SRR059441	stool	stool	Human Microbiome Project	Human modern					X		32143646	6493016492	202	https://sra-pub-run-odp.s3.amazonaws.com/sra/SRR059441/SRR059441	SRX023003	Solexa-26758	WGS	RANDOM	METAGENOMIC	PAIRED	ILLUMINA	Illumina Genome Analyzer II	SRP002163	PRJNA48479	SAMN00041546	646099	human metagenome	700095647	BI	filtered
SRR059442	SRR059442	oral	tongue_dorsum	Human Microbiome Project	Human modern					X		31605760	6384363520	202	https://sra-pub-run-odp.s3.amazonaws.com/sra/SRR059442/SRR059442	SRX023004	Solexa-26759	WGS	RANDOM	METAGENOMIC	PAIRED	ILLUMINA	Illumina Genome Analyzer II	SRP002163	PRJNA48479	SAMN00041552	646099	human metagenome	700095653	BI	filtered
SRR059447	SRR059447	oral	supragingival_plaque	Human Microbiome Project	Human modern					X		33140978	6694477556	202	https://sra-pub-run-odp.s3.amazonaws.com/sra/SRR059447/SRR059447	SRX023009	Solexa-26761	WGS	RANDOM	METAGENOMIC	PAIRED	ILLUMINA	Illumina Genome Analyzer II	SRP002163	PRJNA48479	SAMN00041558	646099	human metagenome	700095659	BI	filtered
SRR061994	SRR061994	airways	anterior_nares	Human Microbiome Project	Human modern					X		39755748	8030661096	202	https://sra-pub-run-odp.s3.amazonaws.com/sra/SRR061994/SRR061994	SRX024606	Solexa-28706	WGS	RANDOM	METAGENOMIC	PAIRED	ILLUMINA	Illumina Genome Analyzer II	SRP002163	PRJNA48479	SAMN00041604	646099	human metagenome	700095705	BI	filtered
SRR059500	SRR059500	oral	tongue_dorsum	Human Microbiome Project	Human modern					X		34199432	6908285264	202	https://sra-pub-run-odp.s3.amazonaws.com/sra/SRR059500/SRR059500	SRX023062	Solexa-26764	WGS	RANDOM	METAGENOMIC	PAIRED	ILLUMINA	Illumina Genome Analyzer II	SRP002163	PRJNA48479	SAMN00042074	646099	human metagenome	700096367	BI	filtered
SRR059358	SRR059358	oral	buccal_mucosa	Human Microbiome Project	Human modern					X		38509301	7778878802	202	https://sra-pub-run-odp.s3.amazonaws.com/sra/SRR059358/SRR059358	SRX022920	Solexa-26677	WGS	RANDOM	METAGENOMIC	PAIRED	ILLUMINA	Illumina Genome Analyzer II	SRP002163	PRJNA48479	SAMN00042076	646099	human metagenome	700096369	BI	filtered
SRR059842	SRR059842	oral	supragingival_plaque	Human Microbiome Project	Human modern					X		37692714	7613928228	202	https://sra-downloadb.st-va.ncbi.nlm.nih.gov/sos2/sra-pub-run-6/SRR059842/SRR059842.4	SRX023234	Solexa-27643	WGS	RANDOM	METAGENOMIC	PAIRED	ILLUMINA	Illumina Genome Analyzer II	SRP002163	PRJNA48479	SAMN00042080	646099	human metagenome	700096373	BI	filtered
SRR059357	SRR059357	stool	stool	Human Microbiome Project	Human modern					X		35295580	7129707160	202	https://sra-pub-run-odp.s3.amazonaws.com/sra/SRR059357/SRR059357	SRX022919	Solexa-26676	WGS	RANDOM	METAGENOMIC	PAIRED	ILLUMINA	Illumina Genome Analyzer II	SRP002163	PRJNA48479	SAMN00042087	646099	human metagenome	700096380	BI	filtered
SRR060422	SRR060422	oral	buccal_mucosa	Human Microbiome Project	Human modern					X		31953851	6454677902	202	https://sra-pub-run-odp.s3.amazonaws.com/sra/SRR060422/SRR060422	SRX023617	Solexa-27698	WGS	RANDOM	METAGENOMIC	PAIRED	ILLUMINA	Illumina Genome Analyzer II	SRP002163	PRJNA48479	SAMN00042691	646099	human metagenome	700097185	BI	filtered
SRR060425	SRR060425	oral	supragingival_plaque	Human Microbiome Project	Human modern					X		32319872	6528614144	202	https://sra-pub-run-odp.s3.amazonaws.com/sra/SRR060425/SRR060425	SRX023620	Solexa-27699	WGS	RANDOM	METAGENOMIC	PAIRED	ILLUMINA	Illumina Genome Analyzer II	SRP002163	PRJNA48479	SAMN00042695	646099	human metagenome	700097189	BI	filtered
SRR059852	SRR059852	stool	stool	Human Microbiome Project	Human modern					X		36725479	7418546758	202	https://sra-pub-run-odp.s3.amazonaws.com/sra/SRR059852/SRR059852	SRX023244	Solexa-27646	WGS	RANDOM	METAGENOMIC	PAIRED	ILLUMINA	Illumina Genome Analyzer II	SRP002163	PRJNA48479	SAMN00042702	646099	human metagenome	700097196	BI	filtered
SRR060379	SRR060379	oral	tongue_dorsum	Human Microbiome Project	Human modern					X		35894889	7250767578	202	https://sra-pub-run-odp.s3.amazonaws.com/sra/SRR060379/SRR060379	SRX023574	Solexa-27647	WGS	RANDOM	METAGENOMIC	PAIRED	ILLUMINA	Illumina Genome Analyzer II	SRP002163	PRJNA48479	SAMN00042714	646099	human metagenome	700097208	BI	filtered
SRR059424	SRR059424	stool	stool	Human Microbiome Project	Human modern					X		29691739	5997731278	202	https://sra-pub-run-odp.s3.amazonaws.com/sra/SRR059424/SRR059424	SRX022986	Solexa-26714	WGS	RANDOM	METAGENOMIC	PAIRED	ILLUMINA	Illumina Genome Analyzer II	SRP002163	PRJNA48479	SAMN00043166	646099	human metagenome	700097688	BI	filtered
SRR059427	SRR059427	oral	tongue_dorsum	Human Microbiome Project	Human modern					X		30361064	6132934928	202	https://sra-pub-run-odp.s3.amazonaws.com/sra/SRR059427/SRR059427	SRX022989	Solexa-26715	WGS	RANDOM	METAGENOMIC	PAIRED	ILLUMINA	Illumina Genome Analyzer II	SRP002163	PRJNA48479	SAMN00043172	646099	human metagenome	700097694	BI	filtered
SRR059429	SRR059429	oral	supragingival_plaque	Human Microbiome Project	Human modern					X		29733442	6006155284	202	https://sra-pub-run-odp.s3.amazonaws.com/sra/SRR059429/SRR059429	SRX022991	Solexa-26716	WGS	RANDOM	METAGENOMIC	PAIRED	ILLUMINA	Illumina Genome Analyzer II	SRP002163	PRJNA48479	SAMN00043178	646099	human metagenome	700097700	BI	filtered
SRR062036	SRR062036	oral	buccal_mucosa	Human Microbiome Project	Human modern					X		37031296	7480321792	202	https://sra-pub-run-odp.s3.amazonaws.com/sra/SRR062036/SRR062036	SRX024648	Solexa-28688	WGS	RANDOM	METAGENOMIC	PAIRED	ILLUMINA	Illumina Genome Analyzer II	SRP002163	PRJNA48479	SAMN00043204	646099	human metagenome	700097726	BI	filtered
SRR060396	SRR060396	airways	anterior_nares	Human Microbiome Project	Human modern					X		34327107	6934075614	202	https://sra-pub-run-odp.s3.amazonaws.com/sra/SRR060396/SRR060396	SRX023591	Solexa-27547	WGS	RANDOM	METAGENOMIC	PAIRED	ILLUMINA	Illumina Genome Analyzer II	SRP002163	PRJNA48479	SAMN00043224	646099	human metagenome	700097746	BI	filtered
SRR059455	SRR059455	stool	stool	Human Microbiome Project	Human modern					X		29582771	5975719742	202	https://sra-pub-run-odp.s3.amazonaws.com/sra/SRR059455/SRR059455	SRX023017	Solexa-26709	WGS	RANDOM	METAGENOMIC	PAIRED	ILLUMINA	Illumina Genome Analyzer II	SRP002163	PRJNA48479	SAMN00043289	646099	human metagenome	700097837	BI	filtered
SRR059510	SRR059510	oral	tongue_dorsum	Human Microbiome Project	Human modern					X		32345018	6533693636	202	https://sra-pub-run-odp.s3.amazonaws.com/sra/SRR059510/SRR059510	SRX023072	Solexa-26710	WGS	RANDOM	METAGENOMIC	PAIRED	ILLUMINA	Illumina Genome Analyzer II	SRP002163	PRJNA48479	SAMN00043295	646099	human metagenome	700097843	BI	filtered
SRR062032	SRR062032	oral	buccal_mucosa	Human Microbiome Project	Human modern					X		33900814	6847964428	202	https://sra-pub-run-odp.s3.amazonaws.com/sra/SRR062032/SRR062032	SRX024644	Solexa-28687	WGS	RANDOM	METAGENOMIC	PAIRED	ILLUMINA	Illumina Genome Analyzer II	SRP002163	PRJNA48479	SRS011144	simple	646099	human metagenome	G_DNA_Buccal mucosa	SRA020838
SRR059515	SRR059515	oral	supragingival_plaque	Human Microbiome Project	Human modern					X		30293836	6119354872	202	https://sra-pub-run-odp.s3.amazonaws.com/sra/SRR059515/SRR059515	SRX023077	Solexa-26712	WGS	RANDOM	METAGENOMIC	PAIRED	ILLUMINA	Illumina Genome Analyzer II	SRP002163	PRJNA48479	SAMN00043301	646099	human metagenome	700097849	BI	filtered
SRR059953	SRR059953	stool	stool	Human Microbiome Project	Human modern					X		26956551	5121744690	190	https://sra-pub-run-odp.s3.amazonaws.com/sra/SRR059953/SRR059953	SRX023333	IWG_HMP-700097906-1_1pA	WGS	RANDOM	METAGENOMIC	PAIRED	ILLUMINA	Illumina Genome Analyzer II	SRP002163	PRJNA48479	SAMN00043355	646099	human metagenome	700097906	BCM	filtered
SRR059955	SRR059955	oral	tongue_dorsum	Human Microbiome Project	Human modern					X		33358410	6338097900	190	https://sra-pub-run-odp.s3.amazonaws.com/sra/SRR059955/SRR059955	SRX023334	IWG_HMP-700097912-1_1pA	WGS	RANDOM	METAGENOMIC	PAIRED	ILLUMINA	Illumina Genome Analyzer II	SRP002163	PRJNA48479	SAMN00043361	646099	human metagenome	700097912	BCM	filtered
SRR060030	SRR060030	oral	buccal_mucosa	Human Microbiome Project	Human modern					X		32332957	6143261830	190	https://sra-pub-run-odp.s3.amazonaws.com/sra/SRR060030/SRR060030	SRX023397	IWG_HMP-700097914-1_1pA	WGS	RANDOM	METAGENOMIC	PAIRED	ILLUMINA	Illumina Genome Analyzer II	SRP002163	PRJNA48479	SAMN00043363	646099	human metagenome	700097914	BCM	filtered
SRR059956	SRR059956	oral	supragingival_plaque	Human Microbiome Project	Human modern					X		32995210	6269089900	190	https://sra-pub-run-odp.s3.amazonaws.com/sra/SRR059956/SRR059956	SRX023335	IWG_HMP-700097918-1_1pA	WGS	RANDOM	METAGENOMIC	PAIRED	ILLUMINA	Illumina Genome Analyzer II	SRP002163	PRJNA48479	SAMN00043367	646099	human metagenome	700097918	BCM	filtered
SRR060021	SRR060021	stool	stool	Human Microbiome Project	Human modern					X		11539955	2307991000	200	https://sra-pub-run-odp.s3.amazonaws.com/sra/SRR060021/SRR060021	SRX023391	700098429-PE-01	WGS	RANDOM	METAGENOMIC	PAIRED	ILLUMINA	Illumina Genome Analyzer II	SRP002163	PRJNA48479	SAMN00043742	646099	human metagenome	700098429	JCVI	filtered
SRR060020	SRR060020	oral	tongue_dorsum	Human Microbiome Project	Human modern					X		42363035	8472607000	200	https://sra-pub-run-odp.s3.amazonaws.com/sra/SRR060020/SRR060020	SRX023390	700098435-PE-01	WGS	RANDOM	METAGENOMIC	PAIRED	ILLUMINA	Illumina Genome Analyzer II	SRP002163	PRJNA48479	SAMN00043748	646099	human metagenome	700098435	JCVI	filtered
SRR060032	SRR060032	oral	buccal_mucosa	Human Microbiome Project	Human modern					X		30729235	6145847000	200	https://sra-pub-run-odp.s3.amazonaws.com/sra/SRR060032/SRR060032	SRX023398	700098437-PE-01	WGS	RANDOM	METAGENOMIC	PAIRED	ILLUMINA	Illumina Genome Analyzer II	SRP002163	PRJNA48479	SAMN00043750	646099	human metagenome	700098437	JCVI	filtered
SRR060033	SRR060033	oral	supragingival_plaque	Human Microbiome Project	Human modern					X		48560776	9712155200	200	https://sra-pub-run-odp.s3.amazonaws.com/sra/SRR060033/SRR060033	SRX023399	700098441-PE-01	WGS	RANDOM	METAGENOMIC	PAIRED	ILLUMINA	Illumina Genome Analyzer II	SRP002163	PRJNA48479	SAMN00043754	646099	human metagenome	700098441	JCVI	filtered
SRR059908	SRR059908	oral	supragingival_plaque	Human Microbiome Project	Human modern					X		35960621	7264045442	202	https://sra-pub-run-odp.s3.amazonaws.com/sra/SRR059908/SRR059908	SRX023300	Solexa-27700	WGS	RANDOM	METAGENOMIC	PAIRED	ILLUMINA	Illumina Genome Analyzer II	SRP002163	PRJNA48479	SAMN00043820	646099	human metagenome	700098554	BI	filtered
SRR060352	SRR060352	stool	stool	Human Microbiome Project	Human modern					X		35557188	7182551976	202	https://sra-pub-run-odp.s3.amazonaws.com/sra/SRR060352/SRR060352	SRX023547	Solexa-27648	WGS	RANDOM	METAGENOMIC	PAIRED	ILLUMINA	Illumina Genome Analyzer II	SRP002163	PRJNA48479	SAMN00043827	646099	human metagenome	700098561	BI	filtered
SRR059893	SRR059893	oral	tongue_dorsum	Human Microbiome Project	Human modern					X		37579720	7591103440	202	https://sra-pub-run-odp.s3.amazonaws.com/sra/SRR059893/SRR059893	SRX023285	Solexa-27649	WGS	RANDOM	METAGENOMIC	PAIRED	ILLUMINA	Illumina Genome Analyzer II	SRP002163	PRJNA48479	SAMN00043839	646099	human metagenome	700098573	BI	filtered
SRR061965	SRR061965	oral	buccal_mucosa	Human Microbiome Project	Human modern					X		38111980	7698619960	202	https://sra-pub-run-odp.s3.amazonaws.com/sra/SRR061965/SRR061965	SRX024577	Solexa-28690	WGS	RANDOM	METAGENOMIC	PAIRED	ILLUMINA	Illumina Genome Analyzer II	SRP002163	PRJNA48479	SAMN00043843	646099	human metagenome	700098577	BI	filtered
SRR060035	SRR060035	stool	stool	Human Microbiome Project	Human modern					X		46308325	9261665000	200	https://sra-downloadb.st-va.ncbi.nlm.nih.gov/sos1/sra-pub-run-14/SRR060035/SRR060035.4	SRX023401	700098669-PE-1	WGS	RANDOM	METAGENOMIC	PAIRED	ILLUMINA	Illumina Genome Analyzer II	SRP002163	PRJNA48479	SAMN00043931	646099	human metagenome	700098669	JCVI	filtered
SRR060036	SRR060036	oral	tongue_dorsum	Human Microbiome Project	Human modern					X		69878826	13975765200	200	https://sra-pub-run-odp.s3.amazonaws.com/sra/SRR060036/SRR060036	SRX023402	700098675-PE-1	WGS	RANDOM	METAGENOMIC	PAIRED	ILLUMINA	Illumina Genome Analyzer II	SRP002163	PRJNA48479	SAMN00043937	646099	human metagenome	700098675	JCVI	filtered
SRR063709	SRR063709	oral	buccal_mucosa	Human Microbiome Project	Human modern					X		62668412	12533682400	200	https://sra-pub-run-odp.s3.amazonaws.com/sra/SRR063709/SRR063709	SRX025330	700098677-PE-1	WGS	RANDOM	METAGENOMIC	PAIRED	ILLUMINA	Illumina Genome Analyzer II	SRP002163	PRJNA48479	SAMN00043939	646099	human metagenome	700098677	JCVI	filtered
SRR063790	SRR063790	oral	supragingival_plaque	Human Microbiome Project	Human modern					X		34272252	6854450400	200	https://sra-pub-run-odp.s3.amazonaws.com/sra/SRR063790/SRR063790	SRX025359	700098681-PE-1	WGS	RANDOM	METAGENOMIC	PAIRED	ILLUMINA	Illumina Genome Analyzer II	SRP002163	PRJNA48479	SAMN00043943	646099	human metagenome	700098681	JCVI	filtered
SRR059900	SRR059900	stool	stool	Human Microbiome Project	Human modern					X		37539446	7582968092	202	https://sra-pub-run-odp.s3.amazonaws.com/sra/SRR059900/SRR059900	SRX023292	Solexa-27651	WGS	RANDOM	METAGENOMIC	PAIRED	ILLUMINA	Illumina Genome Analyzer II	SRP002163	PRJNA48479	SAMN00044394	646099	human metagenome	700099307	BI	filtered
SRR060006	SRR060006	stool	stool	Human Microbiome Project	Human modern					X		42278176	8455635200	200	https://sra-pub-run-odp.s3.amazonaws.com/sra/SRR060006/SRR060006	SRX023378	700099512-PE-01	WGS	RANDOM	METAGENOMIC	PAIRED	ILLUMINA	Illumina Genome Analyzer II	SRP002163	PRJNA48479	SAMN00044564	646099	human metagenome	700099512	JCVI	filtered
SRR060007	SRR060007	oral	tongue_dorsum	Human Microbiome Project	Human modern					X		62375301	12475060200	200	https://sra-pub-run-odp.s3.amazonaws.com/sra/SRR060007/SRR060007	SRX023379	700099518-PE-01	WGS	RANDOM	METAGENOMIC	PAIRED	ILLUMINA	Illumina Genome Analyzer II	SRP002163	PRJNA48479	SAMN00044570	646099	human metagenome	700099518	JCVI	filtered
SRR060004	SRR060004	oral	supragingival_plaque	Human Microbiome Project	Human modern					X		66427309	13285461800	200	https://sra-pub-sars-cov2.s3.amazonaws.com/run/SRR060004/SRR060004	SRX023376	700099524-PE-01	WGS	RANDOM	METAGENOMIC	PAIRED	ILLUMINA	Illumina Genome Analyzer II	SRP002163	PRJNA48479	SAMN00044576	646099	human metagenome	700099524	JCVI	filtered
SRR059416	SRR059416	stool	stool	Human Microbiome Project	Human modern					X		32179699	6500299198	202	https://sra-pub-run-odp.s3.amazonaws.com/sra/SRR059416/SRR059416	SRX022978	Solexa-26718	WGS	RANDOM	METAGENOMIC	PAIRED	ILLUMINA	Illumina Genome Analyzer II	SRP002163	PRJNA48479	SAMN00044744	646099	human metagenome	700099803	BI	filtered
SRR059899	SRR059899	oral	supragingival_plaque	Human Microbiome Project	Human modern					X		34862469	7042218738	202	https://sra-pub-run-odp.s3.amazonaws.com/sra/SRR059899/SRR059899	SRX023291	Solexa-27701	WGS	RANDOM	METAGENOMIC	PAIRED	ILLUMINA	Illumina Genome Analyzer II	SRP002163	PRJNA48479	SAMN00044756	646099	human metagenome	700099815	BI	filtered
SRR061956	SRR061956	oral	tongue_dorsum	Human Microbiome Project	Human modern					X		36935920	7461055840	202	https://sra-pub-run-odp.s3.amazonaws.com/sra/SRR061956/SRR061956	SRX024568	Solexa-28691	WGS	RANDOM	METAGENOMIC	PAIRED	ILLUMINA	Illumina Genome Analyzer II	SRP002163	PRJNA48479	SAMN00044775	646099	human metagenome	700099834	BI	filtered
SRR059423	SRR059423	stool	stool	Human Microbiome Project	Human modern					X		29476161	5954184522	202	https://sra-pub-run-odp.s3.amazonaws.com/sra/SRR059423/SRR059423	SRX022985	Solexa-26721	WGS	RANDOM	METAGENOMIC	PAIRED	ILLUMINA	Illumina Genome Analyzer II	SRP002163	PRJNA48479	SAMN00044801	646099	human metagenome	700099886	BI	filtered
SRR059456	SRR059456	oral	supragingival_plaque	Human Microbiome Project	Human modern					X		32153230	6494952460	202	https://sra-pub-run-odp.s3.amazonaws.com/sra/SRR059456/SRR059456	SRX023018	Solexa-26722	WGS	RANDOM	METAGENOMIC	PAIRED	ILLUMINA	Illumina Genome Analyzer II	SRP002163	PRJNA48479	SAMN00044813	646099	human metagenome	700099898	BI	filtered
SRR060391	SRR060391	oral	tongue_dorsum	Human Microbiome Project	Human modern					X		33711073	6809636746	202	https://sra-pub-run-odp.s3.amazonaws.com/sra/SRR060391/SRR060391	SRX023586	Solexa-27560	WGS	RANDOM	METAGENOMIC	PAIRED	ILLUMINA	Illumina Genome Analyzer II	SRP002163	PRJNA48479	SAMN00044835	646099	human metagenome	700099920	BI	filtered
SRR061932	SRR061932	stool	stool	Human Microbiome Project	Human modern					X		35737289	7218932378	202	https://sra-pub-run-odp.s3.amazonaws.com/sra/SRR061932/SRR061932	SRX024544	Solexa-28750	WGS	RANDOM	METAGENOMIC	PAIRED	ILLUMINA	Illumina Genome Analyzer II	SRP002163	PRJNA48479	SAMN00045047	646099	human metagenome	700100227	BI	filtered
SRR060446	SRR060446	oral	tongue_dorsum	Human Microbiome Project	Human modern					X		37334765	7541622530	202	https://sra-pub-run-odp.s3.amazonaws.com/sra/SRR060446/SRR060446	SRX023641	Solexa-28751	WGS	RANDOM	METAGENOMIC	PAIRED	ILLUMINA	Illumina Genome Analyzer II	SRP002163	PRJNA48479	SAMN00045053	646099	human metagenome	700100233	BI	filtered
SRR060448	SRR060448	oral	buccal_mucosa	Human Microbiome Project	Human modern					X		35082119	7086588038	202	https://sra-pub-run-odp.s3.amazonaws.com/sra/SRR060448/SRR060448	SRX023643	Solexa-28752	WGS	RANDOM	METAGENOMIC	PAIRED	ILLUMINA	Illumina Genome Analyzer II	SRP002163	PRJNA48479	SAMN00045055	646099	human metagenome	700100235	BI	filtered
SRR061916	SRR061916	oral	supragingival_plaque	Human Microbiome Project	Human modern					X		33933623	6854591846	202	https://sra-pub-run-odp.s3.amazonaws.com/sra/SRR061916/SRR061916	SRX024528	Solexa-28753	WGS	RANDOM	METAGENOMIC	PAIRED	ILLUMINA	Illumina Genome Analyzer II	SRP002163	PRJNA48479	SAMN00045059	646099	human metagenome	700100239	BI	filtered
SRR061941	SRR061941	airways	anterior_nares	Human Microbiome Project	Human modern					X		35749381	7221374962	202	https://sra-pub-run-odp.s3.amazonaws.com/sra/SRR061941/SRR061941	SRX024553	Solexa-28749	WGS	RANDOM	METAGENOMIC	PAIRED	ILLUMINA	Illumina Genome Analyzer II	SRP002163	PRJNA48479	SAMN00045065	646099	human metagenome	700100245	BI	filtered
SRR060363	SRR060363	stool	stool	Human Microbiome Project	Human modern					X		37899335	7655665670	202	https://sra-pub-run-odp.s3.amazonaws.com/sra/SRR060363/SRR060363	SRX023558	Solexa-27661	WGS	RANDOM	METAGENOMIC	PAIRED	ILLUMINA	Illumina Genome Analyzer II	SRP002163	PRJNA48479	SAMN00045132	646099	human metagenome	700100312	BI	filtered
SRR060386	SRR060386	oral	tongue_dorsum	Human Microbiome Project	Human modern					X		36199088	7312215776	202	https://sra-pub-run-odp.s3.amazonaws.com/sra/SRR060386/SRR060386	SRX023581	Solexa-27657	WGS	RANDOM	METAGENOMIC	PAIRED	ILLUMINA	Illumina Genome Analyzer II	SRP002163	PRJNA48479	SAMN00045144	646099	human metagenome	700100324	BI	filtered
SRR061962	SRR061962	oral	buccal_mucosa	Human Microbiome Project	Human modern					X		38053319	7686770438	202	https://sra-pub-run-odp.s3.amazonaws.com/sra/SRR061962/SRR061962	SRX024574	Solexa-28682	WGS	RANDOM	METAGENOMIC	PAIRED	ILLUMINA	Illumina Genome Analyzer II	SRP002163	PRJNA48479	SAMN00045148	646099	human metagenome	700100328	BI	filtered
SRR060354	SRR060354	oral	supragingival_plaque	Human Microbiome Project	Human modern					X		34988014	7067578828	202	https://sra-pub-run-odp.s3.amazonaws.com/sra/SRR060354/SRR060354	SRX023549	Solexa-27662	WGS	RANDOM	METAGENOMIC	PAIRED	ILLUMINA	Illumina Genome Analyzer II	SRP002163	PRJNA48479	SAMN00045156	646099	human metagenome	700100336	BI	filtered
SRR059851	SRR059851	oral	tongue_dorsum	Human Microbiome Project	Human modern					X		35231915	7116846830	202	https://sra-pub-run-odp.s3.amazonaws.com/sra/SRR059851/SRR059851	SRX023243	Solexa-27687	WGS	RANDOM	METAGENOMIC	PAIRED	ILLUMINA	Illumina Genome Analyzer II	SRP002163	PRJNA48479	SAMN00045176	646099	human metagenome	700100419	BI	filtered
SRR059868	SRR059868	oral	supragingival_plaque	Human Microbiome Project	Human modern					X		36267163	7325966926	202	https://sra-pub-run-odp.s3.amazonaws.com/sra/SRR059868/SRR059868	SRX023260	Solexa-27688	WGS	RANDOM	METAGENOMIC	PAIRED	ILLUMINA	Illumina Genome Analyzer II	SRP002163	PRJNA48479	SAMN00045182	646099	human metagenome	700100425	BI	filtered
SRR059911	SRR059911	stool	stool	Human Microbiome Project	Human modern					X		38517814	7780598428	202	https://sra-pub-run-odp.s3.amazonaws.com/sra/SRR059911/SRR059911	SRX023303	Solexa-27663	WGS	RANDOM	METAGENOMIC	PAIRED	ILLUMINA	Illumina Genome Analyzer II	SRP002163	PRJNA48479	SAMN00045189	646099	human metagenome	700100432	BI	filtered
SRR062028	SRR062028	oral	buccal_mucosa	Human Microbiome Project	Human modern					X		40471777	8175298954	202	https://sra-pub-run-odp.s3.amazonaws.com/sra/SRR062028/SRR062028	SRX024640	Solexa-28699	WGS	RANDOM	METAGENOMIC	PAIRED	ILLUMINA	Illumina Genome Analyzer II	SRP002163	PRJNA48479	SAMN00045205	646099	human metagenome	700100448	BI	filtered
SRR059460	SRR059460	stool	stool	Human Microbiome Project	Human modern					X		29870094	6033758988	202	https://sra-downloadb.st-va.ncbi.nlm.nih.gov/sos2/sra-pub-run-4/SRR059460/SRR059460.4	SRX023022	Solexa-26724	WGS	RANDOM	METAGENOMIC	PAIRED	ILLUMINA	Illumina Genome Analyzer II	SRP002163	PRJNA48479	SAMN00045227	646099	human metagenome	700100471	BI	filtered
SRR059462	SRR059462	oral	tongue_dorsum	Human Microbiome Project	Human modern					X		31645647	6392420694	202	https://sra-pub-run-odp.s3.amazonaws.com/sra/SRR059462/SRR059462	SRX023024	Solexa-26725	WGS	RANDOM	METAGENOMIC	PAIRED	ILLUMINA	Illumina Genome Analyzer II	SRP002163	PRJNA48479	SAMN00045233	646099	human metagenome	700100477	BI	filtered
SRR059832	SRR059832	oral	buccal_mucosa	Human Microbiome Project	Human modern					X		35731548	7217772696	202	https://sra-pub-run-odp.s3.amazonaws.com/sra/SRR059832/SRR059832	SRX023224	Solexa-27703	WGS	RANDOM	METAGENOMIC	PAIRED	ILLUMINA	Illumina Genome Analyzer II	SRP002163	PRJNA48479	SAMN00045235	646099	human metagenome	700100479	BI	filtered
SRR059432	SRR059432	oral	supragingival_plaque	Human Microbiome Project	Human modern					X		34226951	6913844102	202	https://sra-pub-run-odp.s3.amazonaws.com/sra/SRR059432/SRR059432	SRX022994	Solexa-26726	WGS	RANDOM	METAGENOMIC	PAIRED	ILLUMINA	Illumina Genome Analyzer II	SRP002163	PRJNA48479	SAMN00045239	646099	human metagenome	700100483	BI	filtered
SRR061691	SRR061691	stool	stool	Human Microbiome Project	Human modern					X		31886308	6058398520	190	https://sra-pub-run-odp.s3.amazonaws.com/sra/SRR061691/SRR061691	SRX024327	IWG_HMP-700100540-1_1pA	WGS	RANDOM	METAGENOMIC	PAIRED	ILLUMINA	Illumina Genome Analyzer II	SRP002163	PRJNA48479	SAMN00045293	646099	human metagenome	700100540	BCM	filtered
SRR060076	SRR060076	oral	tongue_dorsum	Human Microbiome Project	Human modern					X		33018627	6273539130	190	https://sra-pub-run-odp.s3.amazonaws.com/sra/SRR060076/SRR060076	SRX023430	IWG_HMP-700100546-1_2pA	WGS	RANDOM	METAGENOMIC	PAIRED	ILLUMINA	Illumina Genome Analyzer II	SRP002163	PRJNA48479	SAMN00045299	646099	human metagenome	700100546	BCM	filtered
SRR059964	SRR059964	oral	supragingival_plaque	Human Microbiome Project	Human modern					X		25352390	4816954100	190	https://sra-pub-run-odp.s3.amazonaws.com/sra/SRR059964/SRR059964	SRX023346	IWG_HMP-700100552-1_1pA	WGS	RANDOM	METAGENOMIC	PAIRED	ILLUMINA	Illumina Genome Analyzer II	SRP002163	PRJNA48479	SAMN00045305	646099	human metagenome	700100552	BCM	filtered
SRR059507	SRR059507	stool	stool	Human Microbiome Project	Human modern					X		33761401	6819803002	202	https://sra-pub-run-odp.s3.amazonaws.com/sra/SRR059507/SRR059507	SRX023069	Solexa-26680	WGS	RANDOM	METAGENOMIC	PAIRED	ILLUMINA	Illumina Genome Analyzer II	SRP002163	PRJNA48479	SAMN00045350	646099	human metagenome	700100600	BI	filtered
SRR059509	SRR059509	oral	tongue_dorsum	Human Microbiome Project	Human modern					X		34587679	6986711158	202	https://sra-pub-run-odp.s3.amazonaws.com/sra/SRR059509/SRR059509	SRX023071	Solexa-26681	WGS	RANDOM	METAGENOMIC	PAIRED	ILLUMINA	Illumina Genome Analyzer II	SRP002163	PRJNA48479	SAMN00045356	646099	human metagenome	700100606	BI	filtered
SRR059368	SRR059368	oral	buccal_mucosa	Human Microbiome Project	Human modern					X		41696610	8422715220	202	https://sra-downloadb.st-va.ncbi.nlm.nih.gov/sos2/sra-pub-run-6/SRR059368/SRR059368.4	SRX022930	Solexa-26682	WGS	RANDOM	METAGENOMIC	PAIRED	ILLUMINA	Illumina Genome Analyzer II	SRP002163	PRJNA48479	SAMN00045358	646099	human metagenome	700100608	BI	filtered
SRR059370	SRR059370	oral	supragingival_plaque	Human Microbiome Project	Human modern					X		37419795	7558798590	202	https://sra-pub-run-odp.s3.amazonaws.com/sra/SRR059370/SRR059370	SRX022932	Solexa-26683	WGS	RANDOM	METAGENOMIC	PAIRED	ILLUMINA	Illumina Genome Analyzer II	SRP002163	PRJNA48479	SAMN00045362	646099	human metagenome	700100612	BI	filtered
SRR060369	SRR060369	stool	stool	Human Microbiome Project	Human modern					X		39060891	7460630181	191	https://sra-downloadb.st-va.ncbi.nlm.nih.gov/sos2/sra-pub-run-6/SRR060369/SRR060369.3	SRX023564	Solexa-27669	WGS	RANDOM	METAGENOMIC	PAIRED	ILLUMINA	Illumina Genome Analyzer II	SRP002163	PRJNA48479	SAMN00045483	646099	human metagenome	700101243	BI	filtered
SRR060408	SRR060408	oral	tongue_dorsum	Human Microbiome Project	Human modern					X		37290679	7532717158	202	https://sra-pub-run-odp.s3.amazonaws.com/sra/SRR060408/SRR060408	SRX023603	Solexa-27654	WGS	RANDOM	METAGENOMIC	PAIRED	ILLUMINA	Illumina Genome Analyzer II	SRP002163	PRJNA48479	SAMN00045495	646099	human metagenome	700101255	BI	filtered
SRR062106	SRR062106	oral	buccal_mucosa	Human Microbiome Project	Human modern					X		31994755	6462940510	202	https://sra-pub-run-odp.s3.amazonaws.com/sra/SRR062106/SRR062106	SRX024718	Solexa-33155	WGS	RANDOM	METAGENOMIC	PAIRED	ILLUMINA	Illumina Genome Analyzer II	SRP002163	PRJNA48479	SAMN00045499	646099	human metagenome	700101259	BI	filtered
SRR060406	SRR060406	oral	supragingival_plaque	Human Microbiome Project	Human modern					X		36791515	7431886030	202	https://sra-pub-run-odp.s3.amazonaws.com/sra/SRR060406/SRR060406	SRX023601	Solexa-27653	WGS	RANDOM	METAGENOMIC	PAIRED	ILLUMINA	Illumina Genome Analyzer II	SRP002163	PRJNA48479	SAMN00045507	646099	human metagenome	700101267	BI	filtered
SRR060351	SRR060351	oral	tongue_dorsum	Human Microbiome Project	Human modern					X		34800917	7029785234	202	https://sra-pub-run-odp.s3.amazonaws.com/sra/SRR060351/SRR060351	SRX023546	Solexa-27692	WGS	RANDOM	METAGENOMIC	PAIRED	ILLUMINA	Illumina Genome Analyzer II	SRP002163	PRJNA48479	SAMN00045536	646099	human metagenome	700101353	BI	filtered
SRR059890	SRR059890	stool	stool	Human Microbiome Project	Human modern					X		36159698	7304258996	202	https://sra-pub-run-odp.s3.amazonaws.com/sra/SRR059890/SRR059890	SRX023282	Solexa-27666	WGS	RANDOM	METAGENOMIC	PAIRED	ILLUMINA	Illumina Genome Analyzer II	SRP002163	PRJNA48479	SAMN00045549	646099	human metagenome	700101366	BI	filtered
SRR061970	SRR061970	oral	buccal_mucosa	Human Microbiome Project	Human modern					X		37287230	7532020460	202	https://sra-pub-run-odp.s3.amazonaws.com/sra/SRR061970/SRR061970	SRX024582	Solexa-28708	WGS	RANDOM	METAGENOMIC	PAIRED	ILLUMINA	Illumina Genome Analyzer II	SRP002163	PRJNA48479	SAMN00045565	646099	human metagenome	700101382	BI	filtered
SRR059864	SRR059864	oral	supragingival_plaque	Human Microbiome Project	Human modern					X		35353238	7141354076	202	https://sra-downloadb.st-va.ncbi.nlm.nih.gov/sos2/sra-pub-run-6/SRR059864/SRR059864.4	SRX023256	Solexa-27667	WGS	RANDOM	METAGENOMIC	PAIRED	ILLUMINA	Illumina Genome Analyzer II	SRP002163	PRJNA48479	SAMN00045573	646099	human metagenome	700101390	BI	filtered
SRR059437	SRR059437	oral	tongue_dorsum	Human Microbiome Project	Human modern					X		31607044	6384622888	202	https://sra-pub-run-odp.s3.amazonaws.com/sra/SRR059437/SRR059437	SRX022999	Solexa-26728	WGS	RANDOM	METAGENOMIC	PAIRED	ILLUMINA	Illumina Genome Analyzer II	SRP002163	PRJNA48479	SAMN00045593	646099	human metagenome	700101521	BI	filtered
SRR059841	SRR059841	oral	supragingival_plaque	Human Microbiome Project	Human modern					X		36636093	7400490786	202	https://sra-pub-run-odp.s3.amazonaws.com/sra/SRR059841/SRR059841	SRX023233	Solexa-27633	WGS	RANDOM	METAGENOMIC	PAIRED	ILLUMINA	Illumina Genome Analyzer II	SRP002163	PRJNA48479	SAMN00045599	646099	human metagenome	700101527	BI	filtered
SRR059345	SRR059345	stool	stool	Human Microbiome Project	Human modern					X		41572562	8397657524	202	https://sra-pub-run-odp.s3.amazonaws.com/sra/SRR059345/SRR059345	SRX022907	Solexa-26670	WGS	RANDOM	METAGENOMIC	PAIRED	ILLUMINA	Illumina Genome Analyzer II	SRP002163	PRJNA48479	SAMN00045606	646099	human metagenome	700101534	BI	filtered
SRR061991	SRR061991	airways	anterior_nares	Human Microbiome Project	Human modern					X		37065810	7487293620	202	https://sra-pub-run-odp.s3.amazonaws.com/sra/SRR061991/SRR061991	SRX024603	Solexa-28727	WGS	RANDOM	METAGENOMIC	PAIRED	ILLUMINA	Illumina Genome Analyzer II	SRP002163	PRJNA48479	SAMN00045642	646099	human metagenome	700101570	BI	filtered
SRR059342	SRR059342	stool	stool	Human Microbiome Project	Human modern					X		35341655	7139014310	202	https://sra-downloadb.st-va.ncbi.nlm.nih.gov/sos2/sra-pub-run-6/SRR059342/SRR059342.4	SRX022904	Solexa-26693	WGS	RANDOM	METAGENOMIC	PAIRED	ILLUMINA	Illumina Genome Analyzer II	SRP002163	PRJNA48479	SAMN00045653	646099	human metagenome	700101581	BI	filtered
SRR059360	SRR059360	oral	tongue_dorsum	Human Microbiome Project	Human modern					X		36587660	7390707320	202	https://sra-pub-run-odp.s3.amazonaws.com/sra/SRR059360/SRR059360	SRX022922	Solexa-26694	WGS	RANDOM	METAGENOMIC	PAIRED	ILLUMINA	Illumina Genome Analyzer II	SRP002163	PRJNA48479	SAMN00045659	646099	human metagenome	700101587	BI	filtered
SRR059363	SRR059363	oral	supragingival_plaque	Human Microbiome Project	Human modern					X		38592095	7795603190	202	https://sra-pub-run-odp.s3.amazonaws.com/sra/SRR059363/SRR059363	SRX022925	Solexa-26695	WGS	RANDOM	METAGENOMIC	PAIRED	ILLUMINA	Illumina Genome Analyzer II	SRP002163	PRJNA48479	SAMN00045665	646099	human metagenome	700101593	BI	filtered
SRR061978	SRR061978	oral	buccal_mucosa	Human Microbiome Project	Human modern					X		40079621	8096083442	202	https://sra-pub-run-odp.s3.amazonaws.com/sra/SRR061978/SRR061978	SRX024590	Solexa-28692	WGS	RANDOM	METAGENOMIC	PAIRED	ILLUMINA	Illumina Genome Analyzer II	SRP002163	PRJNA48479	SAMN00045688	646099	human metagenome	700101616	BI	filtered
SRR061948	SRR061948	skin	left_retroauricular_crease	Human Microbiome Project	Human modern					X		38012567	7678538534	202	https://sra-pub-run-odp.s3.amazonaws.com/sra/SRR061948/SRR061948	SRX024560	Solexa-28709	WGS	RANDOM	METAGENOMIC	PAIRED	ILLUMINA	Illumina Genome Analyzer II	SRP002163	PRJNA48479	SAMN00045700	646099	human metagenome	700101628	BI	filtered
SRR059388	SRR059388	stool	stool	Human Microbiome Project	Human modern					X		30210598	6102540796	202	https://sra-pub-run-odp.s3.amazonaws.com/sra/SRR059388/SRR059388	SRX022950	Solexa-26700	WGS	RANDOM	METAGENOMIC	PAIRED	ILLUMINA	Illumina Genome Analyzer II	SRP002163	PRJNA48479	SAMN00045767	646099	human metagenome	700101840	BI	filtered
SRR059408	SRR059408	oral	supragingival_plaque	Human Microbiome Project	Human modern					X		33199079	6706213958	202	https://sra-pub-run-odp.s3.amazonaws.com/sra/SRR059408/SRR059408	SRX022970	Solexa-26702	WGS	RANDOM	METAGENOMIC	PAIRED	ILLUMINA	Illumina Genome Analyzer II	SRP002163	PRJNA48479	SAMN00045779	646099	human metagenome	700101852	BI	filtered
SRR061998	SRR061998	oral	tongue_dorsum	Human Microbiome Project	Human modern					X		38257313	7727977226	202	https://sra-pub-run-odp.s3.amazonaws.com/sra/SRR061998/SRR061998	SRX024610	Solexa-28715	WGS	RANDOM	METAGENOMIC	PAIRED	ILLUMINA	Illumina Genome Analyzer II	SRP002163	PRJNA48479	SAMN00045798	646099	human metagenome	700101871	BI	filtered
SRR062018	SRR062018	skin	left_retroauricular_crease	Human Microbiome Project	Human modern					X		31581722	6379507844	202	https://sra-pub-run-odp.s3.amazonaws.com/sra/SRR062018/SRR062018	SRX024630	Solexa-28608	WGS	RANDOM	METAGENOMIC	PAIRED	ILLUMINA	Illumina Genome Analyzer II	SRP002163	PRJNA48479	SAMN00045814	646099	human metagenome	700101887	BI	filtered
SRR061921	SRR061921	skin	right_retroauricular_crease	Human Microbiome Project	Human modern					X		30137632	6087801664	202	https://sra-pub-run-odp.s3.amazonaws.com/sra/SRR061921/SRR061921	SRX024533	Solexa-28616	WGS	RANDOM	METAGENOMIC	PAIRED	ILLUMINA	Illumina Genome Analyzer II	SRP002163	PRJNA48479	SAMN00045816	646099	human metagenome	700101889	BI	filtered
SRR061930	SRR061930	stool	stool	Human Microbiome Project	Human modern					X		34452854	6959476508	202	https://sra-pub-run-odp.s3.amazonaws.com/sra/SRR061930/SRR061930	SRX024542	Solexa-28720	WGS	RANDOM	METAGENOMIC	PAIRED	ILLUMINA	Illumina Genome Analyzer II	SRP002163	PRJNA48479	SAMN00045843	646099	human metagenome	700101916	BI	filtered
SRR060440	SRR060440	oral	tongue_dorsum	Human Microbiome Project	Human modern					X		31001598	6262322796	202	https://sra-pub-run-odp.s3.amazonaws.com/sra/SRR060440/SRR060440	SRX023635	Solexa-28723	WGS	RANDOM	METAGENOMIC	PAIRED	ILLUMINA	Illumina Genome Analyzer II	SRP002163	PRJNA48479	SAMN00045855	646099	human metagenome	700101928	BI	filtered
SRR061906	SRR061906	oral	supragingival_plaque	Human Microbiome Project	Human modern					X		37509262	7576870924	202	https://sra-pub-run-odp.s3.amazonaws.com/sra/SRR061906/SRR061906	SRX024518	Solexa-28722	WGS	RANDOM	METAGENOMIC	PAIRED	ILLUMINA	Illumina Genome Analyzer II	SRP002163	PRJNA48479	SAMN00045867	646099	human metagenome	700101940	BI	filtered
SRR062006	SRR062006	skin	right_retroauricular_crease	Human Microbiome Project	Human modern					X		35510701	7173161602	202	https://sra-pub-run-odp.s3.amazonaws.com/sra/SRR062006/SRR062006	SRX024618	Solexa-28724	WGS	RANDOM	METAGENOMIC	PAIRED	ILLUMINA	Illumina Genome Analyzer II	SRP002163	PRJNA48479	SAMN00045873	646099	human metagenome	700101946	BI	filtered
SRR062316	SRR062316	oral	tongue_dorsum	Human Microbiome Project	Human modern					X		26514400	5302880000	200	https://sra-pub-run-odp.s3.amazonaws.com/sra/SRR062316/SRR062316	SRX024867	2856886712	WGS	RANDOM	METAGENOMIC	PAIRED	ILLUMINA	Illumina Genome Analyzer II	SRP002163	PRJNA48479	SAMN00062140	646099	human metagenome	700105358	WUGSC	filtered
SRR063523	SRR063523	stool	stool	Human Microbiome Project	Human modern					X		33555843	6711168600	200	https://sra-pub-run-odp.s3.amazonaws.com/sra/SRR063523/SRR063523	SRX025194	2857105475	WGS	RANDOM	METAGENOMIC	PAIRED	ILLUMINA	Illumina Genome Analyzer II	SRP002163	PRJNA48479	SAMN00062293	646099	human metagenome	700106876	WUGSC	filtered
SRR066381	SRR066381	oral	buccal_mucosa	Human Microbiome Project	Human modern					X		38814297	7762859400	200	https://sra-pub-run-odp.s3.amazonaws.com/sra/SRR066381/SRR066381	SRX027107	700107197-PE-01	WGS	RANDOM	METAGENOMIC	PAIRED	ILLUMINA	Illumina Genome Analyzer II	SRP002163	PRJNA48479	SAMN00062466	646099	human metagenome	700107197	JCVI	filtered
SRR061184	SRR061184	stool	stool	Human Microbiome Project	Human modern					X		31403935	6280787000	200	https://sra-pub-run-odp.s3.amazonaws.com/sra/SRR061184/SRR061184	SRX024002	2855461588	WGS	RANDOM	METAGENOMIC	PAIRED	ILLUMINA	Illumina Genome Analyzer II	SRP002163	PRJNA48479	SAMN00062637	646099	human metagenome	700105771	WUGSC	filtered
SRR061279	SRR061279	oral	tongue_dorsum	Human Microbiome Project	Human modern					X		30711405	6142281000	200	https://sra-pub-run-odp.s3.amazonaws.com/sra/SRR061279/SRR061279	SRX024058	2855461602	WGS	RANDOM	METAGENOMIC	PAIRED	ILLUMINA	Illumina Genome Analyzer II	SRP002163	PRJNA48479	SAMN00062652	646099	human metagenome	700038600	WUGSC	filtered
SRR061447	SRR061447	oral	tongue_dorsum	Human Microbiome Project	Human modern					X		29597605	5919521000	200	https://sra-pub-run-odp.s3.amazonaws.com/sra/SRR061447/SRR061447	SRX024144	2856264701	WGS	RANDOM	METAGENOMIC	PAIRED	ILLUMINA	Illumina Genome Analyzer II	SRP002163	PRJNA48479	SAMN00062919	646099	human metagenome	700105213	WUGSC	filtered
SRR059994	SRR059994	oral	supragingival_plaque	Human Microbiome Project	Human modern					X		29978096	5695838240	190	https://sra-pub-run-odp.s3.amazonaws.com/sra/SRR059994/SRR059994	SRX023370	IWG_HMP-700109242-1_1pA	WGS	RANDOM	METAGENOMIC	PAIRED	ILLUMINA	Illumina Genome Analyzer II	SRP002163	PRJNA48479	SAMN00062993	646099	human metagenome	700109242	BCM	filtered
SRR061555	SRR061555	stool	stool	Human Microbiome Project	Human modern					X		34294557	6858911400	200	https://sra-pub-run-odp.s3.amazonaws.com/sra/SRR061555/SRR061555	SRX024197	2856969497	WGS	RANDOM	METAGENOMIC	PAIRED	ILLUMINA	Illumina Genome Analyzer II	SRP002163	PRJNA48479	SAMN00063010	646099	human metagenome	700106291	WUGSC	filtered
SRR061253	SRR061253	oral	supragingival_plaque	Human Microbiome Project	Human modern					X		29696213	5939242600	200	https://sra-pub-run-odp.s3.amazonaws.com/sra/SRR061253/SRR061253	SRX024042	2855906587	WGS	RANDOM	METAGENOMIC	PAIRED	ILLUMINA	Illumina Genome Analyzer II	SRP002163	PRJNA48479	SAMN00063027	646099	human metagenome	700103662	WUGSC	filtered
SRR061412	SRR061412	oral	buccal_mucosa	Human Microbiome Project	Human modern					X		28143480	5628696000	200	https://sra-pub-run-odp.s3.amazonaws.com/sra/SRR061412/SRR061412	SRX024128	2856830750	WGS	RANDOM	METAGENOMIC	PAIRED	ILLUMINA	Illumina Genome Analyzer II	SRP002163	PRJNA48479	SAMN00063248	646099	human metagenome	700106223	WUGSC	filtered
SRR346689	SRR346689	stool	stool	Human Microbiome Project	Human modern					X		26468576	5293715200	200	https://sra-pub-run-odp.s3.amazonaws.com/sra/SRR346689/SRR346689	SRX024006	2855175583	WGS	RANDOM	METAGENOMIC	PAIRED	ILLUMINA	Illumina Genome Analyzer II	SRP002163	PRJNA48479	SAMN00063420	646099	human metagenome	700103710	WUGSC	filtered
SRR061999	SRR061999	oral	buccal_mucosa	Human Microbiome Project	Human modern					X		36025567	7277164534	202	https://sra-pub-run-odp.s3.amazonaws.com/sra/SRR061999/SRR061999	SRX024611	Solexa-28735	WGS	RANDOM	METAGENOMIC	PAIRED	ILLUMINA	Illumina Genome Analyzer II	SRP002163	PRJNA48479	SAMN00063431	646099	human metagenome	700107075	BI	filtered
SRR063710	SRR063710	oral	buccal_mucosa	Human Microbiome Project	Human modern					X		60452838	12090567600	200	https://sra-pub-run-odp.s3.amazonaws.com/sra/SRR063710/SRR063710	SRX025331	700102307-PE-01	WGS	RANDOM	METAGENOMIC	PAIRED	ILLUMINA	Illumina Genome Analyzer II	SRP002163	PRJNA48479	SAMN00063655	646099	human metagenome	700102307	JCVI	filtered
SRR066419	SRR066419	oral	tongue_dorsum	Human Microbiome Project	Human modern					X		74608759	14921751800	200	https://sra-pub-run-odp.s3.amazonaws.com/sra/SRR066419/SRR066419	SRX027120	700107195-PE-01	WGS	RANDOM	METAGENOMIC	PAIRED	ILLUMINA	Illumina Genome Analyzer II	SRP002163	PRJNA48479	SAMN00063672	646099	human metagenome	700107195	JCVI	filtered
SRR061374	SRR061374	oral	buccal_mucosa	Human Microbiome Project	Human modern					X		27760748	5552149600	200	https://sra-pub-run-odp.s3.amazonaws.com/sra/SRR061374/SRR061374	SRX024113	2856464966	WGS	RANDOM	METAGENOMIC	PAIRED	ILLUMINA	Illumina Genome Analyzer II	SRP002163	PRJNA48479	SAMN00063685	646099	human metagenome	700105215	WUGSC	filtered
SRR059915	SRR059915	stool	stool	Human Microbiome Project	Human modern					X		36985949	7471161698	202	https://sra-pub-run-odp.s3.amazonaws.com/sra/SRR059915/SRR059915	SRX023307	Solexa-27671	WGS	RANDOM	METAGENOMIC	PAIRED	ILLUMINA	Illumina Genome Analyzer II	SRP002163	PRJNA48479	SAMN00063710	646099	human metagenome	700107059	BI	filtered
SRR061577	SRR061577	oral	supragingival_plaque	Human Microbiome Project	Human modern					X		31670918	6334183600	200	https://sra-pub-run-odp.s3.amazonaws.com/sra/SRR061577/SRR061577	SRX024209	2856969485	WGS	RANDOM	METAGENOMIC	PAIRED	ILLUMINA	Illumina Genome Analyzer II	SRP002163	PRJNA48479	SAMN00063764	646099	human metagenome	700038587	WUGSC	filtered
SRR062464	SRR062464	oral	supragingival_plaque	Human Microbiome Project	Human modern					X		34108337	6821667400	200	https://sra-pub-run-odp.s3.amazonaws.com/sra/SRR062464/SRR062464	SRX024896	2857105646	WGS	RANDOM	METAGENOMIC	PAIRED	ILLUMINA	Illumina Genome Analyzer II	SRP002163	PRJNA48479	SAMN00063781	646099	human metagenome	700106608	WUGSC	filtered
SRR061504	SRR061504	oral	buccal_mucosa	Human Microbiome Project	Human modern					X		23040322	4608064400	200	https://sra-pub-run-odp.s3.amazonaws.com/sra/SRR061504/SRR061504	SRX024171	2856833489	WGS	RANDOM	METAGENOMIC	PAIRED	ILLUMINA	Illumina Genome Analyzer II	SRP002163	PRJNA48479	SAMN00063812	646099	human metagenome	700103610	WUGSC	filtered
SRR063527	SRR063527	oral	supragingival_plaque	Human Microbiome Project	Human modern					X		30047139	6009427800	200	https://sra-pub-run-odp.s3.amazonaws.com/sra/SRR063527/SRR063527	SRX025202	2857105471	WGS	RANDOM	METAGENOMIC	PAIRED	ILLUMINA	Illumina Genome Analyzer II	SRP002163	PRJNA48479	SAMN00064375	646099	human metagenome	700106284	WUGSC	filtered
SRR061553	SRR061553	oral	tongue_dorsum	Human Microbiome Project	Human modern					X		29646822	5929364400	200	https://sra-pub-run-odp.s3.amazonaws.com/sra/SRR061553/SRR061553	SRX024196	2856969496	WGS	RANDOM	METAGENOMIC	PAIRED	ILLUMINA	Illumina Genome Analyzer II	SRP002163	PRJNA48479	SAMN00064382	646099	human metagenome	700106278	WUGSC	filtered
SRR062026	SRR062026	airways	anterior_nares	Human Microbiome Project	Human modern					X		34815632	7032757664	202	https://sra-pub-run-odp.s3.amazonaws.com/sra/SRR062026/SRR062026	SRX024638	Solexa-28704	WGS	RANDOM	METAGENOMIC	PAIRED	ILLUMINA	Illumina Genome Analyzer II	SRP002163	PRJNA48479	SAMN00064483	646099	human metagenome	700102411	BI	filtered
SRR061327	SRR061327	oral	tongue_dorsum	Human Microbiome Project	Human modern					X		29079639	5815927800	200	https://sra-pub-run-odp.s3.amazonaws.com/sra/SRR061327/SRR061327	SRX024085	2856833178	WGS	RANDOM	METAGENOMIC	PAIRED	ILLUMINA	Illumina Genome Analyzer II	SRP002163	PRJNA48479	SAMN00064495	646099	human metagenome	700106602	WUGSC	filtered
SRR060040	SRR060040	oral	tongue_dorsum	Human Microbiome Project	Human modern					X		32539936	6507987200	200	https://sra-pub-run-odp.s3.amazonaws.com/sra/SRR060040/SRR060040	SRX023406	700109389-PE-1	WGS	RANDOM	METAGENOMIC	PAIRED	ILLUMINA	Illumina Genome Analyzer II	SRP002163	PRJNA48479	SAMN00064671	646099	human metagenome	700109389	JCVI	filtered
SRR060152	SRR060152	stool	stool	Human Microbiome Project	Human modern					X		63342740	12668548000	200	https://sra-pub-run-odp.s3.amazonaws.com/sra/SRR060152/SRR060152	SRX023487	700102299-PE-01	WGS	RANDOM	METAGENOMIC	PAIRED	ILLUMINA	Illumina Genome Analyzer II	SRP002163	PRJNA48479	SAMN00065013	646099	human metagenome	700102299	JCVI	filtered
SRR062326	SRR062326	oral	buccal_mucosa	Human Microbiome Project	Human modern					X		25791721	5158344200	200	https://sra-pub-run-odp.s3.amazonaws.com/sra/SRR062326/SRR062326	SRX024972	2857105451	WGS	RANDOM	METAGENOMIC	PAIRED	ILLUMINA	Illumina Genome Analyzer II	SRP002163	PRJNA48479	SAMN00065058	646099	human metagenome	700038583	WUGSC	filtered
SRR060154	SRR060154	oral	tongue_dorsum	Human Microbiome Project	Human modern					X		57251840	11450368000	200	https://sra-pub-run-odp.s3.amazonaws.com/sra/SRR060154/SRR060154	SRX023489	700110425-PE-01	WGS	RANDOM	METAGENOMIC	PAIRED	ILLUMINA	Illumina Genome Analyzer II	SRP002163	PRJNA48479	SAMN00065136	646099	human metagenome	700110425	JCVI	filtered
SRR061240	SRR061240	oral	supragingival_plaque	Human Microbiome Project	Human modern					X		31351507	6270301400	200	https://sra-pub-run-odp.s3.amazonaws.com/sra/SRR061240/SRR061240	SRX024035	2855498864	WGS	RANDOM	METAGENOMIC	PAIRED	ILLUMINA	Illumina Genome Analyzer II	SRP002163	PRJNA48479	SAMN00065206	646099	human metagenome	700103639	WUGSC	filtered
SRR063494	SRR063494	oral	buccal_mucosa	Human Microbiome Project	Human modern					X		27218215	5443643000	200	https://sra-pub-run-odp.s3.amazonaws.com/sra/SRR063494/SRR063494	SRX025184	2857105645	WGS	RANDOM	METAGENOMIC	PAIRED	ILLUMINA	Illumina Genome Analyzer II	SRP002163	PRJNA48479	SAMN00065263	646099	human metagenome	700038859	WUGSC	filtered
SRR061400	SRR061400	oral	buccal_mucosa	Human Microbiome Project	Human modern					X		27596750	5519350000	200	https://sra-pub-run-odp.s3.amazonaws.com/sra/SRR061400/SRR061400	SRX024123	2856833486	WGS	RANDOM	METAGENOMIC	PAIRED	ILLUMINA	Illumina Genome Analyzer II	SRP002163	PRJNA48479	SAMN00065271	646099	human metagenome	700106126	WUGSC	filtered
SRR063747	SRR063747	oral	supragingival_plaque	Human Microbiome Project	Human modern					X		28360256	5672051200	200	https://sra-pub-run-odp.s3.amazonaws.com/sra/SRR063747/SRR063747	SRX025360	700107201-PE-01	WGS	RANDOM	METAGENOMIC	PAIRED	ILLUMINA	Illumina Genome Analyzer II	SRP002163	PRJNA48479	SAMN00065322	646099	human metagenome	700107201	JCVI	filtered
SRR353625	SRR353625	skin	right_retroauricular_crease	Human Microbiome Project	Human modern					X		29943636	5988727200	200	https://sra-pub-run-odp.s3.amazonaws.com/sra/SRR353625/SRR353625	SRX101407	2856464971	WGS	RANDOM	METAGENOMIC	PAIRED	ILLUMINA	Illumina Genome Analyzer II	SRP002163	PRJNA48479	SAMN00065615	646099	human metagenome	700106430	WUGSC	filtered
SRR060044	SRR060044	stool	stool	Human Microbiome Project	Human modern					X		54525507	10905101400	200	https://sra-pub-run-odp.s3.amazonaws.com/sra/SRR060044/SRR060044	SRX023410	700110419-PE-01	WGS	RANDOM	METAGENOMIC	PAIRED	ILLUMINA	Illumina Genome Analyzer II	SRP002163	PRJNA48479	SAMN00065654	646099	human metagenome	700110419	JCVI	filtered
SRR061583	SRR061583	stool	stool	Human Microbiome Project	Human modern					X		32504022	6500804400	200	https://sra-pub-run-odp.s3.amazonaws.com/sra/SRR061583/SRR061583	SRX024206	2856969487	WGS	RANDOM	METAGENOMIC	PAIRED	ILLUMINA	Illumina Genome Analyzer II	SRP002163	PRJNA48479	SAMN00065722	646099	human metagenome	700038594	WUGSC	filtered
SRR060123	SRR060123	oral	tongue_dorsum	Human Microbiome Project	Human modern					X		60456877	12091375400	200	https://sra-downloadb.st-va.ncbi.nlm.nih.gov/sos2/sra-pub-run-4/SRR060123/SRR060123.4	SRX023461	700110161-PE-01	WGS	RANDOM	METAGENOMIC	PAIRED	ILLUMINA	Illumina Genome Analyzer II	SRP002163	PRJNA48479	SAMN00065724	646099	human metagenome	700110161	JCVI	filtered
SRR063462	SRR063462	oral	buccal_mucosa	Human Microbiome Project	Human modern					X		35573396	7114679200	200	https://sra-pub-run-odp.s3.amazonaws.com/sra/SRR063462/SRR063462	SRX024979	2855906586	WGS	RANDOM	METAGENOMIC	PAIRED	ILLUMINA	Illumina Genome Analyzer II	SRP002163	PRJNA48479	SAMN00065987	646099	human metagenome	700103658	WUGSC	filtered
SRR060155	SRR060155	oral	buccal_mucosa	Human Microbiome Project	Human modern					X		71081647	14216329400	200	https://sra-pub-run-odp.s3.amazonaws.com/sra/SRR060155/SRR060155	SRX023490	700110427-PE-01	WGS	RANDOM	METAGENOMIC	PAIRED	ILLUMINA	Illumina Genome Analyzer II	SRP002163	PRJNA48479	SAMN00066632	646099	human metagenome	700110427	JCVI	filtered
SRR059334	SRR059334	oral	buccal_mucosa	Human Microbiome Project	Human modern					X		37770955	7629732910	202	https://sra-pub-run-odp.s3.amazonaws.com/sra/SRR059334/SRR059334	SRX022896	Solexa-26689	WGS	RANDOM	METAGENOMIC	PAIRED	ILLUMINA	Illumina Genome Analyzer II	SRP002163	PRJNA48479	SAMN00066695	646099	human metagenome	700102364	BI	filtered
SRR063484	SRR063484	stool	stool	Human Microbiome Project	Human modern					X		28588318	5717663600	200	https://sra-pub-run-odp.s3.amazonaws.com/sra/SRR063484/SRR063484	SRX025179	2857105483	WGS	RANDOM	METAGENOMIC	PAIRED	ILLUMINA	Illumina Genome Analyzer II	SRP002163	PRJNA48479	SAMN00067023	646099	human metagenome	700105580	WUGSC	filtered
SRR061432	SRR061432	stool	stool	Human Microbiome Project	Human modern					X		25091989	5018397800	200	https://sra-pub-run-odp.s3.amazonaws.com/sra/SRR061432/SRR061432	SRX024135	2856875119	WGS	RANDOM	METAGENOMIC	PAIRED	ILLUMINA	Illumina Genome Analyzer II	SRP002163	PRJNA48479	SAMN00067053	646099	human metagenome	700106663	WUGSC	filtered
SRR063517	SRR063517	oral	supragingival_plaque	Human Microbiome Project	Human modern					X		26679454	5335890800	200	https://sra-pub-run-odp.s3.amazonaws.com/sra/SRR063517/SRR063517	SRX025197	2857254313	WGS	RANDOM	METAGENOMIC	PAIRED	ILLUMINA	Illumina Genome Analyzer II	SRP002163	PRJNA48479	SAMN00067109	646099	human metagenome	700106866	WUGSC	filtered
SRR061950	SRR061950	oral	supragingival_plaque	Human Microbiome Project	Human modern					X		35132347	7096734094	202	https://sra-pub-run-odp.s3.amazonaws.com/sra/SRR061950/SRR061950	SRX024562	Solexa-28733	WGS	RANDOM	METAGENOMIC	PAIRED	ILLUMINA	Illumina Genome Analyzer II	SRP002163	PRJNA48479	SAMN00067122	646099	human metagenome	700107083	BI	filtered
SRR061359	SRR061359	oral	tongue_dorsum	Human Microbiome Project	Human modern					X		27973839	5594767800	200	https://sra-pub-run-odp.s3.amazonaws.com/sra/SRR061359/SRR061359	SRX024082	2855906585	WGS	RANDOM	METAGENOMIC	PAIRED	ILLUMINA	Illumina Genome Analyzer II	SRP002163	PRJNA48479	SAMN00067219	646099	human metagenome	700103656	WUGSC	filtered
SRR062380	SRR062380	oral	tongue_dorsum	Human Microbiome Project	Human modern					X		27888841	5577768200	200	https://sra-pub-run-odp.s3.amazonaws.com/sra/SRR062380/SRR062380	SRX024922	2857656019	WGS	RANDOM	METAGENOMIC	PAIRED	ILLUMINA	Illumina Genome Analyzer II	SRP002163	PRJNA48479	SAMN00067228	646099	human metagenome	700038456	WUGSC	filtered
SRR061943	SRR061943	airways	anterior_nares	Human Microbiome Project	Human modern					X		35717404	7214915608	202	https://sra-pub-run-odp.s3.amazonaws.com/sra/SRR061943/SRR061943	SRX024555	Solexa-28734	WGS	RANDOM	METAGENOMIC	PAIRED	ILLUMINA	Illumina Genome Analyzer II	SRP002163	PRJNA48479	SAMN00067234	646099	human metagenome	700107095	BI	filtered
SRR061283	SRR061283	airways	anterior_nares	Human Microbiome Project	Human modern					X		24594561	4918912200	200	https://sra-pub-run-odp.s3.amazonaws.com/sra/SRR061283/SRR061283	SRX024062	2856464957	WGS	RANDOM	METAGENOMIC	PAIRED	ILLUMINA	Illumina Genome Analyzer II	SRP002163	PRJNA48479	SAMN00067263	646099	human metagenome	700105738	WUGSC	filtered
SRR061217	SRR061217	oral	supragingival_plaque	Human Microbiome Project	Human modern					X		36468085	7293617000	200	https://sra-pub-run-odp.s3.amazonaws.com/sra/SRR061217/SRR061217	SRX024022	2855461585	WGS	RANDOM	METAGENOMIC	PAIRED	ILLUMINA	Illumina Genome Analyzer II	SRP002163	PRJNA48479	SAMN00067274	646099	human metagenome	700105390	WUGSC	filtered
SRR060385	SRR060385	oral	supragingival_plaque	Human Microbiome Project	Human modern					X		36849574	7443613948	202	https://sra-pub-run-odp.s3.amazonaws.com/sra/SRR060385/SRR060385	SRX023580	Solexa-27656	WGS	RANDOM	METAGENOMIC	PAIRED	ILLUMINA	Illumina Genome Analyzer II	SRP002163	PRJNA48479	SAMN00067643	646099	human metagenome	700102456	BI	filtered
SRR061492	SRR061492	oral	tongue_dorsum	Human Microbiome Project	Human modern					X		29847828	5969565600	200	https://sra-pub-run-odp.s3.amazonaws.com/sra/SRR061492/SRR061492	SRX024164	2856969283	WGS	RANDOM	METAGENOMIC	PAIRED	ILLUMINA	Illumina Genome Analyzer II	SRP002163	PRJNA48479	SAMN00067833	646099	human metagenome	700106068	WUGSC	filtered
SRR061330	SRR061330	stool	stool	Human Microbiome Project	Human modern					X		24910983	4982196600	200	https://sra-pub-run-odp.s3.amazonaws.com/sra/SRR061330/SRR061330	SRX024087	2856616773	WGS	RANDOM	METAGENOMIC	PAIRED	ILLUMINA	Illumina Genome Analyzer II	SRP002163	PRJNA48479	SAMN00068173	646099	human metagenome	700038870	WUGSC	filtered
SRR061590	SRR061590	oral	tongue_dorsum	Human Microbiome Project	Human modern					X		32851146	6570229200	200	https://sra-pub-run-odp.s3.amazonaws.com/sra/SRR061590/SRR061590	SRX024214	2856935129	WGS	RANDOM	METAGENOMIC	PAIRED	ILLUMINA	Illumina Genome Analyzer II	SRP002163	PRJNA48479	SAMN00068420	646099	human metagenome	700105266	WUGSC	filtered
SRR061372	SRR061372	oral	buccal_mucosa	Human Microbiome Project	Human modern					X		21540742	4308148400	200	https://sra-pub-run-odp.s3.amazonaws.com/sra/SRR061372/SRR061372	SRX024111	2856830747	WGS	RANDOM	METAGENOMIC	PAIRED	ILLUMINA	Illumina Genome Analyzer II	SRP002163	PRJNA48479	SAMN00068728	646099	human metagenome	700106181	WUGSC	filtered
SRR060082	SRR060082	oral	tongue_dorsum	Human Microbiome Project	Human modern					X		30347831	5766087890	190	https://sra-pub-run-odp.s3.amazonaws.com/sra/SRR060082/SRR060082	SRX023433	IWG_HMP-700109236-1_1pA	WGS	RANDOM	METAGENOMIC	PAIRED	ILLUMINA	Illumina Genome Analyzer II	SRP002163	PRJNA48479	SAMN00068800	646099	human metagenome	700109236	BCM	filtered
SRR062376	SRR062376	stool	stool	Human Microbiome Project	Human modern					X		28827612	5765522400	200	https://sra-pub-run-odp.s3.amazonaws.com/sra/SRR062376/SRR062376	SRX024945	2857599994	WGS	RANDOM	METAGENOMIC	PAIRED	ILLUMINA	Illumina Genome Analyzer II	SRP002163	PRJNA48479	SAMN00068879	646099	human metagenome	700106056	WUGSC	filtered
SRR059988	SRR059988	oral	tongue_dorsum	Human Microbiome Project	Human modern					X		31817571	6045338490	190	https://sra-pub-run-odp.s3.amazonaws.com/sra/SRR059988/SRR059988	SRX023367	IWG_HMP-700102591-1_1pA	WGS	RANDOM	METAGENOMIC	PAIRED	ILLUMINA	Illumina Genome Analyzer II	SRP002163	PRJNA48479	SAMN00069156	646099	human metagenome	700102591	BCM	filtered
SRR346710	SRR346710	stool	stool	Human Microbiome Project	Human modern					X		26351551	5270310200	200	https://sra-pub-run-odp.s3.amazonaws.com/sra/SRR346710/SRR346710	SRX098539	2857599988	WGS	RANDOM	METAGENOMIC	PAIRED	ILLUMINA	Illumina Genome Analyzer II	SRP002163	PRJNA48479	SAMN00069173	646099	human metagenome	700105612	WUGSC	filtered
SRR060156	SRR060156	oral	supragingival_plaque	Human Microbiome Project	Human modern					X		39116186	7823237200	200	https://sra-pub-run-odp.s3.amazonaws.com/sra/SRR060156/SRR060156	SRX023491	700110431-PE-01	WGS	RANDOM	METAGENOMIC	PAIRED	ILLUMINA	Illumina Genome Analyzer II	SRP002163	PRJNA48479	SAMN00069277	646099	human metagenome	700110431	JCVI	filtered
SRR060142	SRR060142	oral	supragingival_plaque	Human Microbiome Project	Human modern					X		49859095	9971819000	200	https://sra-pub-run-odp.s3.amazonaws.com/sra/SRR060142/SRR060142	SRX023475	700110167-PE-01	WGS	RANDOM	METAGENOMIC	PAIRED	ILLUMINA	Illumina Genome Analyzer II	SRP002163	PRJNA48479	SAMN00069327	646099	human metagenome	700110167	JCVI	filtered
SRR061221	SRR061221	oral	tongue_dorsum	Human Microbiome Project	Human modern					X		29217158	5843431600	200	https://sra-pub-run-odp.s3.amazonaws.com/sra/SRR061221/SRR061221	SRX024019	2855499111	WGS	RANDOM	METAGENOMIC	PAIRED	ILLUMINA	Illumina Genome Analyzer II	SRP002163	PRJNA48479	SAMN00069398	646099	human metagenome	700038420	WUGSC	filtered
SRR061174	SRR061174	stool	stool	Human Microbiome Project	Human modern					X		34272815	6854563000	200	https://sra-pub-run-odp.s3.amazonaws.com/sra/SRR061174/SRR061174	SRX023993	2855471384	WGS	RANDOM	METAGENOMIC	PAIRED	ILLUMINA	Illumina Genome Analyzer II	SRP002163	PRJNA48479	SAMN00069721	646099	human metagenome	700106198	WUGSC	filtered
SRR066421	SRR066421	stool	stool	Human Microbiome Project	Human modern					X		73703221	14740644200	200	https://sra-pub-run-odp.s3.amazonaws.com/sra/SRR066421/SRR066421	SRX027122	700107189-PE-01	WGS	RANDOM	METAGENOMIC	PAIRED	ILLUMINA	Illumina Genome Analyzer II	SRP002163	PRJNA48479	SAMN00069909	646099	human metagenome	700107189	JCVI	filtered
SRR061215	SRR061215	stool	stool	Human Microbiome Project	Human modern					X		30921851	6184370200	200	https://sra-pub-run-odp.s3.amazonaws.com/sra/SRR061215/SRR061215	SRX024021	2855499110	WGS	RANDOM	METAGENOMIC	PAIRED	ILLUMINA	Illumina Genome Analyzer II	SRP002163	PRJNA48479	SAMN00069968	646099	human metagenome	700038414	WUGSC	filtered
SRR059984	SRR059984	stool	stool	Human Microbiome Project	Human modern					X		33631473	6389979870	190	https://sra-pub-run-odp.s3.amazonaws.com/sra/SRR059984/SRR059984	SRX023365	IWG_HMP-700102585-1_1pA	WGS	RANDOM	METAGENOMIC	PAIRED	ILLUMINA	Illumina Genome Analyzer II	SRP002163	PRJNA48479	SAMN00070004	646099	human metagenome	700102585	BCM	filtered
SRR061348	SRR061348	airways	anterior_nares	Human Microbiome Project	Human modern					X		27695105	5539021000	200	https://sra-pub-run-odp.s3.amazonaws.com/sra/SRR061348/SRR061348	SRX024100	2856464959	WGS	RANDOM	METAGENOMIC	PAIRED	ILLUMINA	Illumina Genome Analyzer II	SRP002163	PRJNA48479	SAMN00070034	646099	human metagenome	700038593	WUGSC	filtered
SRR063476	SRR063476	oral	buccal_mucosa	Human Microbiome Project	Human modern					X		28031406	5606281200	200	https://sra-pub-run-odp.s3.amazonaws.com/sra/SRR063476/SRR063476	SRX024985	2857105474	WGS	RANDOM	METAGENOMIC	PAIRED	ILLUMINA	Illumina Genome Analyzer II	SRP002163	PRJNA48479	SAMN00070038	646099	human metagenome	700106442	WUGSC	filtered
SRR061575	SRR061575	oral	tongue_dorsum	Human Microbiome Project	Human modern					X		33543636	6708727200	200	https://sra-pub-run-odp.s3.amazonaws.com/sra/SRR061575/SRR061575	SRX024208	2856969492	WGS	RANDOM	METAGENOMIC	PAIRED	ILLUMINA	Illumina Genome Analyzer II	SRP002163	PRJNA48479	SAMN00070253	646099	human metagenome	700106221	WUGSC	filtered
SRR062407	SRR062407	stool	stool	Human Microbiome Project	Human modern					X		28097242	5619448400	200	https://sra-pub-run-odp.s3.amazonaws.com/sra/SRR062407/SRR062407	SRX024930	2857105469	WGS	RANDOM	METAGENOMIC	PAIRED	ILLUMINA	Illumina Genome Analyzer II	SRP002163	PRJNA48479	SAMN00070308	646099	human metagenome	700106615	WUGSC	filtered
SRR346712	SRR346712	stool	stool	Human Microbiome Project	Human modern					X		25681079	5136215800	200	https://sra-pub-run-odp.s3.amazonaws.com/sra/SRR346712/SRR346712	SRX098540	2857656008	WGS	RANDOM	METAGENOMIC	PAIRED	ILLUMINA	Illumina Genome Analyzer II	SRP002163	PRJNA48479	SAMN00070431	646099	human metagenome	700038472	WUGSC	filtered
SRR062311	SRR062311	oral	buccal_mucosa	Human Microbiome Project	Human modern					X		33403732	6680746400	200	https://sra-pub-run-odp.s3.amazonaws.com/sra/SRR062311/SRR062311	SRX024868	2857105457	WGS	RANDOM	METAGENOMIC	PAIRED	ILLUMINA	Illumina Genome Analyzer II	SRP002163	PRJNA48479	SAMN00070637	646099	human metagenome	700038397	WUGSC	filtered
SRR059881	SRR059881	oral	tongue_dorsum	Human Microbiome Project	Human modern					X		36690543	7411489686	202	https://sra-pub-run-odp.s3.amazonaws.com/sra/SRR059881/SRR059881	SRX023273	Solexa-27644	WGS	RANDOM	METAGENOMIC	PAIRED	ILLUMINA	Illumina Genome Analyzer II	SRP002163	PRJNA48479	SAMN00070678	646099	human metagenome	700107046	BI	filtered
SRR062447	SRR062447	stool	stool	Human Microbiome Project	Human modern					X		30124629	6024925800	200	https://sra-pub-run-odp.s3.amazonaws.com/sra/SRR062447/SRR062447	SRX024917	2857105648	WGS	RANDOM	METAGENOMIC	PAIRED	ILLUMINA	Illumina Genome Analyzer II	SRP002163	PRJNA48479	SAMN00070761	646099	human metagenome	700038806	WUGSC	filtered
SRR061443	SRR061443	stool	stool	Human Microbiome Project	Human modern					X		26289453	5257890600	200	https://sra-pub-run-odp.s3.amazonaws.com/sra/SRR061443/SRR061443	SRX024142	2856812906	WGS	RANDOM	METAGENOMIC	PAIRED	ILLUMINA	Illumina Genome Analyzer II	SRP002163	PRJNA48479	SAMN00070934	646099	human metagenome	700103446	WUGSC	filtered
SRR061234	SRR061234	stool	stool	Human Microbiome Project	Human modern					X		32084211	6416842200	200	https://sra-pub-run-odp.s3.amazonaws.com/sra/SRR061234/SRR061234	SRX024023	2855461584	WGS	RANDOM	METAGENOMIC	PAIRED	ILLUMINA	Illumina Genome Analyzer II	SRP002163	PRJNA48479	SAMN00071040	646099	human metagenome	700105372	WUGSC	filtered
SRR060083	SRR060083	oral	buccal_mucosa	Human Microbiome Project	Human modern					X		32200244	6118046360	190	https://sra-pub-run-odp.s3.amazonaws.com/sra/SRR060083/SRR060083	SRX023434	IWG_HMP-700109238-1_1pA	WGS	RANDOM	METAGENOMIC	PAIRED	ILLUMINA	Illumina Genome Analyzer II	SRP002163	PRJNA48479	SAMN00071125	646099	human metagenome	700109238	BCM	filtered
SRR061422	SRR061422	oral	supragingival_plaque	Human Microbiome Project	Human modern					X		30046501	6009300200	200	https://sra-pub-run-odp.s3.amazonaws.com/sra/SRR061422/SRR061422	SRX024129	2856614108	WGS	RANDOM	METAGENOMIC	PAIRED	ILLUMINA	Illumina Genome Analyzer II	SRP002163	PRJNA48479	SAMN00071253	646099	human metagenome	700038863	WUGSC	filtered
SRR062490	SRR062490	oral	supragingival_plaque	Human Microbiome Project	Human modern					X		26579595	5315919000	200	https://sra-pub-run-odp.s3.amazonaws.com/sra/SRR062490/SRR062490	SRX024910	2857105460	WGS	RANDOM	METAGENOMIC	PAIRED	ILLUMINA	Illumina Genome Analyzer II	SRP002163	PRJNA48479	SAMN00071387	646099	human metagenome	700105219	WUGSC	filtered
SRR061433	SRR061433	oral	tongue_dorsum	Human Microbiome Project	Human modern					X		27054984	5410996800	200	https://sra-pub-run-odp.s3.amazonaws.com/sra/SRR061433/SRR061433	SRX024136	2856875117	WGS	RANDOM	METAGENOMIC	PAIRED	ILLUMINA	Illumina Genome Analyzer II	SRP002163	PRJNA48479	SAMN00071800	646099	human metagenome	700103608	WUGSC	filtered
SRR062348	SRR062348	stool	stool	Human Microbiome Project	Human modern					X		28092772	5618554400	200	https://sra-pub-run-odp.s3.amazonaws.com/sra/SRR062348/SRR062348	SRX024951	2858470836	WGS	RANDOM	METAGENOMIC	PAIRED	ILLUMINA	Illumina Genome Analyzer II	SRP002163	PRJNA48479	SAMN00071891	646099	human metagenome	700106809	WUGSC	filtered
SRR346654	SRR346654	oral	supragingival_plaque	Human Microbiome Project	Human modern					X		28352253	5670450600	200	https://sra-pub-run-odp.s3.amazonaws.com/sra/SRR346654/SRR346654	SRX024009	2855860338	WGS	RANDOM	METAGENOMIC	PAIRED	ILLUMINA	Illumina Genome Analyzer II	SRP002163	PRJNA48479	SAMN00071939	646099	human metagenome	700106818	WUGSC	filtered
SRR061582	SRR061582	oral	supragingival_plaque	Human Microbiome Project	Human modern					X		28873439	5774687800	200	https://sra-pub-run-odp.s3.amazonaws.com/sra/SRR061582/SRR061582	SRX024205	2856969489	WGS	RANDOM	METAGENOMIC	PAIRED	ILLUMINA	Illumina Genome Analyzer II	SRP002163	PRJNA48479	SAMN00071950	646099	human metagenome	700106130	WUGSC	filtered
SRR059330	SRR059330	stool	stool	Human Microbiome Project	Human modern					X		36660143	7405348886	202	https://sra-pub-run-odp.s3.amazonaws.com/sra/SRR059330/SRR059330	SRX022892	Solexa-26687	WGS	RANDOM	METAGENOMIC	PAIRED	ILLUMINA	Illumina Genome Analyzer II	SRP002163	PRJNA48479	SAMN00072036	646099	human metagenome	700102356	BI	filtered
SRR063509	SRR063509	oral	tongue_dorsum	Human Microbiome Project	Human modern					X		23556416	4711283200	200	https://sra-pub-run-odp.s3.amazonaws.com/sra/SRR063509/SRR063509	SRX025191	2857254312	WGS	RANDOM	METAGENOMIC	PAIRED	ILLUMINA	Illumina Genome Analyzer II	SRP002163	PRJNA48479	SAMN00072236	646099	human metagenome	700106440	WUGSC	filtered
SRR061599	SRR061599	oral	supragingival_plaque	Human Microbiome Project	Human modern					X		29669073	5933814600	200	https://sra-pub-run-odp.s3.amazonaws.com/sra/SRR061599/SRR061599	SRX024212	2857105452	WGS	RANDOM	METAGENOMIC	PAIRED	ILLUMINA	Illumina Genome Analyzer II	SRP002163	PRJNA48479	SAMN00072613	646099	human metagenome	700106446	WUGSC	filtered
SRR060041	SRR060041	oral	buccal_mucosa	Human Microbiome Project	Human modern					X		59238903	11847780600	200	https://sra-pub-run-odp.s3.amazonaws.com/sra/SRR060041/SRR060041	SRX023407	700109391-PE-1	WGS	RANDOM	METAGENOMIC	PAIRED	ILLUMINA	Illumina Genome Analyzer II	SRP002163	PRJNA48479	SAMN00072677	646099	human metagenome	700109391	JCVI	filtered
SRR061280	SRR061280	stool	stool	Human Microbiome Project	Human modern					X		24904900	4980980000	200	https://sra-pub-run-odp.s3.amazonaws.com/sra/SRR061280/SRR061280	SRX024059	2855461605	WGS	RANDOM	METAGENOMIC	PAIRED	ILLUMINA	Illumina Genome Analyzer II	SRP002163	PRJNA48479	SAMN00072706	646099	human metagenome	700106170	WUGSC	filtered
SRR063521	SRR063521	oral	buccal_mucosa	Human Microbiome Project	Human modern					X		23911428	4782285600	200	https://sra-pub-run-odp.s3.amazonaws.com/sra/SRR063521/SRR063521	SRX025198	2857254314	WGS	RANDOM	METAGENOMIC	PAIRED	ILLUMINA	Illumina Genome Analyzer II	SRP002163	PRJNA48479	SAMN00072883	646099	human metagenome	700106862	WUGSC	filtered
SRR062295	SRR062295	oral	supragingival_plaque	Human Microbiome Project	Human modern					X		31515871	6303174200	200	https://sra-pub-run-odp.s3.amazonaws.com/sra/SRR062295/SRR062295	SRX024879	2857105636	WGS	RANDOM	METAGENOMIC	PAIRED	ILLUMINA	Illumina Genome Analyzer II	SRP002163	PRJNA48479	SAMN00072885	646099	human metagenome	700106074	WUGSC	filtered
SRR061351	SRR061351	skin	right_retroauricular_crease	Human Microbiome Project	Human modern					X		14815939	2963187800	200	https://sra-pub-run-odp.s3.amazonaws.com/sra/SRR061351/SRR061351	SRX024091	2856830749	WGS	RANDOM	METAGENOMIC	PAIRED	ILLUMINA	Illumina Genome Analyzer II	SRP002163	PRJNA48479	SAMN00072997	646099	human metagenome	700103617	WUGSC	filtered
SRR059991	SRR059991	stool	stool	Human Microbiome Project	Human modern					X		28925283	5495803770	190	https://sra-pub-run-odp.s3.amazonaws.com/sra/SRR059991/SRR059991	SRX023368	IWG_HMP.700107375-1_1pA	WGS	RANDOM	METAGENOMIC	PAIRED	ILLUMINA	Illumina Genome Analyzer II	SRP002163	PRJNA48479	SAMN00073223	646099	human metagenome	700107375	BCM	filtered
SRR061151	SRR061151	stool	stool	Human Microbiome Project	Human modern					X		31724888	6344977600	200	https://sra-pub-run-odp.s3.amazonaws.com/sra/SRR061151/SRR061151	SRX023985	2855264875	WGS	RANDOM	METAGENOMIC	PAIRED	ILLUMINA	Illumina Genome Analyzer II	SRP002163	PRJNA48479	SAMN00073344	646099	human metagenome	700038761	WUGSC	filtered
SRR061586	SRR061586	stool	stool	Human Microbiome Project	Human modern					X		29144798	5828959600	200	https://sra-pub-run-odp.s3.amazonaws.com/sra/SRR061586/SRR061586	SRX024213	2856969494	WGS	RANDOM	METAGENOMIC	PAIRED	ILLUMINA	Illumina Genome Analyzer II	SRP002163	PRJNA48479	SAMN00073407	646099	human metagenome	700106229	WUGSC	filtered
SRR063500	SRR063500	airways	anterior_nares	Human Microbiome Project	Human modern					X		32981759	6596351800	200	https://sra-pub-run-odp.s3.amazonaws.com/sra/SRR063500/SRR063500	SRX025186	2857105478	WGS	RANDOM	METAGENOMIC	PAIRED	ILLUMINA	Illumina Genome Analyzer II	SRP002163	PRJNA48479	SAMN00073446	646099	human metagenome	700038802	WUGSC	filtered
SRR062495	SRR062495	oral	supragingival_plaque	Human Microbiome Project	Human modern					X		29250810	5850162000	200	https://sra-pub-run-odp.s3.amazonaws.com/sra/SRR062495/SRR062495	SRX024880	2857105468	WGS	RANDOM	METAGENOMIC	PAIRED	ILLUMINA	Illumina Genome Analyzer II	SRP002163	PRJNA48479	SAMN00073593	646099	human metagenome	700106656	WUGSC	filtered
SRR346653	SRR346653	oral	tongue_dorsum	Human Microbiome Project	Human modern					X		31432397	6286479400	200	https://sra-pub-run-odp.s3.amazonaws.com/sra/SRR346653/SRR346653	SRX024134	2856875120	WGS	RANDOM	METAGENOMIC	PAIRED	ILLUMINA	Illumina Genome Analyzer II	SRP002163	PRJNA48479	SAMN00073612	646099	human metagenome	700106860	WUGSC	filtered
SRR061346	SRR061346	oral	supragingival_plaque	Human Microbiome Project	Human modern					X		26162769	5232553800	200	https://sra-pub-run-odp.s3.amazonaws.com/sra/SRR061346/SRR061346	SRX024099	2856830752	WGS	RANDOM	METAGENOMIC	PAIRED	ILLUMINA	Illumina Genome Analyzer II	SRP002163	PRJNA48479	SAMN00073639	646099	human metagenome	700038750	WUGSC	filtered
SRR061493	SRR061493	oral	tongue_dorsum	Human Microbiome Project	Human modern					X		28929327	5785865400	200	https://sra-pub-run-odp.s3.amazonaws.com/sra/SRR061493/SRR061493	SRX024162	2856969484	WGS	RANDOM	METAGENOMIC	PAIRED	ILLUMINA	Illumina Genome Analyzer II	SRP002163	PRJNA48479	SAMN00073863	646099	human metagenome	700038744	WUGSC	filtered
SRR060042	SRR060042	oral	supragingival_plaque	Human Microbiome Project	Human modern					X		58925865	11785173000	200	https://sra-pub-run-odp.s3.amazonaws.com/sra/SRR060042/SRR060042	SRX023408	700109395-PE-1	WGS	RANDOM	METAGENOMIC	PAIRED	ILLUMINA	Illumina Genome Analyzer II	SRP002163	PRJNA48479	SAMN00073926	646099	human metagenome	700109395	JCVI	filtered
SRR061301	SRR061301	airways	anterior_nares	Human Microbiome Project	Human modern					X		26685617	5337123400	200	https://sra-pub-run-odp.s3.amazonaws.com/sra/SRR061301/SRR061301	SRX024072	2856464970	WGS	RANDOM	METAGENOMIC	PAIRED	ILLUMINA	Illumina Genome Analyzer II	SRP002163	PRJNA48479	SAMN00074070	646099	human metagenome	700106433	WUGSC	filtered
SRR059336	SRR059336	oral	supragingival_plaque	Human Microbiome Project	Human modern					X		36243528	7321192656	202	https://sra-pub-run-odp.s3.amazonaws.com/sra/SRR059336/SRR059336	SRX022898	Solexa-26690	WGS	RANDOM	METAGENOMIC	PAIRED	ILLUMINA	Illumina Genome Analyzer II	SRP002163	PRJNA48479	SAMN00074439	646099	human metagenome	700102368	BI	filtered
SRR059870	SRR059870	oral	buccal_mucosa	Human Microbiome Project	Human modern					X		38025218	7681094036	202	https://sra-pub-run-odp.s3.amazonaws.com/sra/SRR059870/SRR059870	SRX023262	Solexa-27696	WGS	RANDOM	METAGENOMIC	PAIRED	ILLUMINA	Illumina Genome Analyzer II	SRP002163	PRJNA48479	SAMN00074578	646099	human metagenome	700102421	BI	filtered
SRR346670	SRR346670	stool	stool	Human Microbiome Project	Human modern					X		32456252	6491250400	200	https://sra-pub-run-odp.s3.amazonaws.com/sra/SRR346670/SRR346670	SRX024005	2855461592	WGS	RANDOM	METAGENOMIC	PAIRED	ILLUMINA	Illumina Genome Analyzer II	SRP002163	PRJNA48479	SAMN00074599	646099	human metagenome	700106465	WUGSC	filtered
SRR353632	SRR353632	oral	supragingival_plaque	Human Microbiome Project	Human modern					X		30941124	6188224800	200	https://sra-pub-run-odp.s3.amazonaws.com/sra/SRR353632/SRR353632	SRX101410	2857105455	WGS	RANDOM	METAGENOMIC	PAIRED	ILLUMINA	Illumina Genome Analyzer II	SRP002163	PRJNA48479	SAMN00074662	646099	human metagenome	700038815	WUGSC	filtered
SRR061588	SRR061588	oral	tongue_dorsum	Human Microbiome Project	Human modern					X		30328422	6065684400	200	https://sra-pub-run-odp.s3.amazonaws.com/sra/SRR061588/SRR061588	SRX024215	2857105450	WGS	RANDOM	METAGENOMIC	PAIRED	ILLUMINA	Illumina Genome Analyzer II	SRP002163	PRJNA48479	SAMN00074696	646099	human metagenome	700106124	WUGSC	filtered
SRR062448	SRR062448	oral	buccal_mucosa	Human Microbiome Project	Human modern					X		30963987	6192797400	200	https://sra-pub-run-odp.s3.amazonaws.com/sra/SRR062448/SRR062448	SRX024918	2857105654	WGS	RANDOM	METAGENOMIC	PAIRED	ILLUMINA	Illumina Genome Analyzer II	SRP002163	PRJNA48479	SAMN00074785	646099	human metagenome	700106652	WUGSC	filtered
SRR061574	SRR061574	stool	stool	Human Microbiome Project	Human modern					X		26746461	5349292200	200	https://sra-pub-run-odp.s3.amazonaws.com/sra/SRR061574/SRR061574	SRX024204	2856935128	WGS	RANDOM	METAGENOMIC	PAIRED	ILLUMINA	Illumina Genome Analyzer II	SRP002163	PRJNA48479	SAMN00074965	646099	human metagenome	700106065	WUGSC	filtered
SRR061429	SRR061429	oral	buccal_mucosa	Human Microbiome Project	Human modern					X		31957561	6391512200	200	https://sra-pub-run-odp.s3.amazonaws.com/sra/SRR061429/SRR061429	SRX024132	2856464954	WGS	RANDOM	METAGENOMIC	PAIRED	ILLUMINA	Illumina Genome Analyzer II	SRP002163	PRJNA48479	SAMN00075127	646099	human metagenome	700106070	WUGSC	filtered
SRR061455	SRR061455	oral	supragingival_plaque	Human Microbiome Project	Human modern					X		29881760	5976352000	200	https://sra-pub-run-odp.s3.amazonaws.com/sra/SRR061455/SRR061455	SRX024147	2856812904	WGS	RANDOM	METAGENOMIC	PAIRED	ILLUMINA	Illumina Genome Analyzer II	SRP002163	PRJNA48479	SAMN00075387	646099	human metagenome	700103439	WUGSC	filtered
SRR061579	SRR061579	oral	supragingival_plaque	Human Microbiome Project	Human modern					X		29221983	5844396600	200	https://sra-pub-run-odp.s3.amazonaws.com/sra/SRR061579/SRR061579	SRX024211	2856969493	WGS	RANDOM	METAGENOMIC	PAIRED	ILLUMINA	Illumina Genome Analyzer II	SRP002163	PRJNA48479	SAMN00075410	646099	human metagenome	700106227	WUGSC	filtered
SRR063675	SRR063675	oral	tongue_dorsum	Human Microbiome Project	Human modern					X		25632993	5126598600	200	https://sra-pub-run-odp.s3.amazonaws.com/sra/SRR063675/SRR063675	SRX025297	700102305-PE-01	WGS	RANDOM	METAGENOMIC	PAIRED	ILLUMINA	Illumina Genome Analyzer II	SRP002163	PRJNA48479	SAMN00075435	646099	human metagenome	700102305	JCVI	filtered
SRR062522	SRR062522	oral	supragingival_plaque	Human Microbiome Project	Human modern					X		36121891	7224378200	200	https://sra-pub-run-odp.s3.amazonaws.com/sra/SRR062522/SRR062522	SRX024050	2855461599	WGS	RANDOM	METAGENOMIC	PAIRED	ILLUMINA	Illumina Genome Analyzer II	SRP002163	PRJNA48479	SAMN00075459	646099	human metagenome	700105302	WUGSC	filtered
SRR059333	SRR059333	oral	tongue_dorsum	Human Microbiome Project	Human modern					X		40602587	8201722574	202	https://sra-pub-run-odp.s3.amazonaws.com/sra/SRR059333/SRR059333	SRX022895	Solexa-26688	WGS	RANDOM	METAGENOMIC	PAIRED	ILLUMINA	Illumina Genome Analyzer II	SRP002163	PRJNA48479	SAMN00075504	646099	human metagenome	700102362	BI	filtered
SRR059992	SRR059992	stool	stool	Human Microbiome Project	Human modern					X		30246167	5746771730	190	https://sra-pub-run-odp.s3.amazonaws.com/sra/SRR059992/SRR059992	SRX023369	IWG_HMP-700109230-1_1pA	WGS	RANDOM	METAGENOMIC	PAIRED	ILLUMINA	Illumina Genome Analyzer II	SRP002163	PRJNA48479	SAMN00075991	646099	human metagenome	700109230	BCM	filtered
SRR060078	SRR060078	oral	buccal_mucosa	Human Microbiome Project	Human modern					X		27785354	5279217260	190	https://sra-pub-run-odp.s3.amazonaws.com/sra/SRR060078/SRR060078	SRX023431	IWG_HMP.700107383-1_1pA	WGS	RANDOM	METAGENOMIC	PAIRED	ILLUMINA	Illumina Genome Analyzer II	SRP002163	PRJNA48479	SAMN00076166	646099	human metagenome	700107383	BCM	filtered
SRR061236	SRR061236	stool	stool	Human Microbiome Project	Human modern					X		32286969	6457393800	200	https://sra-pub-run-odp.s3.amazonaws.com/sra/SRR061236/SRR061236	SRX024033	2855461594	WGS	RANDOM	METAGENOMIC	PAIRED	ILLUMINA	Illumina Genome Analyzer II	SRP002163	PRJNA48479	SAMN00076268	646099	human metagenome	700105306	WUGSC	filtered
SRR063534	SRR063534	oral	tongue_dorsum	Human Microbiome Project	Human modern					X		26675319	5335063800	200	https://sra-pub-run-odp.s3.amazonaws.com/sra/SRR063534/SRR063534	SRX025204	2857105449	WGS	RANDOM	METAGENOMIC	PAIRED	ILLUMINA	Illumina Genome Analyzer II	SRP002163	PRJNA48479	SAMN00076332	646099	human metagenome	700038809	WUGSC	filtered
SRR063503	SRR063503	stool	stool	Human Microbiome Project	Human modern					X		32417617	6483523400	200	https://sra-pub-run-odp.s3.amazonaws.com/sra/SRR063503/SRR063503	SRX025189	2857105660	WGS	RANDOM	METAGENOMIC	PAIRED	ILLUMINA	Illumina Genome Analyzer II	SRP002163	PRJNA48479	SAMN00076528	646099	human metagenome	700103621	WUGSC	filtered
SRR061281	SRR061281	oral	tongue_dorsum	Human Microbiome Project	Human modern					X		26632162	5326432400	200	https://sra-pub-run-odp.s3.amazonaws.com/sra/SRR061281/SRR061281	SRX024060	2856122932	WGS	RANDOM	METAGENOMIC	PAIRED	ILLUMINA	Illumina Genome Analyzer II	SRP002163	PRJNA48479	SAMN00076631	646099	human metagenome	700106812	WUGSC	filtered
SRR061193	SRR061193	oral	buccal_mucosa	Human Microbiome Project	Human modern					X		27028955	5405791000	200	https://sra-pub-run-odp.s3.amazonaws.com/sra/SRR061193/SRR061193	SRX024010	2855860337	WGS	RANDOM	METAGENOMIC	PAIRED	ILLUMINA	Illumina Genome Analyzer II	SRP002163	PRJNA48479	SAMN00076901	646099	human metagenome	700106814	WUGSC	filtered
SRR346697	SRR346697	airways	anterior_nares	Human Microbiome Project	Human modern					X		29277346	5855469200	200	https://sra-pub-run-odp.s3.amazonaws.com/sra/SRR346697/SRR346697	SRX098551	2856833490	WGS	RANDOM	METAGENOMIC	PAIRED	ILLUMINA	Illumina Genome Analyzer II	SRP002163	PRJNA48479	SAMN00076915	646099	human metagenome	700106290	WUGSC	filtered
SRR060141	SRR060141	oral	buccal_mucosa	Human Microbiome Project	Human modern					X		55518722	11103744400	200	https://sra-pub-run-odp.s3.amazonaws.com/sra/SRR060141/SRR060141	SRX023474	700110163-PE-01	WGS	RANDOM	METAGENOMIC	PAIRED	ILLUMINA	Illumina Genome Analyzer II	SRP002163	PRJNA48479	SAMN00077031	646099	human metagenome	700110163	JCVI	filtered
SRR061501	SRR061501	oral	tongue_dorsum	Human Microbiome Project	Human modern					X		28593000	5718600000	200	https://sra-pub-run-odp.s3.amazonaws.com/sra/SRR061501/SRR061501	SRX024169	2856927973	WGS	RANDOM	METAGENOMIC	PAIRED	ILLUMINA	Illumina Genome Analyzer II	SRP002163	PRJNA48479	SAMN00077214	646099	human metagenome	700106650	WUGSC	filtered
SRR062328	SRR062328	oral	tongue_dorsum	Human Microbiome Project	Human modern					X		31732357	6346471400	200	https://sra-pub-run-odp.s3.amazonaws.com/sra/SRR062328/SRR062328	SRX024973	2857105454	WGS	RANDOM	METAGENOMIC	PAIRED	ILLUMINA	Illumina Genome Analyzer II	SRP002163	PRJNA48479	SAMN00077364	646099	human metagenome	700103433	WUGSC	filtered
SRR060039	SRR060039	stool	stool	Human Microbiome Project	Human modern					X		50750253	10150050600	200	https://sra-pub-run-odp.s3.amazonaws.com/sra/SRR060039/SRR060039	SRX023405	700109383-PE-1	WGS	RANDOM	METAGENOMIC	PAIRED	ILLUMINA	Illumina Genome Analyzer II	SRP002163	PRJNA48479	SAMN00077487	646099	human metagenome	700109383	JCVI	filtered
SRR061589	SRR061589	oral	tongue_dorsum	Human Microbiome Project	Human modern					X		30894132	6178826400	200	https://sra-pub-run-odp.s3.amazonaws.com/sra/SRR061589/SRR061589	SRX024207	2856969491	WGS	RANDOM	METAGENOMIC	PAIRED	ILLUMINA	Illumina Genome Analyzer II	SRP002163	PRJNA48479	SAMN00077548	646099	human metagenome	700038857	WUGSC	filtered
SRR059857	SRR059857	oral	tongue_dorsum	Human Microbiome Project	Human modern					X		37591826	7593548852	202	https://sra-downloadb.st-va.ncbi.nlm.nih.gov/sos2/sra-pub-run-6/SRR059857/SRR059857.4	SRX023249	Solexa-27674	WGS	RANDOM	METAGENOMIC	PAIRED	ILLUMINA	Illumina Genome Analyzer II	SRP002163	PRJNA48479	SAMN00077701	646099	human metagenome	700102444	BI	filtered
SRR059818	SRR059818	stool	stool	Human Microbiome Project	Human modern					X		49897892	9979578400	200	https://sra-pub-run-odp.s3.amazonaws.com/sra/SRR059818/SRR059818	SRX023204	7001101550-PE-01	WGS	RANDOM	METAGENOMIC	PAIRED	ILLUMINA	Illumina Genome Analyzer II	SRP002163	PRJNA48479	SAMN00077726	646099	human metagenome	700110155	JCVI	filtered
SRR061417	SRR061417	oral	tongue_dorsum	Human Microbiome Project	Human modern					X		27119562	5423912400	200	https://sra-pub-run-odp.s3.amazonaws.com/sra/SRR061417/SRR061417	SRX024125	2856875122	WGS	RANDOM	METAGENOMIC	PAIRED	ILLUMINA	Illumina Genome Analyzer II	SRP002163	PRJNA48479	SAMN00077800	646099	human metagenome	700106179	WUGSC	filtered
SRR063708	SRR063708	oral	supragingival_plaque	Human Microbiome Project	Human modern					X		63620287	12724057400	200	https://sra-pub-run-odp.s3.amazonaws.com/sra/SRR063708/SRR063708	SRX025329	700102311-PE-01	WGS	RANDOM	METAGENOMIC	PAIRED	ILLUMINA	Illumina Genome Analyzer II	SRP002163	PRJNA48479	SAMN00078062	646099	human metagenome	700102311	JCVI	filtered
SRR062325	SRR062325	oral	buccal_mucosa	Human Microbiome Project	Human modern					X		27070379	5414075800	200	https://sra-pub-run-odp.s3.amazonaws.com/sra/SRR062325/SRR062325	SRX024971	2857105453	WGS	RANDOM	METAGENOMIC	PAIRED	ILLUMINA	Illumina Genome Analyzer II	SRP002163	PRJNA48479	SAMN00078114	646099	human metagenome	700105360	WUGSC	filtered
SRR061928	SRR061928	skin	right_retroauricular_crease	Human Microbiome Project	Human modern					X		26753567	5404220534	202	https://sra-pub-run-odp.s3.amazonaws.com/sra/SRR061928/SRR061928	SRX024540	Solexa-28607	WGS	RANDOM	METAGENOMIC	PAIRED	ILLUMINA	Illumina Genome Analyzer II	SRP002163	PRJNA48479	SAMN00078191	646099	human metagenome	700102405	BI	filtered
SRR063525	SRR063525	oral	buccal_mucosa	Human Microbiome Project	Human modern					X		28677470	5735494000	200	https://sra-pub-run-odp.s3.amazonaws.com/sra/SRR063525/SRR063525	SRX025195	2857105472	WGS	RANDOM	METAGENOMIC	PAIRED	ILLUMINA	Illumina Genome Analyzer II	SRP002163	PRJNA48479	SAMN00078195	646099	human metagenome	700038746	WUGSC	filtered
SRR061418	SRR061418	airways	anterior_nares	Human Microbiome Project	Human modern					X		29525729	5905145800	200	https://sra-pub-run-odp.s3.amazonaws.com/sra/SRR061418/SRR061418	SRX024127	2856464968	WGS	RANDOM	METAGENOMIC	PAIRED	ILLUMINA	Illumina Genome Analyzer II	SRP002163	PRJNA48479	SAMN00078222	646099	human metagenome	700106118	WUGSC	filtered
SRR061277	SRR061277	skin	right_retroauricular_crease	Human Microbiome Project	Human modern					X		26198575	5239715000	200	https://sra-pub-run-odp.s3.amazonaws.com/sra/SRR061277/SRR061277	SRX024056	2856464967	WGS	RANDOM	METAGENOMIC	PAIRED	ILLUMINA	Illumina Genome Analyzer II	SRP002163	PRJNA48479	SAMN00078230	646099	human metagenome	700038590	WUGSC	filtered
SRR346701	SRR346701	oral	tongue_dorsum	Human Microbiome Project	Human modern					X		32832121	6566424200	200	https://sra-pub-run-odp.s3.amazonaws.com/sra/SRR346701/SRR346701	SRX098553	2856464962	WGS	RANDOM	METAGENOMIC	PAIRED	ILLUMINA	Illumina Genome Analyzer II	SRP002163	PRJNA48479	SAMN00078345	646099	human metagenome	700105726	WUGSC	filtered
SRR063470	SRR063470	stool	stool	Human Microbiome Project	Human modern					X		29340841	5868168200	200	https://sra-pub-run-odp.s3.amazonaws.com/sra/SRR063470/SRR063470	SRX024983	2856264700	WGS	RANDOM	METAGENOMIC	PAIRED	ILLUMINA	Illumina Genome Analyzer II	SRP002163	PRJNA48479	SAMN00078732	646099	human metagenome	700105210	WUGSC	filtered
SRR060357	SRR060357	stool	stool	Human Microbiome Project	Human modern					X		38037375	7683549750	202	https://sra-pub-run-odp.s3.amazonaws.com/sra/SRR060357/SRR060357	SRX023552	Solexa-27675	WGS	RANDOM	METAGENOMIC	PAIRED	ILLUMINA	Illumina Genome Analyzer II	SRP002163	PRJNA48479	SAMN00078779	646099	human metagenome	700102432	BI	filtered
SRR062279	SRR062279	oral	supragingival_plaque	Human Microbiome Project	Human modern					X		31861561	6372312200	200	https://sra-pub-run-odp.s3.amazonaws.com/sra/SRR062279/SRR062279	SRX024871	2857105480	WGS	RANDOM	METAGENOMIC	PAIRED	ILLUMINA	Illumina Genome Analyzer II	SRP002163	PRJNA48479	SAMN00078817	646099	human metagenome	700038401	WUGSC	filtered
SRR062395	SRR062395	stool	stool	Human Microbiome Project	Human modern					X		31197073	6239414600	200	https://sra-pub-run-odp.s3.amazonaws.com/sra/SRR062395/SRR062395	SRX024942	2857254310	WGS	RANDOM	METAGENOMIC	PAIRED	ILLUMINA	Illumina Genome Analyzer II	SRP002163	PRJNA48479	SAMN00081451	646099	human metagenome	700113616	WUGSC	filtered
SRR346700	SRR346700	oral	tongue_dorsum	Human Microbiome Project	Human modern					X		26400883	5280176600	200	https://sra-pub-run-odp.s3.amazonaws.com/sra/SRR346700/SRR346700	SRX098554	2857656010	WGS	RANDOM	METAGENOMIC	PAIRED	ILLUMINA	Illumina Genome Analyzer II	SRP002163	PRJNA48479	SAMN00081564	646099	human metagenome	700114464	WUGSC	filtered
SRR062398	SRR062398	oral	tongue_dorsum	Human Microbiome Project	Human modern					X		33456542	6691308400	200	https://sra-pub-run-odp.s3.amazonaws.com/sra/SRR062398/SRR062398	SRX024959	2857254309	WGS	RANDOM	METAGENOMIC	PAIRED	ILLUMINA	Illumina Genome Analyzer II	SRP002163	PRJNA48479	SAMN00081568	646099	human metagenome	700113622	WUGSC	filtered
SRR063465	SRR063465	airways	anterior_nares	Human Microbiome Project	Human modern					X		28266391	5653278200	200	https://sra-pub-run-odp.s3.amazonaws.com/sra/SRR063465/SRR063465	SRX024980	2856080145	WGS	RANDOM	METAGENOMIC	PAIRED	ILLUMINA	Illumina Genome Analyzer II	SRP002163	PRJNA48479	SAMN00081737	646099	human metagenome	700114120	WUGSC	filtered
SRR066417	SRR066417	oral	tongue_dorsum	Human Microbiome Project	Human modern					X		71567788	14313557600	200	https://sra-pub-run-odp.s3.amazonaws.com/sra/SRR066417/SRR066417	SRX027118	700111032-PE-01	WGS	RANDOM	METAGENOMIC	PAIRED	ILLUMINA	Illumina Genome Analyzer II	SRP002163	PRJNA48479	SAMN00081785	646099	human metagenome	700111032	JCVI	filtered
SRR061381	SRR061381	oral	hard_palate	Human Microbiome Project	Human modern					X		27230009	5446001800	200	https://sra-pub-run-odp.s3.amazonaws.com/sra/SRR061381/SRR061381	SRX024106	2856833175	WGS	RANDOM	METAGENOMIC	PAIRED	ILLUMINA	Illumina Genome Analyzer II	SRP002163	PRJNA48479	SAMN00081902	646099	human metagenome	700114333	WUGSC	filtered
SRR060003	SRR060003	stool	stool	Human Microbiome Project	Human modern					X		57729157	11545831400	200	https://sra-pub-run-odp.s3.amazonaws.com/sra/SRR060003/SRR060003	SRX023375	700110812-PE-01	WGS	RANDOM	METAGENOMIC	PAIRED	ILLUMINA	Illumina Genome Analyzer II	SRP002163	PRJNA48479	SAMN00082064	646099	human metagenome	700110812	JCVI	filtered
SRR346669	SRR346669	oral	tongue_dorsum	Human Microbiome Project	Human modern					X		32465950	6493190000	200	https://sra-pub-run-odp.s3.amazonaws.com/sra/SRR346669/SRR346669	SRX024078	2856080143	WGS	RANDOM	METAGENOMIC	PAIRED	ILLUMINA	Illumina Genome Analyzer II	SRP002163	PRJNA48479	SAMN00082217	646099	human metagenome	700114109	WUGSC	filtered
SRR061302	SRR061302	oral	subgingival_plaque	Human Microbiome Project	Human modern					X		29173306	5834661200	200	https://sra-pub-run-odp.s3.amazonaws.com/sra/SRR061302/SRR061302	SRX024068	2855913937	WGS	RANDOM	METAGENOMIC	PAIRED	ILLUMINA	Illumina Genome Analyzer II	SRP002163	PRJNA48479	SAMN00082239	646099	human metagenome	700114441	WUGSC	filtered
SRR061163	SRR061163	oral	buccal_mucosa	Human Microbiome Project	Human modern					X		24108799	4821759800	200	https://sra-pub-run-odp.s3.amazonaws.com/sra/SRR061163/SRR061163	SRX023991	2855848622	WGS	RANDOM	METAGENOMIC	PAIRED	ILLUMINA	Illumina Genome Analyzer II	SRP002163	PRJNA48479	SAMN00082296	646099	human metagenome	700114052	WUGSC	filtered
SRR062429	SRR062429	oral	buccal_mucosa	Human Microbiome Project	Human modern					X		26405841	5281168200	200	https://sra-pub-run-odp.s3.amazonaws.com/sra/SRR062429/SRR062429	SRX024946	2857656015	WGS	RANDOM	METAGENOMIC	PAIRED	ILLUMINA	Illumina Genome Analyzer II	SRP002163	PRJNA48479	SAMN00082311	646099	human metagenome	700113626	WUGSC	filtered
SRR060005	SRR060005	oral	tongue_dorsum	Human Microbiome Project	Human modern					X		66959669	13391933800	200	https://sra-pub-run-odp.s3.amazonaws.com/sra/SRR060005/SRR060005	SRX023377	700110818-PE-01	WGS	RANDOM	METAGENOMIC	PAIRED	ILLUMINA	Illumina Genome Analyzer II	SRP002163	PRJNA48479	SAMN00082312	646099	human metagenome	700110818	JCVI	filtered
SRR061551	SRR061551	oral	palatine_tonsils	Human Microbiome Project	Human modern					X		37688853	7537770600	200	https://sra-pub-run-odp.s3.amazonaws.com/sra/SRR061551/SRR061551	SRX024194	2857674584	WGS	RANDOM	METAGENOMIC	PAIRED	ILLUMINA	Illumina Genome Analyzer II	SRP002163	PRJNA48479	SAMN00082375	646099	human metagenome	700114438	WUGSC	filtered
SRR063479	SRR063479	oral	buccal_mucosa	Human Microbiome Project	Human modern					X		29194271	5838854200	200	https://sra-pub-run-odp.s3.amazonaws.com/sra/SRR063479/SRR063479	SRX025176	2856968971	WGS	RANDOM	METAGENOMIC	PAIRED	ILLUMINA	Illumina Genome Analyzer II	SRP002163	PRJNA48479	SAMN00082502	646099	human metagenome	700114110	WUGSC	filtered
SRR062508	SRR062508	oral	supragingival_plaque	Human Microbiome Project	Human modern					X		29503129	5900625800	200	https://sra-pub-run-odp.s3.amazonaws.com/sra/SRR062508/SRR062508	SRX024893	2857514193	WGS	RANDOM	METAGENOMIC	PAIRED	ILLUMINA	Illumina Genome Analyzer II	SRP002163	PRJNA48479	SAMN00082627	646099	human metagenome	700114633	WUGSC	filtered
SRR060120	SRR060120	oral	tongue_dorsum	Human Microbiome Project	Human modern					X		29858854	5673182260	190	https://sra-pub-run-odp.s3.amazonaws.com/sra/SRR060120/SRR060120	SRX023459	IWG_HMP-700111991-1_1pA	WGS	RANDOM	METAGENOMIC	PAIRED	ILLUMINA	Illumina Genome Analyzer II	SRP002163	PRJNA48479	SAMN00082956	646099	human metagenome	700111991	BCM	filtered
SRR062467	SRR062467	stool	stool	Human Microbiome Project	Human modern					X		28346385	5669277000	200	https://sra-pub-run-odp.s3.amazonaws.com/sra/SRR062467/SRR062467	SRX024897	2857514192	WGS	RANDOM	METAGENOMIC	PAIRED	ILLUMINA	Illumina Genome Analyzer II	SRP002163	PRJNA48479	SAMN00083009	646099	human metagenome	700114653	WUGSC	filtered
SRR061286	SRR061286	oral	supragingival_plaque	Human Microbiome Project	Human modern					X		25807672	5161534400	200	https://sra-pub-run-odp.s3.amazonaws.com/sra/SRR061286/SRR061286	SRX024064	2856080144	WGS	RANDOM	METAGENOMIC	PAIRED	ILLUMINA	Illumina Genome Analyzer II	SRP002163	PRJNA48479	SAMN00083023	646099	human metagenome	700114114	WUGSC	filtered
SRR061181	SRR061181	stool	stool	Human Microbiome Project	Human modern					X		24168297	4833659400	200	https://sra-pub-run-odp.s3.amazonaws.com/sra/SRR061181/SRR061181	SRX023999	2855175584	WGS	RANDOM	METAGENOMIC	PAIRED	ILLUMINA	Illumina Genome Analyzer II	SRP002163	PRJNA48479	SAMN00083300	646099	human metagenome	700114125	WUGSC	filtered
SRR060122	SRR060122	oral	supragingival_plaque	Human Microbiome Project	Human modern					X		28018961	5323602590	190	https://sra-pub-run-odp.s3.amazonaws.com/sra/SRR060122/SRR060122	SRX023460	IWG_HMP-700111997-1_2pA	WGS	RANDOM	METAGENOMIC	PAIRED	ILLUMINA	Illumina Genome Analyzer II	SRP002163	PRJNA48479	SAMN00083353	646099	human metagenome	700111997	BCM	filtered
SRR061457	SRR061457	oral	tongue_dorsum	Human Microbiome Project	Human modern					X		26138131	5227626200	200	https://sra-pub-run-odp.s3.amazonaws.com/sra/SRR061457/SRR061457	SRX024140	2856812903	WGS	RANDOM	METAGENOMIC	PAIRED	ILLUMINA	Illumina Genome Analyzer II	SRP002163	PRJNA48479	SAMN00083447	646099	human metagenome	700114599	WUGSC	filtered
SRR061160	SRR061160	oral	supragingival_plaque	Human Microbiome Project	Human modern					X		29304642	5860928400	200	https://sra-pub-run-odp.s3.amazonaws.com/sra/SRR061160/SRR061160	SRX023990	2855848623	WGS	RANDOM	METAGENOMIC	PAIRED	ILLUMINA	Illumina Genome Analyzer II	SRP002163	PRJNA48479	SAMN00083473	646099	human metagenome	700114057	WUGSC	filtered
SRR346717	SRR346717	oral	supragingival_plaque	Human Microbiome Project	Human modern					X		27660488	5532097600	200	https://sra-pub-run-odp.s3.amazonaws.com/sra/SRR346717/SRR346717	SRX098548	2857656009	WGS	RANDOM	METAGENOMIC	PAIRED	ILLUMINA	Illumina Genome Analyzer II	SRP002163	PRJNA48479	SAMN00083517	646099	human metagenome	700113634	WUGSC	filtered
SRR062418	SRR062418	stool	stool	Human Microbiome Project	Human modern					X		33600137	6720027400	200	https://sra-pub-run-odp.s3.amazonaws.com/sra/SRR062418/SRR062418	SRX024937	2857599989	WGS	RANDOM	METAGENOMIC	PAIRED	ILLUMINA	Illumina Genome Analyzer II	SRP002163	PRJNA48479	SAMN00083581	646099	human metagenome	700114480	WUGSC	filtered
SRR066418	SRR066418	stool	stool	Human Microbiome Project	Human modern					X		12257451	2451490200	200	https://sra-pub-run-odp.s3.amazonaws.com/sra/SRR066418/SRR066418	SRX027119	700111026-PE-1	WGS	RANDOM	METAGENOMIC	PAIRED	ILLUMINA	Illumina Genome Analyzer II	SRP002163	PRJNA48479	SAMN00083669	646099	human metagenome	700111026	JCVI	filtered
SRR061498	SRR061498	oral	tongue_dorsum	Human Microbiome Project	Human modern					X		27920015	5584003000	200	https://sra-pub-run-odp.s3.amazonaws.com/sra/SRR061498/SRR061498	SRX024167	2856927972	WGS	RANDOM	METAGENOMIC	PAIRED	ILLUMINA	Illumina Genome Analyzer II	SRP002163	PRJNA48479	SAMN00083798	646099	human metagenome	700114050	WUGSC	filtered
SRR062344	SRR062344	oral	buccal_mucosa	Human Microbiome Project	Human modern					X		28941227	5788245400	200	https://sra-pub-run-odp.s3.amazonaws.com/sra/SRR062344/SRR062344	SRX024960	2857599990	WGS	RANDOM	METAGENOMIC	PAIRED	ILLUMINA	Illumina Genome Analyzer II	SRP002163	PRJNA48479	SAMN00083833	646099	human metagenome	700114625	WUGSC	filtered
SRR060456	SRR060456	oral	supragingival_plaque	Human Microbiome Project	Human modern					X		25424382	5084876400	200	https://sra-pub-run-odp.s3.amazonaws.com/sra/SRR060456/SRR060456	SRX023645	700110824-PE-01	WGS	RANDOM	METAGENOMIC	PAIRED	ILLUMINA	Illumina Genome Analyzer II	SRP002163	PRJNA48479	SAMN00084123	646099	human metagenome	700110824	JCVI	filtered
SRR346705	SRR346705	oral	tongue_dorsum	Human Microbiome Project	Human modern					X		27469829	5493965800	200	https://sra-pub-run-odp.s3.amazonaws.com/sra/SRR346705/SRR346705	SRX098561	2857656012	WGS	RANDOM	METAGENOMIC	PAIRED	ILLUMINA	Illumina Genome Analyzer II	SRP002163	PRJNA48479	SAMN00084302	646099	human metagenome	700114621	WUGSC	filtered
SRR353633	SRR353633	oral	supragingival_plaque	Human Microbiome Project	Human modern					X		36919617	7383923400	200	https://sra-pub-run-odp.s3.amazonaws.com/sra/SRR353633/SRR353633	SRX101408	2857599993	WGS	RANDOM	METAGENOMIC	PAIRED	ILLUMINA	Illumina Genome Analyzer II	SRP002163	PRJNA48479	SAMN00084334	646099	human metagenome	700114476	WUGSC	filtered
SRR062293	SRR062293	oral	throat	Human Microbiome Project	Human modern					X		28579161	5715832200	200	https://sra-pub-run-odp.s3.amazonaws.com/sra/SRR062293/SRR062293	SRX024877	2856876591	WGS	RANDOM	METAGENOMIC	PAIRED	ILLUMINA	Illumina Genome Analyzer II	SRP002163	PRJNA48479	SAMN00084359	646099	human metagenome	700114337	WUGSC	filtered
SRR061152	SRR061152	stool	stool	Human Microbiome Project	Human modern					X		33131268	6626253600	200	https://sra-pub-run-odp.s3.amazonaws.com/sra/SRR061152/SRR061152	SRX023986	2855264876	WGS	RANDOM	METAGENOMIC	PAIRED	ILLUMINA	Illumina Genome Analyzer II	SRP002163	PRJNA48479	SAMN00084528	646099	human metagenome	700114082	WUGSC	filtered
SRR063921	SRR063921	stool	stool	Human Microbiome Project	Human modern					X		34236314	6915735428	202	https://sra-pub-run-odp.s3.amazonaws.com/sra/SRR063921/SRR063921	SRX025509	Solexa-28756	WGS	RANDOM	METAGENOMIC	PAIRED	ILLUMINA	Illumina Genome Analyzer II	SRP002163	PRJNA48479	SAMN00085565	646099	human metagenome	700112812	BI	filtered
SRR063913	SRR063913	oral	tongue_dorsum	Human Microbiome Project	Human modern					X		32758227	6617161854	202	https://sra-pub-run-odp.s3.amazonaws.com/sra/SRR063913/SRR063913	SRX025501	Solexa-28757	WGS	RANDOM	METAGENOMIC	PAIRED	ILLUMINA	Illumina Genome Analyzer II	SRP002163	PRJNA48479	SAMN00085571	646099	human metagenome	700112818	BI	filtered
SRR063916	SRR063916	oral	buccal_mucosa	Human Microbiome Project	Human modern					X		37872757	7650296914	202	https://sra-pub-run-odp.s3.amazonaws.com/sra/SRR063916/SRR063916	SRX025504	Solexa-28758	WGS	RANDOM	METAGENOMIC	PAIRED	ILLUMINA	Illumina Genome Analyzer II	SRP002163	PRJNA48479	SAMN00085573	646099	human metagenome	700112820	BI	filtered
SRR063919	SRR063919	oral	supragingival_plaque	Human Microbiome Project	Human modern					X		36943829	7462653458	202	https://sra-pub-run-odp.s3.amazonaws.com/sra/SRR063919/SRR063919	SRX025507	Solexa-28755	WGS	RANDOM	METAGENOMIC	PAIRED	ILLUMINA	Illumina Genome Analyzer II	SRP002163	PRJNA48479	SAMN00085577	646099	human metagenome	700112824	BI	filtered
SRR060137	SRR060137	stool	stool	Human Microbiome Project	Human modern					X		29891991	5679478290	190	https://sra-pub-run-odp.s3.amazonaws.com/sra/SRR060137/SRR060137	SRX023472	IWG_HMP.700119042-1_1pA	WGS	RANDOM	METAGENOMIC	PAIRED	ILLUMINA	Illumina Genome Analyzer II	SRP002163	PRJNA48479	SAMN00087897	646099	human metagenome	700119042	BCM	filtered
SRR061695	SRR061695	oral	tongue_dorsum	Human Microbiome Project	Human modern					X		25775540	4897352600	190	https://sra-pub-run-odp.s3.amazonaws.com/sra/SRR061695/SRR061695	SRX024329	IWG_HMP.700119048-1_1pA	WGS	RANDOM	METAGENOMIC	PAIRED	ILLUMINA	Illumina Genome Analyzer II	SRP002163	PRJNA48479	SAMN00087903	646099	human metagenome	700119048	BCM	filtered
SRR059998	SRR059998	oral	buccal_mucosa	Human Microbiome Project	Human modern					X		32679614	6209126660	190	https://sra-pub-run-odp.s3.amazonaws.com/sra/SRR059998/SRR059998	SRX023372	IWG_HMP.700119050-1_1pA	WGS	RANDOM	METAGENOMIC	PAIRED	ILLUMINA	Illumina Genome Analyzer II	SRP002163	PRJNA48479	SAMN00087905	646099	human metagenome	700119050	BCM	filtered
SRR060001	SRR060001	stool	stool	Human Microbiome Project	Human modern					X		29331040	5572897600	190	https://sra-pub-run-odp.s3.amazonaws.com/sra/SRR060001/SRR060001	SRX023373	IWG_HMP-700119496-1_1pA	WGS	RANDOM	METAGENOMIC	PAIRED	ILLUMINA	Illumina Genome Analyzer II	SRP002163	PRJNA48479	SAMN00088343	646099	human metagenome	700119496	BCM	filtered
SRR5332460	SRR5332460	Soil	Soil	Ahmed et al. 2018	Soil					X		311462	31457662	101	https://sra-pub-run-odp.s3.amazonaws.com/sra/SRR5332460/SRR5332460	SRX2631280	Ha6.1	WGA	RANDOM	METAGENOMIC	SINGLE	ILLUMINA	Illumina HiSeq 2000	SRP101700	PRJNA378719	SAMN06560292	749907	sediment metagenome	aqa7	STOCKHOLMS UNIVERSITY	public
SRR5332461	SRR5332461	Soil	Soil	Ahmed et al. 2018	Soil					X		1144727	115617427	101	https://sra-pub-run-odp.s3.amazonaws.com/sra/SRR5332461/SRR5332461	SRX2631281	Ha5.1	WGA	RANDOM	METAGENOMIC	SINGLE	ILLUMINA	Illumina HiSeq 2000	SRP101700	PRJNA378719	SAMN06560291	749907	sediment metagenome	mnm6	STOCKHOLMS UNIVERSITY	public
SRR5332462	SRR5332462	Soil	Soil	Ahmed et al. 2018	Soil					X		10749382	419487355	39	https://sra-pub-run-odp.s3.amazonaws.com/sra/SRR5332462/SRR5332462	SRX2631282	Ha4.1_2	WGA	RANDOM	METAGENOMIC	SINGLE	ILLUMINA	Illumina HiSeq 2000	SRP101700	PRJNA378719	SAMN06560290	749907	sediment metagenome	ccv5	STOCKHOLMS UNIVERSITY	public
SRR5332463	SRR5332463	Soil	Soil	Ahmed et al. 2018	Soil					X		380689	38449589	101	https://sra-pub-run-odp.s3.amazonaws.com/sra/SRR5332463/SRR5332463	SRX2631283	Ha4.1	WGA	RANDOM	METAGENOMIC	SINGLE	ILLUMINA	Illumina HiSeq 2000	SRP101700	PRJNA378719	SAMN06560289	749907	sediment metagenome	www4	STOCKHOLMS UNIVERSITY	public
SRR5332464	SRR5332464	Soil	Soil	Ahmed et al. 2018	Soil					X		5929043	220732250	37	https://sra-pub-run-odp.s3.amazonaws.com/sra/SRR5332464/SRR5332464	SRX2631284	Ha3.1	WGA	RANDOM	METAGENOMIC	SINGLE	ILLUMINA	Illumina HiSeq 2000	SRP101700	PRJNA378719	SAMN06560288	749907	sediment metagenome	plp3	STOCKHOLMS UNIVERSITY	public
SRR5332465	SRR5332465	Soil	Soil	Ahmed et al. 2018	Soil					X		5015539	191468605	38	https://sra-pub-run-odp.s3.amazonaws.com/sra/SRR5332465/SRR5332465	SRX2631285	HA1.1_2	WGA	RANDOM	METAGENOMIC	SINGLE	ILLUMINA	Illumina HiSeq 2000	SRP101700	PRJNA378719	SAMN06560287	749907	sediment metagenome	kmv2	STOCKHOLMS UNIVERSITY	public
SRR5332466	SRR5332466	Soil	Soil	Ahmed et al. 2018	Soil					X		5819846	235038059	40	https://sra-pub-run-odp.s3.amazonaws.com/sra/SRR5332466/SRR5332466	SRX2631286	HA1.1	WGA	RANDOM	METAGENOMIC	SINGLE	ILLUMINA	Illumina HiSeq 2000	SRP101700	PRJNA378719	SAMN06560286	749907	sediment metagenome	uyu1	STOCKHOLMS UNIVERSITY	public
