# Supplementary material for: Ancient oral microbiomes support gradual Neolithic dietary shifts towards agriculture
Source: Nat Commun. 2022 Nov 22;13:6927. doi: 10.1038/s41467-022-34416-0 (PMC9681849; doi:10.1038/s41467-022-34416-0)
Supplement: Supplementary file 6 — Supplementary Data 4 [file 41467_2022_34416_MOESM6_ESM.xlsx]

## Sheet: Foglio1
Species	Stat	BIC.T2	CND40_IDA	CND40_IDB	CND43	CND86	CND91	CND92	PA.12	PA.140	PA.25	PA.38	PA.39	DEL77	FFB4A	Fer.T64	Fer.T67	Fer.T75	GR.T12	GR.T15A	GR.T16	GR.T34a	GR.T34b	GR.T8	Koch	MELT1	MELT2	MELT3	P.T10.10	P.T10.1	P.T10.45	P.T10.65	P.T10.8	P.T3N	P.T3S	P.T7c	P.T8.2	PA.14 B	PA.133	PA.150	PA.157	PC-T10Bis	PC-T11	PC-T12	PC-T3	PC-T5	PC-T9	Rip.USD304	Rip.USD346
Actinomyces_israeli	CT5 damage	0.6078	0.5208	0.451	0.4848	0.3529	0.56	0.4861	0.513	0.5867	0.5161	0.5714	0.59	0.5556	0.52	0.4405	0.43	0.3913	0.32	0.6377	0.537	0.5	0.5263	0.4423	0.5161	0.6667	0.5887	0.4588	0.6549	0.5985	0.6446	0.614	0.6544	0.5957	0.3333	0.6333	0.7	0.4809	0.6481	0.5321	0.5278	0.6018	0.5	0.4878	0.3636	0.5093	0.6056	0.4853	0.6374
	GA3 damage	0.463	0.4138	0.4872	0.4516	0.5882	0.4521	0.5472	0.4831	0.5882	0.697	0.5652	0.5	0.4583	0.3784	0.5729	0.6	0.5806	0.5294	0.5139	0.551	0.6552	0.6354	0.6098	0.5062	0.5741	0.4809	0.5055	0.6614	0.6784	0.6207	0.5929	0.6637	0.6667	0.25	0.5918	0.7143	0.5276	0.5909	0.7037	0.5224	0.5462	0.5714	0.6207	0.3894	0.5	0.5246	0.5556	0.703
	delta	1	1	1	1	1	1	1	1	1	1	1	1	1	1	1	1	1	1	1	1	1	1	1	1	1	1	1	1	1	1	1	1	1	1	1	1	1	1	1	1	1	1	1	1	1	1	1	1
Schaalia_odontolytica	CT5 damage	0.5848	0.5342	0.4189	0.4795	0.4286	0.51	0.64	0.4587	0.4904	0.499	0.6098	0.5174	0.5566	0.4265	0.5285	0.4444	0.4231	0.5082	0.5846	0.58	0.525	0.5275	0.3934	0.5217	0.5625	0.5886	0.5979	0.6158	0.6552	0.5845	0.5168	0.657	0.6432	0.5556	0.5704	0.6429	0.5584	0.5667	0.5944	0.5413	0.5942	0.5445	0.4531	0.4112	0.5448	0.5315	0.4722	0.6508
	GA3 damage	0.5699	0.5751	0.3831	0.4324	0.3693	0.4592	0.4948	0.4549	0.4848	0.4581	0.47	0.5227	0.4413	0.5128	0.5182	0.5	0.4203	0.6066	0.5455	0.5763	0.5152	0.6019	0.4835	0.4407	0.5579	0.4851	0.5565	0.6196	0.5995	0.5833	0.5965	0.6163	0.6797	0.25	0.6415	0.72	0.4757	0.6036	0.6049	0.5446	0.5698	0.5426	0.5556	0.4423	0.4387	0.4962	0.6667	0.6138
	delta	1	1	1	1	1	1	1	1	1	1	1	1	1	1	1	1	1	1	1	1	1	1	1	1	1	1	1	1	1	1	1	1	1	1	1	1	1	1	1	1	1	1	1	1	1	1	1	1
Prevotella_intermedia	CT5 damage	0.5648	0.8889	0.8889	0.5833	0	0.2	0.6	0.5	0.3571	0.5	0	0.5714	0.6981	0.4444	0.56	0.4118	0.2857	0	0	0.6364	0.5	0.6071	0.4	0.4	0.4375	0.5652	0.6667	0	0.76	0.5833	0.6538	0.7	0.7573	0	0.5	0	0.6	0	0	0.7143	0.6364	0.8333	0	0.3333	0.75	0.8	0.4545	0.6289
	GA3 damage	0.6937	0.6316	0.5833	0.4444	0	0.4286	0.7143	0.6	0.6667	0.4	0	0.5	0.5833	0.6522	0.6067	0.8235	0.6364	0	0	0.5	0.6667	0.5	0.3913	0.4286	0.5455	0.6	0.625	0	0.5385	0.6842	0.7308	0.8462	0.7225	0	0.45	0	0.4	0	0	0.8462	0.3333	0.7	0	0.5455	0.5	0.5	0.8571	0.6832
	delta	1	1	1	1	-	1	1	1	1	1	-	1	1	1	1	1	1	-	-	1	1	1	1	1	1	1	1	-	1	1	1	1	1	-	1	-	1	-	-	1	1	1	-	1	1	1	1	1
Capnocytophaga_haemolytica	CT5 damage	0.5	0.3333	0	0	0	0	0.4	0.3	0.4	0.3333	0	0.3333	0.75	0	0.6154	0	0	0	0	0.75	0.5	0.5	0	0	0.5	0.75	0.25	0	0.8182	0.45	0	0.58	0.6596	0	0	0	0	0	0.5	0.5	0	0.7	0	0.5	0	0	0.6207	0.7273
	GA3 damage	0.5	0.6667	0	0	0	0	0.5	0.6	0.3077	0.4	0	0.5	0.6667	0	0.6154	0	0	0	0	0.8	0.5	0.536	0	0	0.8	0.5	0.3333	0	0.5	0.5	0	0.6667	0.6429	0	0	0	0	0	0.43	0.4	0	0.8	0	0.25	0	0	0.6154	0.6667
	delta	1	1	-	-	-	-	1	1	1	1	-	1	1	-	1	-	-	-	-	1	1	1	-	-	1	1	1	-	1	1	-	1	1	-	-	-	-	-	1	1	-	1	-	1	-	-	1	1
Desulfobulbus_oralis	CT5 damage	0.5346	0.5376	0.4457	0.473	0.48	0.5189	0.5144	0.5147	0.5609	0.574	0.5664	0.5277	0.5732	0.4979	0.5483	0.4912	0.5455	0.5851	0.5638	0.5876	0.5656	0.5756	0.5206	0.5263	0.5665	0.5448	0.5709	0.6649	0.7131	0.6238	0.6348	0.6875	0.685	0.6667	0.642	0.6991	0.5186	0.5983	0.5548	0.5164	0.5731	0.5394	0.4894	0.4378	0.5363	0.5408	0.4286	0.6175
	GA3 damage	0.5377	0.5448	0.4401	0.4821	0.4827	0.5112	0.5118	0.5114	0.538	0.4396	0.523	0.5246	0.571	0.4762	0.5433	0.5918	0.5386	0.5725	0.5726	0.5855	0.5415	0.5669	0.5082	0.5138	0.5533	0.533	0.5623	0.6562	0.6102	0.612	0.6318	0.6807	0.7121	0.6111	0.6526	0.7165	0.5083	0.5974	0.5563	0.5328	0.5711	0.542	0.4881	0.4302	0.5299	0.5165	0.3571	0.6102
	delta	1	1	1	1	1	1	1	1	1	1	1	1	1	1	1	1	1	1	1	1	1	1	1	1	1	1	1	1	1	1	1	1	1	1	1	1	1	1	1	1	1	1	1	1	1	1	1	1
Abiotrophia_defectiva	CT5 damage	0.5594	0.5	0.4086	0.5	0.3455	0.4416	0.4956	0.5187	0.4951	0.5317	0.5455	0.5596	0.3913	0.5833	0.594	0	0.5	0.6667	0.577	0.5	0	0.2222	0	0.375	0.25	0.6538	0.8125	0.75	0.6882	0.5822	0.6339	0.78	0.7175	0	0	0	0.5135	0.55	0.506	0.5648	0.25	0.578	0	0.37	0.5	0	0.545	0.35
	GA3 damage	0.5823	0.5333	0.3832	0.6	0.4426	0.5275	0.5	0.5118	0.5131	0.5076	0.6667	0.553	0.4783	0.6	0.5638	0	0.347	0.7143	0.5	0.7	0	0.4167	0	0.2857	0.6	0.5	0.6316	0.5714	0.6727	0.5913	0.6667	0.75	0.7118	0	0	0	0.5323	0.5556	0.6264	0.5521	0.3333	0.5778	0	0.5	0.267	0	0.5699	0.6364
	delta	1	1	1	1	1	1	1	1	1	1	1	1	1	1	1	-	1	1	1	1	-	1	-	1	1	1	1	1	1	1	1	1	1	-	1	-	1	1	1	1	1	1	-	1	1	-	1	1
Capnocytophaga_endodontalis	CT5 damage	0.5352	0.5522	0.4857	0.5294	0	0.4688	0.5	0.6044	0.5269	0.4783	0	0.4237	0.6491	0.6364	0.5824	0.5882	0.3333	0	0	0.6129	0.6364	0.4795	0.75	0.6	0.6757	0.5455	0.5333	0	0.7381	0.6	0.6842	0.69	0.7327	0	0	0	0.6667	0	0.2727	0.5938	0.4615	0.5	0	0.5	0.25	0.4667	0.6118	0.5802
	GA3 damage	0.6489	0.5484	0.475	0.6552	0	0.4667	0.5424	0.6195	0.5281	0.5652	0	0.4462	0.4348	0.8889	0.5848	0.3889	0.4	0	0	0.6522	0.25	0.6494	0.5556	0.3	0.58	0.5862	0.6333	0	0.6836	0.5	0.6364	0.6	0.6974	0	0	0	0.76	0	0.7857	0.6129	0.4286	0.6	0	0.381	0.9167	0.6667	0.6126	0.6484
	delta	1	1	1	1	-	1	1	1	1	1	-	1	1	1	1	1	1	-	-	1	1	1	1	1	1	1	1	-	1	1	1	1	1	-	-	-	1	-	1	1	1	1	-	1	1	1	1	1
Streptococcus_anginosus	CT5 damage	0.6107	0.5772	0.5326	0.5289	0.5396	0.6156	0.6154	0.5474	0.5118	0.5405	0.6667	0.5333	0.6621	0.5657	0.5481	0.3333	0.4	0.5946	0.7778	0.5714	0.7021	0.6818	0.6133	0.5455	0.6232	0.5765	0.5	0.7113	0.6886	0.5729	0.6808	0.6667	0.735	0	0.5455	0.7692	0.4038	0	0.6842	0.6667	0.5319	0.574	0.4948	0.5333	0.5813	0.5489	0.6	0.6642
	GA3 damage	0.6154	0.6092	0.4758	0.4722	0.4924	0.5491	0.5631	0.5181	0.5429	0.4848	0.7143	0.6	0.6561	0.5564	0.5818	0.5	0.8095	0.6	0.4242	0.875	0.5263	0.6935	0.5282	0.5854	0.5907	0.5849	0.602	0.7123	0.6741	0.5778	0.6864	0.68	0.7033	0	0.6154	0.7458	0.6	0.6667	0.6538	0.6	0.5714	0.535	0.4494	0.3846	0.5556	0.498	0.6273	0.662
	delta	1	1	1	1	1	1	1	1	1	1	1	1	1	1	1	1	1	1	1	1	1	1	1	1	1	1	1	1	1	1	1	1	1	-	1	1	1	1	1	1	1	1	1	1	1	1	1	1
Streptococcus_sp._oral_taxon_431	CT5 damage	0.5654	0.4545	0.3778	0.4615	0.459	0.5857	0.4815	0.5204	0.4983	0.55	0.3333	0.5135	0.5368	0.4	0.5	0.479	0	0.6667	0	0.32	0.4	0.4667	0.6	0.7143	0.6	0.5263	0.64	0.7368	0.6447	0.4971	0.6594	0.55	0.6667	0	0	0	0.4262	0.5	0.6429	0.5371	0.5714	0.5325	0.3333	0.5714	0.7222	0.5	0.574	0.6528
	GA3 damage	0.5249	0.4404	0.4386	0.6667	0.4063	0.4118	0.45	0.4954	0.5458	0.5556	0.8	0.5747	0.5596	0.3333	0.6081	0.6667	0	0.553	0	0.4	0.5	0.619	0.3333	0.2222	0.6222	0.5714	0.6538	0.5263	0.635	0.6032	0.5966	0.6296	0.6592	0	0	0	0.5846	0.6667	0.4412	0.592	0.6667	0.6364	0.2	0.56	0.4231	0.6047	0.5654	0.56
	delta	1	1	1	1	1	1	1	1	1	1	1	1	1	1	1	1	-	1	-	1	1	1	1	1	1	1	1	1	1	1	1	1	1	-	-	-	1	1	1	1	1	1	1	1	1	1	1	1
Capnocytophaga_sp._oral_taxon_323	CT5 damage	0.6037	0.63	0.4483	0.35	0	0.4324	0.5797	0.5854	0.5172	0.4706	0.3	0.6667	0.6544	0.4815	0.6091	0.6667	0.5	0.6667	0.7778	0.5455	0.6667	0.6094	0.5319	0.5	0.5857	0.6628	0.5867	0.6667	0.6577	0.6296	0.6563	0.7143	0.7275	0	0	0	0.6667	0	0.75	0.4419	0.5185	0.5692	0	0.4318	0.6154	0.5185	0.6078	0.6192
	GA3 damage	0.6044	0.5385	0.6552	0.5263	0	0.6216	0.5672	0.6154	0.5903	0.5833	0.5	0.5934	0.5522	0.6452	0.616	0.7	0.4286	0.8333	0.5	0.6296	0.5806	0.6298	0.5686	0.48	0.6709	0.5238	0.5875	0.7778	0.7279	0.5938	0.5897	0.6333	0.6533	0	0	0	0.45	0	0.75	0.6	0.6471	0.5125	0	0.408	0.7273	0.5833	0.6198	0.639
	delta	1	1	1	1	-	1	1	1	1	1	1	1	1	1	1	1	1	1	1	1	1	1	1	1	1	1	1	1	1	1	1	1	1	-	-	-	1	-	1	1	1	1	-	1	1	1	1	1
Klebsiella_pneumoniae	CT5 damage	0	0	0	0	0	0	0	0.4	0.36	0	0	0	0	0	0	0.6667	0	0	0	0	0	0	0	0	0	0.5	0	0.35	0.3333	0	0	0.23	0.25	0	0	0	0	0	0	0	0	0	0	0	0.6667	0	0.1429	0
	GA3 damage	0	0	0	0	0	0	0	0.2857	0.5	0	0	0	0	0	0	0.54	0	0	0	0	0	0	0	0	0	0.5	0	0.5	0.277	0	0	0.5	0.4545	0	0	0	0	0	0	0	0	0	0	0	0.25	0	0.3636	0
	delta	-	-	-	-	-	-	-	1	1	-	-	-	-	-	-	1	-	-	-	-	-	-	-	-	-	1	-	1	1	-	-	1	1	-	-	-	-	-	-	-	-	-	-	-	1	-	1	-
Campylobacter_gracilis	CT5 damage	0.4892	0.4388	0.4444	0.3824	0.6923	0.5313	0.491	0.4533	0.5714	0	0.7	0.449	0.5523	0.68	0.5029	0.7778	0.5556	0.3077	0.1667	0.5366	0.5116	0.5658	0.4096	0.5106	0.5581	0.5484	0.5038	0.381	0.5882	0.5909	0.6429	0.6719	0.6348	0	0.8	0.5	1	0	0.5	0.5625	0.5541	0.4826	0.5	0.4219	0.4973	0.4394	0.5135	0.5645
	GA3 damage	0.5276	0.5323	0.5455	0.4167	0.3333	0.4241	0.559	0.4366	0.4333	0	0.3333	0.5686	0.4684	0.5938	0.5347	0.3333	0.5526	0.6923	0.4167	0.697	0.5625	0.6059	0.4471	0.3415	0.528	0.5417	0.597	0.6111	0.65	0.5192	0.6122	0.7344	0.6417	0	0.5	0.5	0	0	0.3333	0.4375	0.5224	0.5407	0.1429	0.378	0.5132	0.6034	0.5	0.6408
	delta	1	1	1	1	1	1	1	1	1	-	1	1	1	1	1	1	1	1	1	1	1	1	1	1	1	1	1	1	1	1	1	1	1	-	1	1	1	1	1	1	1	1	1	1	1	1	1	1
Actinomyces_sp._oral_taxon_169	CT5 damage	0.5373	0.4562	0.3649	0.4613	0.4568	0.4867	0.4794	0.4736	0.4797	0.496	0.5421	0.5049	0.563	0.4885	0.4732	0.5	0.4713	0.4718	0.5432	0.557	0.5431	0.5218	0.4597	0.4751	0.5162	0.5189	0.553	0.6011	0.6174	0.5549	0.5705	0.6617	0.6478	0.4167	0.6368	0.6829	0.5235	0.5701	0.5195	0.5056	0.5568	0.4746	0.4717	0.3916	0.4884	0.4822	0.503	0.5897
	GA3 damage	0.4881	0.4704	0.4101	0.4369	0.4327	0.4874	0.469	0.4727	0.4829	0.4327	0.4839	0.4782	0.5289	0.4617	0.507	0.5192	0.4654	0.5658	0.5546	0.5503	0.4987	0.5167	0.4769	0.5067	0.5324	0.4894	0.5318	0.6137	0.6138	0.5467	0.561	0.6345	0.6637	0.4286	0.5946	0.7193	0.5097	0.5378	0.5372	0.5097	0.5617	0.5158	0.4652	0.3662	0.5325	0.4869	0.5	0.5647
	delta	1	1	1	1	1	1	1	1	1	1	1	1	1	1	1	1	1	1	1	1	1	1	1	1	1	1	1	1	1	1	1	1	1	1	1	1	1	1	1	1	1	1	1	1	1	1	1	1
Actinomyces_slackii	CT5 damage	0.5746	0.4475	0.3882	0.4872	0.4231	0.4939	0.5346	0.4863	0.5204	0.5	0.5855	0.5065	0.5588	0.4842	0.5542	0.3571	0.4821	0.56	0.6	0.5873	0.531	0.5363	0.4683	0.5119	0.5755	0.5188	0.5337	0.6383	0.6411	0.5861	0.6039	0.6447	0.6049	0.2941	0.6365	0.6316	0.5077	0.592	0.5553	0.5103	0.5647	0.5197	0.545	0.4184	0.5182	0.5482	0.5341	0.6009
	GA3 damage	0.5026	0.4678	0.4545	0.4355	0.4769	0.4828	0.4671	0.5082	0.5046	0.5091	0.4818	0.4783	0.5724	0.4483	0.5192	0.4118	0.5351	0.4545	0.5132	0.5394	0.5457	0.5524	0.4895	0.4745	0.4739	0.5255	0.5635	0.6161	0.6265	0.5801	0.5894	0.6551	0.6326	0.3	0.5818	0.7746	0.5252	0.5207	0.5802	0.5222	0.5724	0.5194	0.5081	0.3872	0.4874	0.5072	0.4816	0.5781
	delta	1	1	1	1	1	1	1	1	1	1	1	1	1	1	1	1	1	1	1	1	1	1	1	1	1	1	1	1	1	1	1	1	1	1	1	1	1	1	1	1	1	1	1	1	1	1	1	1
Parvimonas_micra	CT5 damage	0.6145	0.5886	0.4765	0.5333	0.5357	0.5983	0.5732	0.5972	0.5899	0.5	0.2	0.6444	0.6089	0.5331	0.6375	0.4878	0.6264	0.6522	0.6806	0.6986	0.5169	0.73	0.5948	0.5455	0.6642	0.639	0.6728	0.6535	0.6555	0.6358	0.77	0.6972	0.7648	0	0.75	0.7957	0.3636	0.5556	0.5217	0.4902	0.6224	0.5502	0.5302	0.507	0.5189	0.5651	0.6269	0.6331
	GA3 damage	0.6019	0.6149	0.405	0.5068	0.52	0.5664	0.6329	0.5147	0.5636	0.2857	0.25	0.4884	0.5847	0.6041	0.6549	0.5778	0.6341	0.6	0.6871	0.7375	0.5795	0.6154	0.611	0.5699	0.6594	0.6459	0.6296	0.6697	0.6555	0.5838	0.7655	0.7	0.7535	0	0.5	0.75	0.75	0.5	0.6098	0.6105	0.7288	0.5551	0.5023	0.48	0.56	0.5706	0.6912	0.6282
	delta	1	1	1	1	1	1	1	1	1	1	1	1	1	1	1	1	1	1	1	1	1	1	1	1	1	1	1	1	1	1	1	1	1	-	1	1	1	1	1	1	1	1	1	1	1	1	1	1
Rothia_aeria	CT5 damage	0.4725	0.4615	0.5078	0.536	0.4	0.5505	0.5551	0.1765	0.5618	0.5746	0.5	0.5333	0.5227	0.5606	0.5489	0.5	0.5	0.6667	0.632	0.6176	0.5	0.4063	0.5	0.4419	0	0.625	0.5	0.6364	0.8333	0.5957	0.5294	0.4444	0.7231	0	0.8333	0	0.6	0.6667	0.3333	0.6267	0.5556	0.5526	0.6667	0.3793	0.6	0.4559	0.5811	0.444
	GA3 damage	0.6091	0.4878	0.5045	0.5755	0.4167	0.5775	0.5484	0.2727	0.5384	0.5017	0.25	0.5238	0.5217	0.5379	0.5303	0.8	0.34	0.1429	0.8571	0.6341	0.3333	0.4815	0.7143	0.6	0	0.3333	0.58	0.4	0.6818	0.6356	0.5333	0.7143	0.6953	0	0.5	0	0.6	0.8889	0.32	0.5065	0.4444	0.537	0.58	0.3636	0.4167	0.3947	0.5779	0.5
	delta	1	1	1	1	1	1	1	1	1	1	1	1	1	1	1	1	1	1	1	1	1	1	1	1	-	1	1	1	1	1	1	1	1	-	1	-	1	1	1	1	1	1	1	1	1	1	1	1
Campylobacter_rectus	CT5 damage	0.5057	0.5169	0.5172	0.4762	0	0.4603	0.6071	0.4231	0.5571	0.5556	0.75	0.5	0.555	0.5132	0.5747	0.697	0.5352	0.48	0.6301	0.6107	0.5313	0.6296	0.5106	0.5	0.6175	0.5575	0.596	0.7857	0.6291	0.5862	0.5732	0.6509	0.6983	0	0.56	0.7059	0.5	0	0.4375	0.4737	0.4545	0.5649	0.5893	0.4219	0.5074	0.5526	0.6075	0.6148
	GA3 damage	0.5449	0.5139	0.5217	0.5143	0	0.5806	0.5119	0.5472	0.4828	0.6	0.8	0.4043	0.57	0.5692	0.5546	0.56	0.5358	0.6842	0.717	0.6139	0.578	0.636	0.5413	0.5455	0.5624	0.58	0.6176	0.9167	0.6827	0.6923	0.5875	0.6421	0.6856	0	0.5	0.7692	0.6364	0	0.5714	0.3913	0.6034	0.5539	0.5639	0.5078	0.5323	0.5172	0.4632	0.5891
	delta	1	1	1	1	-	1	1	1	1	1	1	1	1	1	1	1	1	1	1	1	1	1	1	1	1	1	1	1	1	1	1	1	1	-	1	1	1	-	1	1	1	1	1	1	1	1	1	1
Capnocytophaga_ochracea	CT5 damage	0.5933	0.5745	0.5556	0.4444	0	0.4783	0.5694	0.5263	0.5577	0.6	0.3333	0.6373	0.6667	0.5	0.5909	0.5833	0.5	0.6	0.625	0.5833	0.697	0.5969	0.48	0.5217	0.5556	0.6154	0.6265	0.6	0.7289	0.4286	0.6207	0.6444	0.7403	0	0.58	0	0.5	0	0.7778	0.5	0.6	0.597	0	0.5122	0.5806	0.6154	0.5922	0.6284
	GA3 damage	0.5912	0.5823	0.5833	0.65	0	0.6486	0.5362	0.566	0.5956	0.5	0.4	0.6262	0.5702	0.6129	0.6498	0.5	0.3	0.8333	0.8	0.7391	0.5333	0.598	0.6842	0.4815	0.6716	0.5714	0.5889	0.875	0.75	0.6667	0.7353	0.6552	0.7084	0	0.5	0	0.25	0	0.7778	0.5526	0.5882	0.4878	0	0.4	0.5806	0.5	0.5934	0.6179
	delta	1	1	1	1	-	1	1	1	1	1	1	1	1	1	1	1	1	1	1	1	1	1	1	1	1	1	1	1	1	1	1	1	1	-	1	-	1	-	1	1	1	1	-	1	1	1	1	1
Eikenella_corrodens	CT5 damage	0.5888	0.4681	0.4595	0.5	0.6667	0.5161	0.4405	0.5096	0.5019	0.4896	0.4	0.5385	0.6154	0.4028	0.5133	0.6164	0.4737	0.6667	0.4311	0.5357	0.6364	0.5161	0.466	0.5	0.4915	0.4606	0.5098	0.4	0.6309	0.4468	0.6905	0.5	0.6847	0	0.44	0	0.4706	0.78	0.5233	0.4588	0.6	0.5714	0.5	0.3871	0.4444	0.4615	0.5811	0.5165
	GA3 damage	0.5259	0.6604	0.4889	0.4	0.2	0.5763	0.4328	0.5127	0.5079	0.4423	0.5	0.5122	0.4694	0.451	0.5793	0.5286	0.4224	0.4444	0.3333	0.5455	0.4286	0.4688	0.4216	0.5217	0.55	0.5	0.5474	0.6	0.677	0.6105	0.6471	0.619	0.6827	0	0.5	0	0.7273	0.6667	0.4217	0.5562	0.6364	0.5313	0.7143	0.3187	0.5294	0.5	0.5651	0.5938
	delta	1	1	1	1	1	1	1	1	1	1	1	1	1	1	1	1	1	1	1	1	1	1	1	1	1	1	1	1	1	1	1	1	1	-	1	-	1	1	1	1	1	1	1	1	1	1	1	1
Neisseria_elongata	CT5 damage	0.5769	0.6354	0.4437	0.4925	0.5273	0.4714	0.4211	0.5302	0.5067	0.5251	0.5	0.5286	0.5294	0.2857	0.4905	0.875	0.4375	0.3333	0.65	0.5946	0.33	0.623	0.3	0.4167	0.4375	0.5417	0.6019	0	0.6635	0.5938	0.5698	0.4	0.6854	0	0	0.25	0.48	0	0.4872	0.5333	0.375	0.4839	0.32	0.3529	0.3333	0.5455	0.6036	0.6444
	GA3 damage	0.5749	0.5776	0.4035	0.4559	0.4483	0.4364	0.5	0.5131	0.5277	0.5128	0.6667	0.4688	0.7121	0.4118	0.5242	0.2222	0.3529	1	0.5	0.5333	0.2	0.4	0.2	0.5833	0.6667	0.5195	0.5508	0	0.6535	0.4545	0.5679	0.8	0.6677	0	0	0.3333	0.4894	0	0.45	0.4952	0.25	0.6154	0.4	0.4651	0.5	0.6364	0.596	0.5429
	delta	1	1	1	1	1	1	1	1	1	1	1	1	1	1	1	1	1	1	1	1	1	1	1	1	1	1	1	-	1	1	1	1	1	-	-	1	1	-	1	1	1	1	1	1	1	1	1	1
Olsenella_sp._oral_taxon_807	CT5 damage	0.5281	0.5222	0.4942	0.4975	0.4908	0.5223	0.5299	0	0.5431	0	0.5704	0.602	0.5371	0.5097	0.4996	0.5239	0.4875	0.5538	0.5552	0.5915	0.554	0.5632	0.4973	0.5061	0.5475	0.5342	0.5505	0.6169	0.612	0.5885	0.6189	0.6513	0.6547	0.44	0.6085	0.6449	0.5714	0.5825	0.534	0.5006	0.5559	0.5347	0.4661	0.4369	0.532	0.5316	0.5	0.5801
	GA3 damage	0.5335	0.5229	0.4923	0.5028	0.5198	0.5214	0.5318	0	0.5188	0	0.508	0.61	0.5278	0.5047	0.5092	0.5341	0.492	0.5579	0.5551	0.5834	0.5534	0.5593	0.4919	0.5012	0.5443	0.5249	0.5386	0.6169	0.654	0.5823	0.6156	0.6395	0.684	0.7273	0.5885	0.6691	0.6667	0.5604	0.5196	0.4944	0.5447	0.5384	0.4975	0.4345	0.5266	0.5218	0.473	0.5819
	delta	1	1	1	1	1	1	1	-	1	-	1	1	1	1	1	1	1	1	1	1	1	1	1	1	1	1	1	1	1	1	1	1	1	1	1	1	1	1	1	1	1	1	1	1	1	1	1	1
Streptococcus_cristatus	CT5 damage	0.53	0.4695	0.3713	0.4104	0.3646	0.4689	0.481	0.4513	0.4705	0.4868	0.4621	0.4734	0.55	0.3721	0.4931	0.5714	0.5	0.5714	0.7692	0.5581	0.4286	0.5458	0.4885	0.4123	0.5044	0.5405	0.5819	0.5748	0.6304	0.5345	0.594	0.6224	0.6366	0.68	0	0.8	0.4381	0.76	0.4792	0.4269	0.4839	0.5131	0.25	0.3824	0.5118	0.4781	0.5157	0.5796
	GA3 damage	0.5189	0.4662	0.3537	0.418	0.4071	0.4897	0.4607	0.446	0.4521	0.4136	0.5049	0.488	0.5292	0.4651	0.4578	0.5	0.3333	0.5072	0.5	0.6471	0.6667	0.6469	0.478	0.4727	0.5088	0.5922	0.5085	0.5993	0.6242	0.5334	0.6016	0.6355	0.6627	0.75	0	0.75	0.4378	0.5455	0.5049	0.5219	0.4615	0.5015	0.375	0.4432	0.449	0.4677	0.5316	0.5432
	delta	1	1	1	1	1	1	1	1	1	1	1	1	1	1	1	1	1	1	1	1	1	1	1	1	1	1	1	1	1	1	1	1	1	1	-	1	1	1	1	1	1	1	1	1	1	1	1	1
Tannerella_forsythia	CT5 damage	0.5964	0.5682	0.5076	0.4796	0.4167	0.5357	0.5843	0.4608	0.515	0.5	0.6364	0.5545	0.5882	0.5	0.6144	0.4545	0.5376	0.625	0.5141	0.6687	0.5978	0.5586	0.5036	0.5109	0.5816	0.6039	0.6126	0.6296	0.726	0.617	0.6181	0.664	0.7096	0	0.7647	0.625	0.6923	0.25	0.5833	0.4595	0.6044	0.6178	0.6125	0.4287	0.5585	0.6039	0.6638	0.6335
	GA3 damage	0.5847	0.5314	0.5326	0.4756	0.4375	0.4815	0.5819	0.4268	0.5574	0.6	0.6667	0.5648	0.5957	0.5214	0.6131	0.6	0.5239	0.7	0.5635	0.6121	0.6347	0.652	0.5365	0.5059	0.6092	0.5919	0.6044	0.76	0.6978	0.6203	0.6685	0.6966	0.6879	0	0.6364	0.7333	0.7	0.75	0.6364	0.5897	0.5591	0.532	0.6372	0.4245	0.5814	0.5677	0.6374	0.6177
	delta	1	1	1	1	1	1	1	1	1	1	1	1	1	1	1	1	1	1	1	1	1	1	1	1	1	1	1	1	1	1	1	1	1	-	1	1	1	1	1	1	1	1	1	1	1	1	1	1
Capnocytophaga_sputigena	CT5 damage	0.5825	0.5246	0.5714	0.3077	0	0.375	0.6923	0.5745	0.5633	0.5	0	0.5455	0.641	0.2857	0.6159	0.5556	0.5	0.75	0	0.4667	0.6667	0.5745	0.4286	0.4615	0.45	0.68	0.5806	0	0.744	0.5263	0.6667	0.79	0.7379	0	0	0	0.6667	0	0.5714	0.5414	0.6667	0.3846	0.54	0.35	0.4	0.3333	0.6641	0.5538
	GA3 damage	0.6147	0.4918	0.6087	0.5385	0	0.6923	0.3871	0.5484	0.5455	0.5455	0	0.5283	0.7273	0.625	0.5894	0.5294	0.498	0.5	0	0.7692	0.2	0.4375	0.5333	0.25	0.5789	0.48	0.6522	0	0.7043	0.3684	0.6429	0.75	0.7427	0	0	0	0.6667	0	0.5714	0.5882	0.5	0.4444	0.75	0.3333	0.7778	0.4	0.6507	0.6883
	delta	1	1	1	1	-	1	1	1	1	1	-	1	1	1	1	1	1	1	-	1	1	1	1	1	1	1	1	-	1	1	1	1	1	-	-	-	1	-	1	1	1	1	1	1	1	1	1	1
Actinomyces_sp._oral_taxon_414	CT5 damage	0.537	0.507	0.4362	0.4458	0.4556	0.4793	0.4916	0.4646	0.5168	0.4507	0.5496	0.4964	0.5269	0.4707	0.5116	0.5043	0.4831	0.5371	0.5368	0.5536	0.5122	0.5309	0.4715	0.4916	0.5293	0.5184	0.5455	0.6024	0.6152	0.5605	0.5794	0.6369	0.6421	0.5972	0.5814	0.6273	0.4822	0.538	0.538	0.5239	0.5444	0.5029	0.5053	0.4003	0.4932	0.5138	0.5299	0.5766
	GA3 damage	0.5163	0.5162	0.4269	0.445	0.44	0.4767	0.5	0.4697	0.5135	0.5052	0.4822	0.4813	0.5281	0.4647	0.5148	0.5487	0.455	0.5372	0.5356	0.5541	0.5163	0.5306	0.4751	0.4928	0.5219	0.5167	0.5333	0.5975	0.6144	0.554	0.5832	0.6301	0.641	0.5614	0.5702	0.6437	0.4895	0.5552	0.5328	0.5157	0.5414	0.5104	0.4926	0.4002	0.487	0.4986	0.5433	0.5669
	delta	1	1	1	1	1	1	1	1	1	1	1	1	1	1	1	1	1	1	1	1	1	1	1	1	1	1	1	1	1	1	1	1	1	1	1	1	1	1	1	1	1	1	1	1	1	1	1	1
Treponema_denticola	CT5 damage	0.6086	0.5946	0.56	0.6122	0.2	0.5588	0.6012	0.5	0.6062	0.7	0.6471	0.5227	0.5868	0.5	0.6129	0.5	0.6013	0.8333	0.5486	0.6395	0.5604	0.6451	0.5587	0.5127	0.5935	0.5976	0.642	0.7037	0.6829	0.6471	0.7143	0.75	0.7397	0.57	0.6591	0.7692	0.4667	0.8	0.7857	0.623	0.5965	0.5912	0.5736	0.4392	0.5407	0.5517	0.5	0.6788
	GA3 damage	0.6073	0.5409	0.4639	0.3654	0.55	0.6615	0.659	0.7206	0.5835	0.7778	0.8333	0.6765	0.6603	0.5319	0.5725	0.5882	0.5245	0.8182	0.589	0.6265	0.6419	0.6287	0.5662	0.6071	0.6032	0.5909	0.6408	0.6506	0.5854	0.5844	0.6842	0.7238	0.7657	0.5	0.7714	0.8148	0.5	0.7778	0.6429	0.6721	0.6176	0.5779	0.553	0.4374	0.5678	0.6283	0.6364	0.664
	delta	1	1	1	1	1	1	1	1	1	1	1	1	1	1	1	1	1	1	1	1	1	1	1	1	1	1	1	1	1	1	1	1	1	1	1	1	1	1	1	1	1	1	1	1	1	1	1	1
Porphyromonas_gingivalis	CT5 damage	0.6542	0.8	0.6237	0.6341	0.5	0.4737	0.6154	0.5333	0.6234	0.4	0.5476	0.6	0.6182	0.527	0.6116	0.75	0.6286	0.7692	0.6667	0.6034	0.678	0.7667	0.5392	0.5	0.6526	0.6288	0.61	0.7143	0.6667	0.7273	0.7647	0.679	0.7254	0	0.6667	0.7059	0	0	0.6364	0.5405	0.549	0.7237	0.5529	0.4661	0.6667	0.5714	0.7241	0.6923
	GA3 damage	0.6818	0.5	0.5517	0.5476	0.457	0.25	0.5882	0.5556	0.6067	0.3333	0.5122	0.566	0.7083	0.6316	0.5735	0.2857	0.5135	0.8	0.6667	0.5588	0.5968	0.7183	0.5636	0.4211	0.6351	0.619	0.6399	0.6	0.4	0.6842	0.8286	0.7011	0.7413	0	0.5	0.7	0	0	0.6923	0.7931	0.48	0.6301	0.6552	0.4648	0.5918	0.5816	0.6582	0.6815
	delta	1	1	1	1	1	1	1	1	1	1	1	1	1	1	1	1	1	1	1	1	1	1	1	1	1	1	1	1	1	1	1	1	1	-	1	1	-	-	1	1	1	1	1	1	1	1	1	1
Pseudopropionibacterium_propionicum	CT5 damage	0.512	0.5204	0.4146	0.4388	0.4444	0.4634	0.4826	0.4657	0.5008	0.4817	0.5586	0.5082	0.5454	0.4572	0.5084	0.5403	0.2222	0.5267	0.5104	0.5358	0.5158	0.5288	0.4945	0.4783	0.5198	0.5099	0.5377	0.615	0.6147	0.5717	0.5968	0.6391	0.6636	0.3333	0.4688	0.5667	0.4132	0.5511	0.4894	0.499	0.5039	0.4791	0.4666	0.4307	0.4723	0.4675	0.5493	0.5796
	GA3 damage	0.52	0.5035	0.4068	0.4251	0.5033	0.4641	0.4725	0.4498	0.4839	0.3859	0.499	0.4945	0.5597	0.4414	0.5086	0.5349	0.3571	0.5307	0.527	0.5533	0.5298	0.5289	0.4822	0.4738	0.5267	0.5106	0.5416	0.6128	0.6317	0.5754	0.5905	0.6424	0.6346	0.8333	0.5806	0.6667	0.5074	0.5828	0.527	0.5069	0.5031	0.4772	0.455	0.4264	0.4724	0.4727	0.5435	0.5757
	delta	1	1	1	1	1	1	1	1	1	1	1	1	1	1	1	1	1	1	1	1	1	1	1	1	1	1	1	1	1	1	1	1	1	1	1	1	1	1	1	1	1	1	1	1	1	1	1	1
Lautropia_mirabilis	CT5 damage	0.563	0.4913	0.4158	0.3125	0.4177	0.5743	0.4654	0.4902	0.5244	0.5197	0.4	0.5088	0.56	0.4737	0.4992	0.431	0	0.2727	0.7	0.5339	0.5	0.5357	0.2727	0.5641	0.6129	0.5171	0.4771	0.6364	0.64	0.5868	0.565	0.6667	0.6794	0.2857	0.58	0.333	0.4722	0.2857	0.5625	0.5165	0.2857	0.4935	0	0.3224	0.4167	0.5	0.554	0.5822
	GA3 damage	0.5495	0.5037	0.4476	0.4146	0.3452	0.4356	0.4774	0.4681	0.4941	0.4904	0.6667	0.503	0.5641	0.625	0.5095	0.4898	0	0.4118	0.381	0.5703	0.2857	0.5455	0.25	0.3667	0.4884	0.5833	0.5326	0.3846	0.6467	0.5484	0.5941	0.8182	0.6471	0.6	0.6	0.25	0.5405	0.6667	0.5172	0.4796	0.4286	0.5034	0.4	0.4422	0.3333	0.5	0.5551	0.5906
	delta	1	1	1	1	1	1	1	1	1	1	1	1	1	1	1	1	-	1	1	1	1	1	1	1	1	1	1	1	1	1	1	1	1	1	1	1	1	1	1	1	1	1	1	1	1	1	1	1
Burkholderia_pseudomallei	CT5 damage	0.5	0.4	0	0	0	0.5	0.6667	0.5833	0.3333	0.2	0	0.5	0.5	0.3333	0.3333	0.2778	0	0.125	0.25	0.3333	0.426	0	0	0	0.25	0.25	0.28	0.3333	0.6154	0.3333	0.5556	0.8333	0.3333	0.3043	0.25	0.3333	0.4667	0.26	0.5	0.4286	0.5	0.75	0	0.3333	0.18	0	0.4211	0.27
	GA3 damage	0.5556	0.4286	0	0	0	0.2	0.5	0.1875	0.5	0.3333	0	0.2	0.6667	0.433	0.5	0.4	0	0.21	0.2	0.4	0.3333	0	0	0	0.366	0.3333	0.3333	0.5	0.2222	0.29	0.8	0.5	0.3673	0.25	0.6667	0.3636	0.2667	0.3333	0.25	0.6	0.4444	0.68	0	0.75	0.2	0	0.5806	0.25
	delta	1	1	-	-	-	1	1	1	1	0.89	0	1	1	1	1	1	-	1	1	1	1	-	-	-	1	1	1	1	1	1	1	1	1	1	1	1	1	1	1	1	1	1	-	1	1	-	1	1
Ottowia_sp._oral_taxon_894	CT5 damage	0.5704	0.525	0.4837	0.5256	0.6	0.5108	0.525	0.3759	0.5336	0.4706	0.5	0.4576	0.5714	0.5283	0.5353	0.5431	0	0.5943	0.3529	0.5724	0.5556	0.5761	0.4333	0.4123	0.5639	0.5425	0.5437	0.5882	0.6544	0.5209	0.6409	0.5333	0.6724	0.1818	0.25	0.2	0.4483	0.6667	0.4815	0.3765	0.5602	0.5359	0.2857	0.4386	0.5092	0.5291	0.5837	0.6116
	GA3 damage	0.5783	0.5319	0.4755	0.4591	0.6957	0.4917	0.5285	0.3869	0.5225	0.3043	0.5	0.3548	0.5695	0.4681	0.5245	0.5927	0	0.5776	0.5	0.6107	0.4444	0.5759	0.441	0.4608	0.5702	0.5374	0.5384	0.6875	0.6494	0.5918	0.635	0.7222	0.6729	0.5	0.7143	0.4	0.3714	0.58	0.35	0.4198	0.6006	0.5219	0.3158	0.4113	0.5418	0.5176	0.5802	0.5915
	delta	1	1	1	1	1	1	1	1	1	1	1	1	1	1	1	1	-	1	1	1	1	1	1	1	1	1	1	1	1	1	1	1	1	1	1	1	1	1	1	1	1	1	1	1	1	1	1	1
Filifactor_alocis	CT5 damage	0.6087	0.5935	0.4745	0.5376	0.3617	0.5561	0.4812	0.4853	0.5806	0.5714	0.5833	0.519	0.5492	0.4946	0.5827	0.8889	0.585	0.5161	0.5969	0.5931	0.5596	0.6164	0.5877	0.4	0.6174	0.6634	0.6296	0.7121	0.6327	0.5455	0.7692	0.6858	0.771	0	0.7727	0.8375	0.3889	0.6	0.5085	0.5714	0.5732	0.5364	0.4919	0.3826	0.4745	0.495	0.6522	0.6577
	GA3 damage	0.5787	0.5873	0.442	0.4713	0.4792	0.514	0.5259	0.4937	0.5085	0.3333	0.5	0.5195	0.5525	0.5104	0.5895	0.8	0.6104	0.6923	0.549	0.6796	0.6445	0.665	0.5645	0.4504	0.628	0.5951	0.6429	0.5714	0.6535	0.6786	0.7143	0.6528	0.7427	0	0.5357	0.7308	0.6923	0.4286	0.5472	0.5714	0.5858	0.5584	0.5532	0.4207	0.5455	0.4839	0.4211	0.6301
	delta	1	1	1	1	1	1	1	1	1	1	1	1	1	1	1	1	1	1	1	1	1	1	1	1	1	1	1	1	1	1	1	1	1	-	1	1	1	1	1	1	1	1	1	1	1	1	1	1
Streptococcus_constellatus	CT5 damage	0.5624	0.5596	0.5126	0.601	0.512	0.5891	0.6552	0.5188	0.5571	0.5417	0.6667	0.5235	0.655	0.6245	0.5768	0.5294	0.5476	0.66	0.6294	0.6712	0.6299	0.5871	0.5853	0.5628	0.6546	0.6244	0.6261	0.6788	0.66	0.6075	0.6949	0.7158	0.712	0.79	0.7778	0.704	0.453	0.4444	0.6087	0.6	0.6422	0.5901	0.5798	0.4054	0.6096	0.5778	0.5784	0.6358
	GA3 damage	0.5991	0.5709	0.5064	0.5075	0.4921	0.5908	0.5654	0.488	0.5662	0.459	0.6154	0.5311	0.5706	0.6277	0.6044	0.8125	0.5844	0.6667	0.6056	0.5873	0.6364	0.6131	0.5907	0.5459	0.6285	0.5989	0.6337	0.7042	0.6721	0.6082	0.7123	0.7434	0.7121	0.8	0.5625	0.8548	0.5053	0.6667	0.5946	0.5942	0.6162	0.6195	0.5731	0.4151	0.6233	0.5937	0.5867	0.6328
	delta	1	1	1	1	1	1	1	1	1	1	1	1	1	1	1	1	1	1	1	1	1	1	1	1	1	1	1	1	1	1	1	1	1	1	1	1	1	1	1	1	1	1	1	1	1	1	1	1
Streptococcus_sanguinis	CT5 damage	0.538	0.4932	0.4137	0.4775	0.4162	0.5192	0.5264	0.4848	0.489	0.5279	0.5302	0.5119	0.5776	0.5092	0.5316	0.4074	0.4	0.6364	0.7097	0.6132	0.5926	0.5723	0.4313	0.4768	0.5234	0.5679	0.5194	0.5982	0.6511	0.555	0.5947	0.6723	0.6891	0.25	0.4615	0.6667	0.4901	0.5591	0.5053	0.543	0.6154	0.5174	0.4324	0.4333	0.5374	0.5251	0.5612	0.5777
	GA3 damage	0.5369	0.508	0.4061	0.4737	0.4623	0.519	0.4981	0.47	0.4882	0.4834	0.4926	0.4967	0.5833	0.543	0.5342	0.4688	0.5652	0.5514	0.6286	0.6759	0.5172	0.5402	0.4545	0.4984	0.5657	0.5421	0.5681	0.6054	0.6556	0.5691	0.6048	0.6242	0.6948	0.1818	0.6875	0.6875	0.4892	0.5462	0.517	0.5467	0.6406	0.5067	0.5098	0.4118	0.5036	0.4679	0.5632	0.5509
	delta	1	1	1	1	1	1	1	1	1	1	1	1	1	1	1	1	1	1	1	1	1	1	1	1	1	1	1	1	1	1	1	1	1	1	1	1	1	1	1	1	1	1	1	1	1	1	1	1
Streptococcus_salivarius	CT5 damage	0.4568	0.5	0.4706	0.4286	0.4516	0.4737	0.6667	0.4507	0.5783	0.6	0.5	0.5	0.4444	0.4286	0.5	0	0	0.74	0	0.45	0.6667	0.5833	0.6	0.6667	0.625	0.4286	0.75	0.9091	0.6438	0.4675	0.587	0.625	0.6197	0	0	0	0.7143	0	0.73	0.5862	0.2857	0.4706	0.58	0.75	0.75	0.5	0.6338	0.7021
	GA3 damage	0.5636	0.566	0.4545	0.6	0.4074	0.5294	0.2727	0.5313	0.5152	0.5	0.3	0.7241	0.5833	0.3333	0.5263	0	0	0.3333	0	0.3333	0.554	0.8571	0.375	0.8333	0.4615	0.4286	0.6	0.6	0.6188	0.6197	0.6538	0.5556	0.7436	0	0	0	0.619	0	0.625	0.6087	0.375	0.6585	0.6667	0.68	0.5714	0.5714	0.6129	0.48
	delta	1	1	1	1	1	1	1	1	1	1	1	1	1	1	1	-	-	1	-	1	1	1	1	1	1	1	1	1	1	1	1	1	1	-	-	-	1	-	1	1	1	1	1	1	1	1	1	1
Streptococcus_mutans	CT5 damage	0.5926	0.3636	0.7273	0.5714	0.2857	0.5907	0.3636	0.5294	0.5593	0.6	0	0.4667	0.6667	0.6154	0.4545	0	0.5	0	0.3333	0	0	0	0.5	0.5	0.7692	0.7895	0.4444	0.8	0.6634	0.5676	0.7037	0.6	0.5758	0	0	0.5	0.4167	0	0.3333	0.7059	0.3333	0.6019	0.381	0.677	0.5714	0.413	0.6341	0.5652
	GA3 damage	0.6087	0.7097	0.4545	0.4	0.4545	0.5588	0.5	0.5263	0.4528	0.5	0	0.4615	0.875	0.4839	0.5625	0	0.66	0	0.27	0	0	0	0.6667	0.6	0.5833	0.4167	0.4286	0.75	0.618	0.6	0.8182	0.5	0.6939	0	0	0.2	0.5	0	0.6667	0.375	0.5	0.5525	0.5	0.6667	0.7273	0.6739	0.45	0.6429
	delta	1	1	1	1	1	1	1	1	1	1	-	1	1	1	1	-	1	-	1	-	-	-	1	1	1	1	1	1	1	1	1	1	1	-	-	1	1	-	1	1	1	1	1	1	1	1	1	1
Actinomyces_naeslundii	CT5 damage	0.5378	0.4922	0.3834	0.4788	0.457	0.47	0.4997	0.4756	0.4977	0.4985	0.5276	0.4932	0.5267	0.4843	0.5162	0.4444	0.4514	0.5097	0.5576	0.5458	0.5663	0.5461	0.4565	0.5008	0.5409	0.5353	0.5668	0.6147	0.6232	0.5481	0.578	0.6417	0.6264	0.3478	0.6124	0.7049	0.5165	0.5575	0.5131	0	0.5726	0.5107	0.4841	0.3985	0.5129	0.5097	0.4962	0.5783
	GA3 damage	0.4937	0.5033	0.4193	0.4323	0.4894	0.4741	0.4762	0.4752	0.4805	0.4587	0.5156	0.4846	0.5362	0.4854	0.4978	0.5342	0.4601	0.5704	0.5573	0.5411	0.51	0.5411	0.5012	0.5008	0.5272	0.5179	0.5303	0.614	0.6086	0.5363	0.5756	0.6458	0.6418	0.3333	0.6101	0.729	0.5212	0.5181	0.5448	0	0.5652	0.5233	0.5069	0.3878	0.4961	0.5044	0.5089	0.5972
	delta	1	1	1	1	1	1	1	1	1	1	1	1	1	1	1	1	1	1	1	1	1	1	1	1	1	1	1	1	1	1	1	1	1	1	1	1	1	1	1	-	1	1	1	1	1	1	1	1
Fusobacterium_nucleatum	CT5 damage	0.55	0.6111	0.65	0.75	0.5	0.6222	0.6296	0.5182	0.5921	0.5	0.75	0.6353	0.5429	0.5897	0.5507	0.64	0.5556	0.3333	0.6	0.6667	0.3	0.6286	0.6296	0.6667	0.5417	0.557	0.625	0.56	0.8113	0.5714	0.7273	0.5	0.7551	0	0	0.5	0.6	0.5	0.4444	0.6038	0.69	0.7073	0.5	0.4	0.2857	0.5714	0.6857	0.4857
	GA3 damage	0.5	0.5538	0.4615	0.6667	0.375	0.5789	0.6154	0.5436	0.5763	0.5213	0.5	0.6545	0.675	0.3934	0.5536	0.5333	0.5769	0.5	0.46	0.7143	0.2222	0.6434	0.4688	0.6154	0.45	0.493	0.4359	0.75	0.7	0.3684	0.5862	0.5714	0.75	0	0	0.35	0.75	0.3333	0.5455	0.581	0.6667	0.5965	0.1765	0.5116	0.7143	0.75	0.7586	0.7059
	delta	1	1	1	1	1	1	1	1	1	1	1	1	1	1	1	1	1	1	1	1	1	1	1	1	1	1	1	1	1	1	1	1	1	-	-	1	1	-1	1	1	1	1	1	1	1	1	1	1
Streptococcus_mitis	CT5 damage	0.5378	0.4789	0.3704	0.5	0.4286	0.5405	0.5667	0.4725	0.4878	0.5581	0.3	0.6585	0.5912	0.4667	0.4762	0.5	0.33	0.8	0	1	0.2	0.5	0.5	0.8	0.4545	0.4643	0.5556	0.6316	0.6556	0.5217	0.6467	0.6667	0.6815	0	0	0	0.4394	0.25	0.6774	0.5424	0.4167	0.5432	0.375	0.8571	0.6	0.6579	0.5613	0.6235
	GA3 damage	0.5572	0.4684	0.3971	0.6087	0.4767	0.5062	0.3478	0.4786	0.573	0.5652	0.4286	0.5258	0.5419	0.4286	0.578	0.4	0.5	0.375	0	0.4286	0.16	0.3636	0.5714	0.4	0.6122	0.4762	0.6	0.5882	0.6376	0.5897	0.7087	0.6757	0.6636	0	0	0	0.507	0.4	0.5625	0.57	0.3846	0.6053	0.1667	0.5	0.4375	0.5306	0.5869	0.5177
	delta	1	1	1	1	1	1	1	1	1	1	1	1	1	1	1	1	1	1	-	1	1	1	1	1	1	1	1	1	1	1	1	1	1	-	-	-	1	1	1	1	1	1	1	1	1	1	1	1
Actinomyces_viscosus	CT5 damage	0.5406	0.4722	0.347	0.4029	0.4118	0.4966	0.4808	0.4545	0.4783	0.4893	0.5231	0.502	0.5428	0.4645	0.47	0.4063	0.4621	0.5659	0.5778	0.5032	0.5431	0.5263	0.4516	0.4965	0.5109	0.5224	0.5294	0.628	0.6088	0.5537	0.5614	0.6607	0.6299	0.4615	0.6202	0.5929	0.5079	0.5777	0.5286	0.4996	0.5595	0.4942	0.508	0.3996	0.5126	0.4948	0.4774	0.5862
	GA3 damage	0.5205	0.4777	0.4075	0.4543	0.4413	0.4956	0.474	0.4556	0.4648	0.4639	0.4994	0.4718	0.5291	0.4954	0.4883	0.5172	0.4574	0.5238	0.5446	0.5556	0.5233	0.5311	0.4821	0.5069	0.5373	0.5126	0.5524	0.5999	0.6076	0.5298	0.548	0.6425	0.6595	0.5	0.6074	0.7321	0.5004	0.5106	0.5272	0.5007	0.5417	0.504	0.4624	0.3774	0.5124	0.4897	0.4827	0.5845
	delta	1	1	1	1	1	1	1	1	1	1	1	1	1	1	1	1	1	1	1	1	1	1	1	1	1	1	1	1	1	1	1	1	1	1	1	1	1	1	1	1	1	1	1	1	1	1	1	1
Streptococcus_gordonii	CT5 damage	0.5362	0.4562	0.3866	0.4068	0.4129	0.498	0.5549	0.4788	0.5094	0.4946	0.5185	0.5118	0.5678	0.549	0.5412	0.6538	0	0.6296	0.6667	0.75	0.6	0.4944	0.4412	0.5068	0.5333	0.5068	0.5571	0.6329	0.6457	0.5306	0.5634	0.7383	0.7271	0	0	0	0.4816	0.5	0.5028	0.5074	0.6136	0.5505	0.18	0.4571	0.6042	0.4388	0.5444	0.6168
	GA3 damage	0.5549	0.4677	0.3799	0.5455	0.4559	0.4985	0.4065	0.4489	0.5074	0.4784	0.5205	0.4772	0.5692	0.3871	0.5084	0.6765	0.5	0.4848	0.7273	0.6538	0.3333	0.5714	0.525	0.4359	0.6031	0.5606	0.5955	0.6	0.6385	0.548	0.5689	0.6381	0.7148	0	0	0	0.4545	0.5789	0.5159	0.5063	0.5	0.5048	0.25	0.2059	0.5106	0.4	0.5508	0.5013
	delta	1	1	1	1	1	1	1	1	1	1	1	1	1	1	1	1	1	1	1	1	1	1	1	1	1	1	1	1	1	1	1	1	1	-	-	-	1	1	1	1	1	1	1	1	1	1	1	1
Streptococcus_sp._oral_taxon_061	CT5 damage	0.516	0.4711	0.2979	0.5294	0.4697	0.5455	0.4286	0.4912	0.4884	0.5172	0.3333	0.5692	0.5584	0.3333	0.4894	0.6667	0.62	0.6	0.85	0	0.5	0.381	0.5625	0.6	0.619	0.5294	0.5263	0.7857	0.6565	0.5282	0.6667	0.6471	0.7083	0	0	0.3333	0.4444	0.5	0.6786	0.5772	0.6	0.4348	0.2857	0.7778	0.8462	0.5652	0.5494	0.678
	GA3 damage	0.5642	0.5082	0.5556	0.5556	0.4833	0.4697	0.3333	0.475	0.5667	0.4286	0.5	0.4933	0.5862	0.2667	0.5672	1	0.6667	0	0.5	0	0.25	0.5882	0.3	0.5714	0.6829	0.5294	0.55	0.6923	0.6137	0.5641	0.6132	0.6667	0.6655	0	0	0.5	0.5957	0.5	0.5152	0.5638	0.4167	0.6515	0.1667	0.5	0.5	0.5385	0.5215	0.5062
	delta	1	1	1	1	1	1	1	1	1	1	1	1	1	1	1	1	1	1	1	-	1	1	1	1	1	1	1	1	1	1	1	1	1	-	-	1	1	1	1	1	1	1	1	1	1	1	1	1
Actinomyces_oris	CT5 damage	0.5479	0.4661	0.3713	0.4386	0.4522	0.4947	0.4963	0.4723	0.4906	0.5064	0.5461	0.5002	0.5618	0.4862	0.4958	0.4754	0.449	0.5114	0.539	0.5379	0.5543	0.5258	0.4536	0.4732	0.5281	0.514	0.557	0.616	0.6228	0.5604	0.5579	0.6529	0.6545	0.3478	0.6333	0.7	0.5078	0.5575	0.5195	0.5131	0.5579	0.497	0.4656	0.4087	0.5037	0.4765	0.4995	0.5893
	GA3 damage	0.4956	0.4937	0.4062	0.4134	0.4531	0.4828	0.4737	0.4817	0.484	0.4502	0.473	0.4893	0.5247	0.4785	0.4845	0.5538	0.4805	0.5491	0.5594	0.5743	0.5221	0.5228	0.4815	0.497	0.5408	0.5088	0.5291	0.6105	0.6109	0.5455	0.5731	0.6463	0.683	0.3043	0.6068	0.6591	0.5054	0.5455	0.5412	0.5136	0.5624	0.505	0.4763	0.3824	0.5096	0.4904	0.5123	0.5872
	delta	1	1	1	1	1	1	1	1	1	1	1	1	1	1	1	1	1	1	1	1	1	1	1	1	1	1	1	1	1	1	1	1	1	1	1	1	1	1	1	1	1	1	1	1	1	1	1	1
Aggregatibacter_aphrophilus	CT5 damage	0.6667	0.5	0.4674	0.6	0.5	0.5455	0.4412	0.5604	0.557	0.5527	0.6371	0.5855	0.6667	0.2857	0.5432	0.5	0	0.78	0	0.6364	0	0.6667	0.6667	0	0	0.5122	0.5556	0	0.7124	0.5634	0.6613	0	0.7227	0	0	0	0.5786	0.5294	0.6154	0.5866	0	0.2	0	0.28	0	0	0.5962	0.6316
	GA3 damage	0.6452	0.2	0.5277	0.8	0.3333	0.5385	0.5949	0.549	0.5882	0.5347	0.5942	0.6164	0.4545	1	0.5364	0.6667	0	0.5	0	0.4615	0	0.5	0.5	0	0	0.6538	0.8182	0	0.6694	0.6538	0.6505	0	0.7189	0	0	0	0.5169	0.3333	0.5685	0.5601	0	0.375	0	0.3333	0	0	0.6354	0.4706
	delta	1	1	1	1	1	1	1	1	1	1	1	1	1	1	1	1	-	1	-	1	-	1	1	-	-	1	1	-	1	1	1	-	1	-	-	-	1	1	1	1	-	1	-	1	-	-	1	1
Actinomyces_howellii	CT5 damage	0.5533	0.4645	0.375	0.4756	0.3415	0.5052	0.4929	0.4782	0.5092	0.4186	0.55	0.4844	0.5435	0.4765	0.5051	0.4444	0.4359	0.5227	0.6221	0.5714	0.5317	0.5177	0.4627	0.4965	0.5913	0.5376	0.505	0.5983	0.6118	0.5594	0.6164	0.6401	0.6066	0.5714	0.5921	0.65	0.507	0.5724	0.5598	0.5163	0.5578	0.4972	0.5244	0.418	0.5039	0.4866	0.55	0.5546
	GA3 damage	0.5	0.4507	0.4537	0.5474	0.3846	0.478	0.4734	0.4685	0.5024	0.5234	0.4984	0.5016	0.5769	0.497	0.5429	0.4545	0.4536	0.6	0.5	0.5229	0.5676	0.5434	0.4816	0.4829	0.4856	0.5226	0.5812	0.5914	0.5954	0.5363	0.5668	0.6652	0.5944	0.6429	0.6093	0.7111	0.5264	0.5554	0.5589	0.4864	0.553	0.5252	0.5064	0.3921	0.4734	0.4912	0.4686	0.5421
	delta	1	1	1	1	1	1	1	1	1	1	1	1	1	1	1	1	1	1	1	1	1	1	1	1	1	1	1	1	1	1	1	1	1	1	1	1	1	1	1	1	1	1	1	1	1	1	1	1
Actinomyces_sp._oral_taxon_171	CT5 damage	0.5435	0.4409	0.3911	0.4654	0.4465	0.4756	0.4983	0.4735	0.4678	0.5078	0.4975	0.4942	0.5588	0.4715	0.4976	0.3871	0.4621	0.4683	0.586	0.537	0.5514	0.5336	0.4479	0.4939	0.5148	0.5154	0.5555	0.5947	0.6167	0.5623	0.5826	0.6355	0.644	0.2667	0.6179	0.6762	0.507	0.5447	0.5177	0.5015	0.5374	0.5063	0.465	0.3846	0.5023	0.5016	0.5294	0.5837
	GA3 damage	0.5053	0.4748	0.4298	0.452	0.44	0.4717	0.46	0.4767	0.4717	0.4131	0.489	0.4816	0.5356	0.48	0.4903	0.425	0.4644	0.5328	0.5057	0.5618	0.5322	0.5059	0.4796	0.5099	0.5063	0.5179	0.532	0.605	0.6074	0.5363	0.5391	0.6517	0.6456	0.5556	0.5652	0.7196	0.5069	0.5381	0.527	0.5089	0.5643	0.5013	0.4932	0.4122	0.5156	0.4811	0.5343	0.5932
	delta	1	1	1	1	1	1	1	1	1	1	1	1	1	1	1	1	1	1	1	1	1	1	1	1	1	1	1	1	1	1	1	1	1	1	1	1	1	1	1	1	1	1	1	1	1	1	1	1
Desulfomicrobium_orale	CT5 damage	0.537	0.5424	0.3333	0.4967	0.4706	0.5227	0.5147	0.5413	0.5766	0.5897	0.6329	0.5447	0.5989	0.5192	0.5827	0.75	0.5664	0.6352	0.5515	0.5799	0.5831	0.6006	0.4981	0.5109	0.5775	0.5678	0.5898	0.6077	0.6226	0.6	0.6603	0.6681	0.6935	0.7333	0.6909	0.7122	0.5785	0.5625	0.605	0.6298	0.5685	0.537	0.5056	0.4275	0.5729	0.3333	0.28	0.618
	GA3 damage	0.5449	0.5101	0.5172	0.5242	0.4519	0.4859	0.5023	0.5244	0.6104	0.5625	0.6142	0.5352	0.571	0.5483	0.6525	0.5	0.5332	0.5741	0.551	0.6105	0.5874	0.6151	0.52	0.5085	0.5803	0.5505	0.5965	0.6316	0.6125	0.6842	0.6514	0.6813	0.7027	0.6667	0.6093	0.6997	0.5462	0.625	0.6146	0.587	0.5626	0.5331	0.4918	0.4326	0.5834	0.4	0.2	0.6168
	delta	1	1	1	1	1	1	1	1	1	1	1	1	1	1	1	1	1	1	1	1	1	1	1	1	1	1	1	1	1	1	1	1	1	1	1	1	1	1	1	1	1	1	1	1	1	1	1	1
Campylobacter_showae	CT5 damage	0.5299	0.4872	0.3953	0.2353	0.5	0.3636	0.4375	0.4956	0.5246	0.5385	0.25	0.4286	0.4253	0.5172	0.5324	0.6296	0.4902	0.7778	0.4545	0.4839	0.4118	0.582	0.5556	0.6	0.5583	0.4958	0.5782	0.4286	0.6648	0.4898	0.6429	0.5161	0.685	0	0.34	0.5	0.5333	0	0.5833	0.3846	0.6842	0.5213	0.4468	0.4286	0.4697	0.589	0.5541	0.5553
	GA3 damage	0.5589	0.5399	0.4737	0.5357	0.3	0.4848	0.6066	0.4118	0.5472	0.4615	0.3333	0.573	0.5764	0.5588	0.5168	0.5	0.4035	0.6667	0.7	0.6053	0.6	0.57	0.44	0.3462	0.4301	0.4488	0.5537	0.8	0.6078	0.5745	0.5741	0.5128	0.6789	0	0.5	0.75	0.5263	0	0.4706	0.5588	0.7	0.48	0.5349	0.4603	0.48	0.5455	0.6111	0.658
	delta	1	1	1	1	1	1	1	1	1	1	1	1	1	1	1	1	1	1	1	1	1	1	1	1	1	1	1	1	1	1	1	1	1	-	1	1	1	-	1	1	1	1	1	1	1	1	1	1
Streptococcus_oralis	CT5 damage	0.5595	0.4795	0.3629	0.4571	0.4887	0.5478	0.4167	0.4923	0.504	0.5606	0.5385	0.587	0.5366	0.5909	0.4912	0.6667	0.28	0.5	0	0.7778	0.1	0.4681	0.5294	0.5625	0.5179	0.5938	0.5313	0.6087	0.6659	0.4764	0.638	0.7105	0.6975	0	0	0.6667	0.4923	0.6667	0.4688	0.5584	0.6667	0.5373	0.25	0.5333	0.3824	0.566	0.584	0.571
	GA3 damage	0.5719	0.4583	0.4394	0.6061	0.4553	0.4132	0.5088	0.4866	0.5396	0.5507	0.6667	0.5417	0.5597	0.3214	0.5161	0.375	0.3333	0.375	0	0.4615	0.2727	0.4792	0.5714	0.44	0.6939	0.4286	0.6667	0.6	0.6568	0.5698	0.6011	0.7353	0.6877	0	0	0.5	0.5161	0.5	0.5333	0.5677	0.4	0.584	0.3333	0.4444	0.4242	0.5467	0.5478	0.5921
	delta	1	1	1	1	1	1	1	1	1	1	1	1	1	1	1	1	1	1	-	1	1	1	1	1	1	1	1	1	1	1	1	1	1	-	-	1	1	1	1	1	1	1	1	1	1	1	1	1
[truncated: 24 more columns]
