# Supplementary material for: Ancient oral microbiomes support gradual Neolithic dietary shifts towards agriculture
Source: Nat Commun. 2022 Nov 22;13:6927. doi: 10.1038/s41467-022-34416-0 (PMC9681849; doi:10.1038/s41467-022-34416-0)
Supplement: Supplementary file 7 — Supplementary Data 5 [file 41467_2022_34416_MOESM7_ESM.xlsx]

## Sheet: Foglio1
Supplementary Data 5a
	Adonis		Anosim
ID	F	Pr(>F)	R	Significance
Cluster	8.4227	0.015	0.1669	0.001
Period	3.0552	0.018	0.1495	0.004
Site	1.2607	0.151	0.0541	0.086
Extraction batch	1.198	0.288	0.04544	0.324
Library batch	1.1652	0.281	0.05893	0.298
N.reads	1.112	0.3	0.01403	0.352
Supplementary Data 5b
PAIRS	Df	SumsOfSqs	F.Model	R2	p.value	p.adjusted
C3 vs C2	1	1087.52	7.93722	0.214884	0.003	0.03
C3 vs C1	1	1081.21	6.81693	0.245064	0.001	0.01
C3 vs C4	1	1272.65	10.8857	0.248046	0.002	0.02
C3 vs C5	1	1689.67	9.34804	0.354791	0.002	0.02
C2 vs C1	1	1353.28	11.1532	0.284861	0.001	0.01
C2 vs C4	1	211.478	2.15535	0.0511287	0.042	0.42
C2 vs C5	1	592.129	4.52666	0.158682	0.001	0.01
C1 vs C4	1	1883.07	18.3602	0.364577	0.001	0.01
C1 vs C5	1	1062.25	6.80733	0.298471	0.001	0.01
C4 vs C5	1	665.393	6.16096	0.180351	0.001	0.01
