# Supplementary material for: Ancient oral microbiomes support gradual Neolithic dietary shifts towards agriculture
Source: Nat Commun. 2022 Nov 22;13:6927. doi: 10.1038/s41467-022-34416-0 (PMC9681849; doi:10.1038/s41467-022-34416-0)
Supplement: Supplementary file 8 — Supplementary Data 6 [file 41467_2022_34416_MOESM8_ESM.xlsx]

## Sheet: DESEQ Res
Microbiome Group	Taxonomy	C1vsC2.padj	C1vsC3.padj	C1vsC4.padj	C1vsC5.padj	C2vsC3.padj	C2vsC4.padj	C2vsC5.padj	C3vsC4.padj	C3vsC5.padj	C4vsC5.padj
Green Complex	Capnocytophaga_endodontalis	0.00020284	0.774263	0.00239821	0.0035915	0.00497973	0.382109	0.495186	0.000303618	0.000354891	0.0805865
Green Complex	Capnocytophaga_haemolytica	0.456996	0.880609	0.197363	0.0498651	0.560486	0.163133	0.0275411	0.638976	0.000633349	0.00978702
Green Complex	Capnocytophaga_ochracea	0.173958	0.887333	0.352048	0.00280809	0.560486	0.126821	0.00469753	0.380389	0.000105981	0.000633505
Green Complex	Capnocytophaga_sputigena	0.00113303	0.901427	0.00292843	0.000499041	0.000353947	0.327981	0.759656	0.00018893	0.000353526	0.131797
Green Complex	Eikenella_corrodens	0.000537182	0.774263	0.00249146	0.00046793	0.000186523	0.84658	0.415159	0.000303618	0.000354891	0.231017
Orange Complex	Campylobacter_gracilis	0.000346323	0.168643	8.86181e-05	0.358496	0.476827	0.935658	0.0252153	0.00758193	0.921691	0.00260617
Orange Complex	Campylobacter_rectus	0.00274339	0.565401	0.0544494	0.00046793	0.358279	0.382109	0.00215029	0.120595	0.000633349	0.0464362
Orange Complex	Campylobacter_showae	0.445673	0.393411	0.0733448	0.702941	0.471331	0.576878	0.344921	0.401696	0.0298887	0.0130585
Orange Complex	Fusobacterium_nucleatum	0.806743	0.837687	0.81488	0.812805	0.358279	0.126821	0.0443991	0.513849	0.930521	0.788359
Orange Complex	Prevotella_intermedia	0.110266	0.0686549	0.000770098	0.0961708	0.358279	0.0457885	0.311777	0.200426	0.941349	0.27353
Orange Complex	Streptococcus_constellatus	0.243951	0.541495	0.145062	0.171976	0.157295	0.576878	0.311777	0.0865996	0.237544	0.220925
Other	Abiotrophia_defectiva	0.00010757	0.794263	0.324535	0.0342317	0.64321	0.699848	0.779656	0.0282208	0.0206333	0.264467
Other	Aggregatibacter_aphrophilus	0.000346323	0.774263	9.70895e-12	5.35594e-14	8.57556e-13	0.126821	0.551609	6.3035e-09	2.87331e-07	0.400319
Other	Burkholderia_pseudomallei	0.00393016	7.25078e-07	6.9973e-06	0.138012	0.157295	0.708951	9.28019e-09	0.0118207	0.000174491	0.000208355
Other	Capnocytophaga_sp._oral_taxon_323	0.121833	0.774263	0.663448	0.120248	0.673111	0.270968	0.604547	0.311441	0.0304609	0.251501
Other	Desulfobulbus_oralis	0.500762	0.541495	0.488973	0.344101	0.718596	0.812935	0.825508	0.124856	0.200913	0.0805865
Other	Desulfomicrobium_orale	0.00153057	0.0276449	4.855e-12	0.00010757	0.375038	0.407182	0.831455	0.000419636	0.00394488	0.0435481
Other	Filifactor_alocis	2.42231e-05	0.00295095	2.77896e-11	0.00010757	0.375038	0.0457885	0.445133	0.000303618	0.497006	0.220925
Other	Klebsiella_pneumoniae	0.000501715	0.000152851	6.94763e-06	0.163766	0.532948	0.651269	2.25798e-11	0.0205521	0.000353526	1.80507e-09
Other	Lautropia_mirabilis	0.00235961	0.706848	0.000133937	0.00161801	0.00991034	0.591001	0.801029	4.55799e-05	0.00225391	0.788359
Other	Neisseria_elongata	0.0945747	0.774263	0.304535	0.0142317	0.62321	0.679848	0.759656	0.00822085	0.000633349	0.244467
Other	Olsenella_sp._oral_taxon_807	7.64165e-06	0.0485213	8.33699e-06	0.0182303	0.471331	0.576878	0.535506	0.185979	0.62134	0.220925
Other	Ottowia_sp._oral_taxon_894	0.00277861	0.927175	0.00517905	0.000788781	0.271389	0.211041	0.0267635	0.034463	0.000105981	0.0336564
Other	Parvimonas_micra	0.00113303	0.0708069	0.000954963	0.000217439	0.673111	0.64584	0.0443991	0.136829	0.628404	0.190024
Other	Pseudopropionibacterium_propionicum	0.271041	0.927175	0.1092	0.812805	0.310893	0.612858	0.493967	0.645894	0.307643	0.788359
Other	Rothia_aeria	0.621022	0.423385	0.017279	1.17303e-05	0.827158	0.257997	0.00109657	0.385715	0.00457714	0.575066
Other	Schaalia_odontolytica	0.00393016	0.00642674	8.33699e-06	0.0509993	0.673111	0.113743	0.493967	0.055545	0.628404	0.0435481
Other	Streptococcus_anginosus	0.0178188	0.136543	0.00614997	0.0525671	0.375038	0.318915	0.551609	0.74659	0.921691	0.991807
Other	Streptococcus_cristatus	0.361554	0.561432	0.250178	0.451498	0.718596	0.203704	0.445133	0.0545527	0.188104	0.822264
Other	Streptococcus_mutans	0.636691	0.995403	0.233598	0.5719	0.0634674	9.51257e-05	0.12998	0.366398	0.322404	0.195093
Other	Streptococcus_salivarius	0.0944796	0.564722	0.0192122	0.0119124	0.59818	0.275679	0.311777	0.0262228	0.0231416	0.756932
Other	Streptococcus_sp._oral_taxon_061	0.0123596	0.716848	0.0101339	0.011618	0.0199103	0.601001	0.811029	0.0100456	0.0122539	0.798359
Other	Streptococcus_sp._oral_taxon_431	0.00153057	0.592523	0.000590317	0.069898	0.560253	0.211041	0.801029	0.000307529	0.0536642	0.788359
Purple Complex	Actinomyces_howellii	0.00113303	0.0686549	0.00298217	0.120248	0.718596	0.203704	0.00469753	0.58173	0.0562848	0.142211
Purple Complex	Actinomyces_israelii	0.163566	0.236586	0.197363	0.812805	0.7874	0.345111	0.00433809	0.0322212	0.131241	0.197464
Purple Complex	Actinomyces_naeslundii	0.456996	0.00295095	0.0104162	0.0142317	0.532948	0.822035	0.689092	0.882937	0.656377	0.475181
Purple Complex	Actinomyces_oris	0.427205	0.00255055	0.00956167	0.00940627	0.531637	0.822035	0.801029	0.903741	0.748599	0.686478
Purple Complex	Actinomyces_slackii	0.041792	0.234635	0.122124	0.687443	0.981407	0.211041	0.00469753	0.0253735	0.0860226	0.16409
Purple Complex	Actinomyces_sp._oral_taxon_169	0.00513434	0.995403	0.00641024	0.00010757	0.000353947	0.584855	0.622445	4.55799e-05	4.78923e-06	0.281398
Purple Complex	Actinomyces_sp._oral_taxon_171	0.477425	0.00255055	0.0104162	0.010975	0.532948	0.822035	0.879391	0.74659	0.359553	0.788359
Purple Complex	Actinomyces_sp._oral_taxon_414	0.0529995	0.526521	0.00513628	0.063502	0.925012	0.211041	0.18063	0.00276446	0.242063	0.655227
Purple Complex	Actinomyces_viscosus	0.0126717	0.00258565	0.0104162	0.0236771	0.827158	0.314011	0.489014	0.74659	0.62134	0.788359
Red Complex	Porphyromonas_gingivalis	0.0161021	0.564722	0.000633017	0.0215936	0.752271	0.812935	0.801029	4.55799e-05	0.0044739	0.0800479
Red Complex	Tannerella_forsythia	8.22532e-08	0.000425769	8.07556e-15	0.00149504	0.710791	0.211041	0.663799	0.039613	0.748599	0.00163795
Red Complex	Treponema_denticola	0.000230401	0.0210164	4.855e-12	0.0101616	0.896143	0.0109837	0.622445	0.0197913	0.430747	0.0430472
Yellow Complex	Streptococcus_gordonii	0.0016569	0.774263	7.5636e-09	0.000399921	0.0045	0.126821	0.489018	1.37286e-05	0.00355882	0.788359
Yellow Complex	Streptococcus_mitis	0.00323718	0.547595	0.00326682	0.172903	0.480226	0.270968	0.879391	0.0177001	0.410135	0.742396
Yellow Complex	Streptococcus_oralis	0.000627516	0.547595	0.000954963	0.000355286	0.310893	0.318915	0.271013	0.00195905	0.000592284	0.214742
Yellow Complex	Streptococcus_sanguinis	0.0117942	0.0913903	6.6518e-08	0.000444948	0.532948	0.0457885	0.279936	0.00015039	0.00514442	0.788359
