# Supplementary material for: Ancient oral microbiomes support gradual Neolithic dietary shifts towards agriculture
Source: Nat Commun. 2022 Nov 22;13:6927. doi: 10.1038/s41467-022-34416-0 (PMC9681849; doi:10.1038/s41467-022-34416-0)
Supplement: Supplementary file 9 — Supplementary Data 7 [file 41467_2022_34416_MOESM9_ESM.xlsx]

## Sheet: MaAsLin
Variable	Feature	Value	Coefficient	N	N.not.0	P.value	Q.value
cluster	Abiotrophia_defectiva	clusterCluster_2	-0.0406597	71	56	8.3122e-07	0.000286041
cluster	Abiotrophia_defectiva	clusterCluster_4	-0.0408515	71	56	3.67681e-07	0.000245611
cluster	Abiotrophia_defectiva	clusterCluster_5	-0.051347	71	56	1.03572e-06	0.000296512
period	Actinomyces_naeslundii	periodPaleolithic	0.10257	71	71	0.000214137	0.0221286
period	Actinomyces_slackii	periodPaleolithic	0.016574	71	71	0.000175866	0.0191541
cluster	Aggregatibacter_aphrophilus	clusterCluster_2	-0.0583514	71	59	8.50877e-06	0.00142097
cluster	Aggregatibacter_aphrophilus	clusterCluster_4	-0.0504231	71	59	5.53267e-05	0.00583551
cluster	Aggregatibacter_aphrophilus	clusterCluster_5	-0.0661753	71	59	5.96325e-05	0.00597518
period	Burkholderia_pseudomallei	periodPaleolithic	0.073589	71	69	0.000262466	0.024351
cluster	Campylobacter_gracilis	clusterCluster_2	0.0233025	71	68	5.28362e-05	0.00583551
cluster	Campylobacter_gracilis	clusterCluster_4	0.0246114	71	68	1.26524e-05	0.0018884
cluster	Desulfomicrobium_orale	clusterCluster_4	0.208669	71	71	1.31924e-05	0.0018884
cluster	Gemella_morbillorum	clusterCluster_5	-0.0268028	71	69	0.000489107	0.033799
cluster	Olsenella_sp._oral_taxon_807	clusterCluster_2	0.0114019	71	68	6.5745e-06	0.00119775
cluster	Olsenella_sp._oral_taxon_807	clusterCluster_4	0.00936072	71	68	9.56986e-05	0.00913238
cluster	Porphyromonas_gingivalis	clusterCluster_4	0.0380278	71	70	4.35271e-09	8.72283e-06
cluster	Streptococcus_gordonii	clusterCluster_2	-0.0569471	71	67	1.46235e-05	0.0019537
cluster	Streptococcus_gordonii	clusterCluster_4	-0.0639348	71	67	8.56409e-07	0.000286041
cluster	Streptococcus_gordonii	clusterCluster_5	-0.0762933	71	67	6.16342e-06	0.00119775
cluster	Streptococcus_mitis	clusterCluster_2	-0.016187	71	67	0.000276056	0.0221286
cluster	Streptococcus_mitis	clusterCluster_4	-0.0149713	71	67	0.000482317	0.033799
cluster	Streptococcus_mitis	clusterCluster_5	-0.0234658	71	67	4.56205e-05	0.00537785
cluster	Streptococcus_sanguinis	clusterCluster_4	-0.00720141	71	51	0.000547285	0.0365586
cluster	Streptococcus_sanguinis	clusterCluster_5	-0.0114743	71	51	4.1712e-05	0.00522443
cluster	Streptococcus_salivarius	clusterCluster_4	-0.00936242	71	53	0.000309088	0.0238235
cluster	Streptococcus_salivarius	clusterCluster_5	-0.0170224	71	53	1.71627e-06	0.000382157
cluster	Streptococcus_sp._oral_taxon_061	clusterCluster_2	-0.00825285	71	46	5.15833e-07	0.000258432
cluster	Streptococcus_sp._oral_taxon_061	clusterCluster_4	-0.00756125	71	46	1.62193e-06	0.000382157
cluster	Streptococcus_sp._oral_taxon_061	clusterCluster_5	-0.0117518	71	46	3.98355e-08	3.99152e-05
cluster	Streptococcus_sp._oral_taxon_431	clusterCluster_5	-0.00914128	71	55	0.000132049	0.0120284
