# Supplementary material for: Ancient oral microbiomes support gradual Neolithic dietary shifts towards agriculture
Source: Nat Commun. 2022 Nov 22;13:6927. doi: 10.1038/s41467-022-34416-0 (PMC9681849; doi:10.1038/s41467-022-34416-0)
Supplement: Supplementary file 10 — Supplementary Data 8 [file 41467_2022_34416_MOESM10_ESM.xlsx]

## Sheet: Palaeolithic
LABEL				PA133	PA12	PA25	PA14 B	PA157	PA150	PA38	PA39	PA140
Site				Paglicci	Paglicci	Paglicci	Paglicci	Paglicci	Paglicci	Paglicci	Paglicci	Paglicci
Period				Gravettian				Epigravettian
Source				pellet	pellet	pellet	pellet	pellet	pellet	pellet	pellet	pellet
STARCH			Possible source
Morphotype I	a	circular	Triticeae	1	4	36		6	2	1	3	5
		oval		2	10	10	2	2	1	2		3
	b				4	8	1	2	1	2		2
Morphotype II			Fabaceae?			4
Morphotype III	a		Panicoideae/ Polygonaceae	3	2	38	2	21		3		4
	b		Avena cf. barbata		1	6	2	13		1
Morphotype IV			Nuphar lutea				1	2
Bimodal size groups			Triticeae				1		1
Unidentifiable					1			1
Total				6	22	102	9	47	5	9	3	14
PHYTOLITHS
Bulliform flabellate			Poaceae/Cyperaceae									1
Rondel			Poaceae	1						1		2
Papillate			Poaceae?	1
Blocky							3
Elongate entire					1
Tracheary				3	23	15	5	3	4	6		22
Branched trichome							1
Total				5	24	15	9	3	4	7	0	25

## Sheet: Neolithic
LABEL	US1056_I	DEL77	Rip.USD613	Rip.USD618	Rip.USD697	Rip.USD352	Rip.USD360	CND40_IDB	CND91	CND_CR5	CND86	FFB4A	CND92	CND40_IDA	P.T3S	P.T3N	P.T10.1	P.T3.21	Total
Site	Portonuovo	Deliceto	Ripatetta	Ripatetta	Ripatetta	Ripatetta	Ripatetta	Masseria Candelaro	Masseria Candelaro	Masseria Candelaro	Masseria Candelaro	Masseria Candelaro	Masseria Candelaro	Masseria Candelaro	Palagiano	Palagiano	Palagiano	Palagiano
Period	EN	CA	LN	LN	LN	LN	LN	MN	MN	MN	MN	MN	MN	MN	FMN	FMN	FMN	FMN
Source	Calculus + pellet	Calculus	Calculus	Calculus	Calculus	Calculus	Calculus	Calculus + pellet	Calculus	Calculus + pellet	Calculus + pellet	Calculus + pellet	Calculus + pellet	Calculus	Calculus	Calculus	Calculus	Calculus
STARCH
Triticeae singoli				1		1		1				8	1	2	1	2			17
Fabeae												1							1
undiag.	1											3		1		1		1	7
PHYTOLITH
Elongate dendritic								2	1	6	3	2	3	14					31
Elongate dentate cylindric		3			1														4
Sinuous elongated				2				2		4		3	1			1			13
Rectangular dentate												3		9					12
Trapezoidal	3	1	1							3									8
Elongate phytol					2					4		2	4	29					41
Short cell							1				2	3			1	1			8
Bilobate												1							1
POLLEN
Poaceae												1							1
BIRDS
Barbule fragm			1 Anatideae																1
WOOD
Wood elements								1											1
Plant tissue							1							1					2
Fibers	1	2					1			1	1			1		4			11
Micro-Charcoal	3	1								6	5	3		23					41
FUNGI & Diatoms
N° Fungi spores		1	6 (Glomus + Sporiferous saccul)		3		many (yeast)		8	4		3 (Glomus?)					many (Glomus + yeast)	1	26++
diatomee							2 (Surirella or Cymatopleura)				1 (Surirella or Cymatopleura)		4	10 (Nitzschia)					13
parenchyma			4	1						1		16							22
