# Supplementary material for: Ancient oral microbiomes support gradual Neolithic dietary shifts towards agriculture
Source: Nat Commun. 2022 Nov 22;13:6927. doi: 10.1038/s41467-022-34416-0 (PMC9681849; doi:10.1038/s41467-022-34416-0)
Supplement: Supplementary file 11 — Supplementary Data 9 [file 41467_2022_34416_MOESM11_ESM.xlsx]

## Sheet: Foglio1
				CheckM								Kraken2
Sample ID	Bin ID	Period	Species	Completeness	Contamination	Mean Coverage	Genome size (bp)	N. of contigs	N50 (contigs)	Longest contig (bp)	Mean contig length (bp)	Taxonomic identification (%)
Fer.T75	Fer-T75_S25.bin.3	Copper Age	Olsenella sp. oral taxon 807	100	0.6	7.74663	2644621	196	18187	66644	13492	99.49
Rip.USD618	Rip-USD618_S35.bin.2	Late Neolithic	Olsenella sp. oral taxon 807	87.65	0.81	9.67789	2131004	361	6480	25441	5903	96
Rip.USD628	Rip-USD628_S38.bin.3	Late Neolithic	Olsenella sp. oral taxon 807	92.93	1.61	10.9508	2355837	318	8795	28397	7408	97
Tar.T71	Tar-T71_S28.bin.1	Copper Age	Olsenella sp. oral taxon 807	85.89	2.47	9.35374	2290036	394	6846	19552	5812	96
TR177	Tr-USD177_S2_L001.bin.1	Copper Age	Olsenella sp. oral taxon 807	95.97	1.01	9.01301	2596676	252	14751	49556	10304	96
PC-T5	PC-T5_S2.bin.2	Middle Neolithic	Olsenella sp. oral taxon 807	100	0.6	12.0596	2748465	175	24745	98083	15705	98
