# Supplementary material for: Ancient oral microbiomes support gradual Neolithic dietary shifts towards agriculture
Source: Nat Commun. 2022 Nov 22;13:6927. doi: 10.1038/s41467-022-34416-0 (PMC9681849; doi:10.1038/s41467-022-34416-0)
Supplement: Supplementary file 12 — Supplementary Data 10 [file 41467_2022_34416_MOESM12_ESM.xlsx]

## Sheet: Foglio1
Protein Families
Genome	hypothetical protein (PGF_01293716)	hypothetical protein (PGF_02622529)	hypothetical protein (PGF_02951919)	D-3-phosphoglycerate dehydrogenase (EC 1.1.1.95) (PGF_00012987)	LSU ribosomal protein L1p (L10Ae) (PGF_00016357)	Type I restriction-modification system, DNA-methyltransferase subunit M (EC 2.1.1.72) (PGF_03084064)	Sucrose-6-phosphate hydrolase (EC 3.2.1.26) (PGF_08147841)	Transcriptional regulator STM2281, LysR family (PGF_00017827)	Polyphosphate kinase (EC 2.7.4.1) (PGF_05195470)	Protein translocase subunit SecY (PGF_05581732)	hypothetical protein (PGF_02623331)	Neopullulanase (EC 3.2.1.135) / 4-alpha-glucanotransferase (amylomaltase) (EC 2.4.1.25) (PGF_00025432)	RecD-like DNA helicase YrrC (PGF_00047095)	hypothetical protein (PGF_00172744)	hypothetical protein (PGF_12662952)	hypothetical protein (PGF_02626047)	Efflux ABC transporter, permease/ATP-binding protein (PGF_03192541)	hypothetical protein (PGF_03366315)	hypothetical protein (PGF_09816726)	hypothetical protein (PGF_04111148)	PTS system, mannose-specific IIA component (EC 2.7.1.191) / PTS system, mannose-specific IIB component (EC 2.7.1.191) (PGF_00029812)	Na+/H+ antiporter (PGF_10361261)	hypothetical protein (PGF_06857916)	Fructose-bisphosphate aldolase class II (EC 4.1.2.13) (PGF_10143857)	hypothetical protein (PGF_07018180)	Type III restriction enzyme, res subunit:DEAD/DEAH box helicase, N-terminal (PGF_00063460)	DEAD/DEAH box helicase-like protein (PGF_00421121)	PTS system, mannose-specific IIB component (EC 2.7.1.191) / PTS system, mannose-specific IIC component / PTS system, mannose-specific IIA component (EC 2.7.1.191) (PGF_00076595)	CRISPR-associated RAMP protein, Csm4 family (PGF_00415919)	FIG00512925: hypothetical protein (PGF_00426357)	Ureidoglycolate dehydrogenase (EC 1.1.1.154) (PGF_08147211)	Methyltransferase type 12 (PGF_00021344)	Histidinol-phosphate aminotransferase (EC 2.6.1.9) (PGF_03811905)	Galactose-1-phosphate uridylyltransferase (EC 2.7.7.10) (PGF_00007119)	PTS system, lactose-specific IIB component (EC 2.7.1.207) / PTS system, lactose-specific IIC component (PGF_00029744)	CRISPR-associated RAMP Csm3 (PGF_00415915)	hypothetical protein (PGF_06401741)	2-dehydro-3-deoxygluconokinase (EC 2.7.1.45) (PGF_05097244)	hypothetical protein (PGF_05322032)	hypothetical protein (PGF_08459780)	hypothetical protein (PGF_08225224)	McrBC 5-methylcytosine restriction system component (PGF_00019444)	Succinyl-CoA:3-ketoacid-coenzyme A transferase subunit A (EC 2.8.3.5) (PGF_00695496)	Enoyl-CoA hydratase (EC 4.2.1.17) (PGF_03210551)	hypothetical protein (PGF_03367517)	Butyrate--acetoacetate CoA-transferase subunit B (EC 2.8.3.9) (PGF_08079989)	Mg(2+) transport ATPase, P-type (EC 3.6.3.2) (PGF_01580528)	Uncharacterized MFS-type transporter YdjK (PGF_03042022)	Glycerol kinase (EC 2.7.1.30) (PGF_00008537)
Fer-T75	1	2	1	4	2	3	5	2	2	2	1	1	1	1	1	2	1	1	1	2	2	2	2	2	3	0	1	1	1	1	1	1	2	2	1	1	2	1	1	1	216	2	1	1	1	1	1	1	2
PC-T5	0	0	0	3	1	2	4	1	1	1	0	0	0	0	0	0	0	0	0	1	1	1	1	1	0	1	2	1	1	1	1	1	2	2	1	1	2	1	1	1	227	0	0	0	0	0	1	1	1
Rip-USD628	0	0	0	2	0	0	3	1	1	1	0	0	0	0	0	0	0	0	0	1	1	1	1	1	0	1	1	1	1	1	1	0	1	2	1	1	2	1	1	1	194	2	1	1	1	1	1	1	2
Rip-USD618	0	0	0	3	1	0	3	1	1	1	0	0	0	0	0	0	0	0	0	1	1	1	1	1	0	1	2	1	1	1	1	1	2	2	1	1	2	1	1	1	187	2	1	1	1	1	2	2	1
Tr-USD177	1	1	1	3	1	1	4	1	1	1	0	0	0	0	0	0	0	0	0	1	1	1	1	1	0	0	1	0	0	0	0	1	2	2	1	1	2	1	1	1	190	0	0	0	0	0	0	0	0
Tar-T71	0	1	1	3	1	1	4	0	0	0	0	0	0	0	0	0	0	0	0	1	1	1	1	1	0	1	2	1	1	1	1	1	2	2	1	1	2	1	1	1	172	0	0	0	0	0	0	0	0
Olsenella sp. oral taxon 807 strain F0089	0	0	0	3	1	1	4	1	1	1	0	0	0	0	0	0	0	0	0	1	1	1	1	1	1	0	0	0	0	0	0	0	1	1	0	0	1	0	0	0	19	0	0	0	0	0	0	0	0
[truncated: 2,564 more columns]
