# Supplementary material for: Ancient oral microbiomes support gradual Neolithic dietary shifts towards agriculture
Source: Nat Commun. 2022 Nov 22;13:6927. doi: 10.1038/s41467-022-34416-0 (PMC9681849; doi:10.1038/s41467-022-34416-0)
Supplement: Supplementary file 13 — Supplementary Data 11 [file 41467_2022_34416_MOESM13_ESM.xlsx]

## Sheet: Foglio1
Species	US1034	US1056I	US1054	US1056	BIC.T2	CND86	CND91	FFB4A	PC-T9	PC-T12	CND40_IDB	CND40_IDA	PC-T11	CND92	CND43	PC-T3	PC-T10Bis	PC-T5	Fer.T67	GR.T12	Fer.T75	Tar.T68	TR175	GR.T15A	GR.T16	Tar.T67	MELT1	MELT3	MELT2	GR.T8	GR.T34b	DEL77	Fer.T64	GR.T34a	Tar.T71	Koch	TR177	Rip.USD691.B	Rip.USD628	Rip.USD691.A	Rip.USD688.24	Rip.USD697	Rip.USD360	Rip.USD346	Rip.USD359	Rip.USD527	Rip.USD41	Rip.USD688	Rip.USD688.17
Filifactor_alocis	0.00143094	0.00296	0.00047	0.00285	0.00118	0.000805469	0.00103	0.00206	0.0031	0.00374	0.00143	0.00157	0.00252	0.00161	0.00168	0.0012	0.00097	0.00112	0.00183547	0.00472547	0.01038	0.00143	0.01153	0.0041	0.0048	0.00099	0.00599	0.00689	0.00466	0.00363	0.00143	0.00177	0.00146	0.00274	0.00114	0.00121	0.00033	0.00742	0.00676	0.01235	0.00343	0.00165	0.00342	0.00651	0.00163	0.00026	0.0011	0.00186	0.00427
Desulfobulbus_oralis	0.223397	0.06077	0.06655	0.04786	0.19005	0.223004	0.00995	0.01378	0.00452	0.49662	0.04096	0.04498	0.0103	0.06418	0.06487	0.09324	0.01537	0.02848	0.0453937	0.0295837	0.10029	0.00925	0.10462	0.02919	0.07445	0.00487	0.12811	0.13397	0.06379	0.10041	0.03454	0.03911	0.13865	0.02147	0.01902	0.045	0.01591	0.03639	0.02975	0.06105	0.16899	0.05696	0.09725	0.07073	0.06364	0.00329	0.00754	0.05969	0.07822
Gemella_morbillorum	0.00181605	0.00033	0.00015	0.00044	0.00212	0.00115803	0.00028	0.00047	0.00176	0.00047	0.00083	0.00112	0.0013	0.00076	0.00068	8e-05	0.00014	0.00094	0.000938026	0.000958026	0.0002	0.00474	0.00046	0.0003	0.00097	0.00116	0.00032	0.00078	0.00088	0.00025	0.00048	0.0008	0.00249	0.00027	0.00096	0.00028	6e-05	0.00119	0.00022	0.00063	0.00117	0.0012	0.00017	0.00321	0.00267	0.00343	0.03623	0.00123	0.00038
Parvimonas_micra	0.00087189	0.00302	0.00123	0.00386	0.00284	0.000565945	0.00149	0.00527	0.01128	0.00369	0.00205	0.0027	0.00279	0.00225	0.00172	0.00093	0.00105	0.00121	0.00140595	0.0156059	0.02471	0.00189	0.00575	0.0153	0.00794	0.00032	0.00472	0.01117	0.00689	0.01625	0.00123	0.00299	0.01857	0.0011	0.00039	0.0011	0.00042	0.00161	0.00216	0.0061	0.00435	0.029	0.00366	0.00999	0.00313	0.00031	0.00366	0.03097	0.00928
Actinomyces_howellii	0.0259875	0.0015	0.0019	0.0015	0.00036	0.0249987	0.00093	0.00134	0.00103	0.00089	0.00085	0.00089	0.00121	0.00106	0.00118	0.00126	0.00115	0.00108	0.00270875	0.00255875	0.00042	0.0003	0.00054	0.00157	0.00178	9e-05	0.00094	0.00145	0.00196	0.00181	0.00124	0.00134	0.00091	0.00181	0.00134	0.00172	0.00045	0.00092	0.00153	0.00129	0.00065	0.00058	0.00199	0.00151	0.00047	0.00042	0.00035	0.00052	0.00239
Streptococcus_sanguinis	0.0443439	0.01149	0.00012	0.01923	0.03893	0.0435719	0.07662	0.00479	0.00417	5e-05	0.14849	0.0666	0.01245	0.02447	0.02568	0.00081	0.00136	0.00126	0.00753193	0.00116193	2e-05	0.0813	0.00048	0.00039	0.00417	0.03876	0.00454	0.00446	0.00273	0.00233	0.00522	0.00216	0.00991	0.00038	0.00229	0.00676	0.00681	0.02534	9e-05	0.0028	0.04297	0.01357	0.00013	0.01294	0.03486	0.01935	0.18357	0.01449	0.00111
Pauljensenia_hongkongensis	0.0278967	0.01029	0.01492	0.01554	0.00321	0.0271934	0.00385	0.00857	0.00399	0.00049	0.00365	0.01478	0.01004	0.00989	0.05923	0.00715	0.00165	0.00253	0.0112634	0.00499336	0.00029	0.00038	0.00432	0.00429	0.00242	0.00016	0.00377	0.00498	0.00586	0.00574	0.01781	0.00963	0.0026	0.00227	0.00204	0.01056	0.00404	0.00667	0.00027	0.01695	0.00077	0.00442	0.00077	0.00372	0.00242	0.00263	0.00065	0.00459	0.00092
Actinomyces_oris	0.0358183	0.00771	0.02178	0.01132	0.00408	0.0356841	0.01331	0.00954	0.00908	0.01598	0.01169	0.00275	0.02063	0.0202	0.00833	0.00308	0.0021	0.00251	0.00574415	0.00283415	0.01634	0.00757	0.00869	0.0027	0.00864	0.01194	0.00307	0.0119	0.01151	0.01526	0.01404	0.00598	0.00547	0.0111	0.00265	0.00561	0.00204	0.01474	0.00177	0.01551	0.00899	0.00803	0.00265	0.00261	0.01041	0.00554	0.0061	0.00825	0.00949
Porphyromonas_gingivalis	0.0018093	0.00136	2e-05	0.00192	0.00181	0.00172465	0.00015	0.00116	0.00095	0.00083	0.00135	0.0005	0.00139	0.00054	0.0011	0.00139	0.00129	0.00035	0.000394651	0.000344651	0.00109	0.00138	0.00594	0.00026	0.00232	0.00171	0.00551	0.01319	0.00528	0.00562	0.00079	0.00198	0.00325	0.00125	0.00374	0.00031	0.0004	0.00219	0.00389	0.00653	0.05178	0.05317	0.00303	0.00646	0.00401	0.0004	0.0005	0.05588	0.00162
Klebsiella_pneumoniae	0.00274741	0.00018	0.0008	0.00014	0.00015	0.0022037	0.00019	0.00228	0.00017	0	0.00067	0.00051	6e-05	0.00027	0	4e-05	0.00051	0.00026	0.00131371	0.00248371	0.00084	7e-05	0.00073	0.00194	0	0.00034	0.00018	0.00047	0.00059	0.0003	0.00093	0.00015	4e-05	0.00214	0.00018	0.00077	0.00011	0.00057	0	0.00048	0.0039	0.00059	0.00065	0.0001	0.00026	0.00012	0.00016	0	0.00033
Cutibacterium_acnes	0.00238122	8e-05	0.00107	0.0001	2e-05	0.00160561	0.00023	0.00309	0.00013	3e-05	0.00017	0.00012	0.00011	0.00015	0.00044	2e-05	0.00033	5e-05	0.00120561	0.00448561	0.00013	2e-05	5e-05	0.00371	0.00014	1e-05	3e-05	4e-05	7e-05	3e-05	0.00646	2e-05	3e-05	0.00447	3e-05	0.00043	1e-05	3e-05	2e-05	0.00014	0.00089	0.00011	0.0001	5e-05	1e-05	4e-05	1e-05	3e-05	0.00025
Eikenella_corrodens	0.00115754	0.00079	0.00025	0.00124	0.00176	0.000668772	0.00142	0.00094	0.00103	5e-05	0.00124	0.00141	0.00092	0.00088	0.00121	0.0008	0.00026	0.0001	0.000808772	0.000488772	0.00294	0.011	0.00037	0	0.0007	0.02241	0.00061	0.00177	0.0012	0.00114	0.00025	0.00036	0.00725	0.00015	0.00216	0.00032	4e-05	0.00356	4e-05	0.0033	0.00527	0.00859	9e-05	0.00111	0.00166	0.01084	0.03886	0.00881	0.00076
Streptococcus_cristatus	0.0102881	0.00156	5e-05	0.00259	0.05347	0.00992902	0.00487	0.00049	0.00826	3e-05	0.00431	0.07557	0.01754	0.00228	0.01126	0.00092	0.00142	0.00198	0.00665902	0.000709025	0	0.01639	0.00065	0.00035	0.00201	0.00298	0.00721	0.00589	0.00154	0.00513	0.00635	0.00417	0.00793	0.00035	0.00395	0.0063	0.01446	0.00144	0.00015	0.00258	0.00109	0.00808	0.00017	0.02761	0.04912	0.00312	0.02557	0.00857	0.0003
Candidatus_Nanosynbacter_lyticus	0.00380702	0.00375	0.00151	0.00538	0.00558	0.00322351	0.0054	0.00799	0.00998	0.00064	0.00583	0.01276	0.01033	0.00798	0.02147	0.00748	0.00067	0.00691	0.00643351	0.00172351	0.00106	0.00919	0.00271	0.00114	0.00443	0.00245	0.00446	0.00315	0.00674	0.0032	0.00346	0.00667	0.00408	0.00246	0.01146	0.00585	0.00071	0.05288	0.00417	0.00847	0.00427	0.02427	0.00393	0.01236	0.00724	0.01528	0.00276	0.02636	0.01219
Capnocytophaga_gingivalis	0.00194644	0.00031	4e-05	0.00049	0.00072	0.000973221	0.00017	0	3e-05	0	0.00049	0.0003	3e-05	0.00042	0.00017	2e-05	2e-05	0	0.000993221	0.000973221	3e-05	0.00527	3e-05	0	0.00078	0.01462	4e-05	0.00018	7e-05	3e-05	0.00018	0.00023	0.00209	3e-05	0.00024	2e-05	1e-05	0.00041	4e-05	0.00017	0.00242	0.00265	0	0.00022	0.0007	0.00245	0.00718	0.00264	6e-05
Capnocytophaga_sputigena	0.000632674	0.00033	5e-05	0.00051	0.00099	0.000376337	0.00015	9e-05	0.00012	7e-05	0.00068	0.00105	8e-05	0.00075	0.00023	0.00018	3e-05	2e-05	0.000336337	0.000256337	3e-05	0.0151	0.00052	0	0.00067	0.01261	0.00015	0.00032	0.00026	0.00016	0.00064	0.00041	0.00133	0.00022	0.00096	8e-05	5e-05	0.00047	8e-05	0.00037	0.00339	0.0032	0	0.00082	0.00114	0.00409	0.0093	0.0033	0.00019
Olsenella_uli	0.000721442	0.00562	0.00318	0.00378	0.0014	0.000465721	0.00108	0.00199	0.00041	0.01687	0.00061	0.0027	0.00108	0.00036	0.00111	0.00211	0.0011	0.00473	0.00205572	0.00122572	0.00187	0.00065	0.00071	0.00097	0.00152	0.00046	0.00284	0.00085	0.0006	0.00392	0.00124	0.02075	0.02005	0.00087	0.00029	0.0018	0.00436	0.00012	0.00339	0.00147	0.0013	6e-05	0.00252	0.00034	0.00078	0.00669	0.00031	4e-05	0.00046
Streptococcus_oralis	0.00228343	0.0008	3e-05	0.00149	0.0117	0.00164672	0.00109	0.00088	0.00116	0.00016	0.00221	0.00729	0.00189	0.00122	0.00193	0.0001	0.00014	0.0003	0.00133672	0.000726717	4e-05	0.01226	0.00066	9e-05	0.0005	0.00908	0.00106	0.00086	0.00045	0.0006	0.00139	0.01091	0.0042	0.00055	0.00058	0.0007	0.00116	0.00052	0.00019	0.00216	0.00206	0.00333	0.00014	0.00744	0.01312	0.00487	0.01256	0.00404	0.00015
Pseudopropionibacterium_propionicum	0.0559515	0.11111	0.11375	0.17694	0.0224	0.0552158	0.06572	0.07778	0.39466	0.05896	0.15491	0.07396	0.1296	0.16152	0.10409	0.14348	0.01472	0.06448	0.106366	0.0184758	0.00014	0.09417	0.11031	0.01774	0.08225	0.06109	0.03152	0.10008	0.16442	0.02871	0.10136	0.01359	0.136	0.01108	0.09063	0.10563	0.02464	0.16802	0.00061	0.04676	0.04225	0.15481	0.02118	0.08229	0.04923	0.28559	0.06735	0.16195	0.09804
Actinomyces_naeslundii	0.0395123	0.00748	0.00653	0.01115	0.00163	0.0389411	0.0075	0.00484	0.00444	0.00393	0.00678	0.00442	0.00576	0.00776	0.00562	0.00817	0.00142	0.00222	0.0147511	0.00302113	0.00302	0.00558	0.00173	0.00245	0.00601	0.00123	0.00176	0.00393	0.00497	0.00502	0.0153	0.00254	0.0119	0.00321	0.00221	0.01418	0.00555	0.01646	0.00126	0.01234	0.00281	0.00803	0.00278	0.00249	0.01221	0.00697	0.00313	0.00829	0.00412
Abiotrophia_defectiva	0.00223648	0.00053	0	0.00086	0.00218	0.00193824	0.0005	0.00018	0	0	0.01861	0.00069	0.00078	0.00142	9e-05	1e-05	0	0	0.000418241	0.000298241	0	0.02224	0	0	0.00039	0.00755	4e-05	0.00017	0.00018	0	0.00028	0.00021	0.00228	0.00012	0.00014	0.00012	1e-05	0.00109	5e-05	1e-05	0.0024	0.00105	0	0.00043	0.00154	0.00104	0.03007	0.00117	0.00018
Neisseria_elongata	0.0011226	0.0008	2e-05	0.00127	0.02351	0.0006913	0.00025	0.0001	6e-05	0.00012	0.00388	0.00139	0.0001	0.00211	0.00511	0.00012	2e-05	8e-05	0.0005313	0.0004313	7e-05	0.01286	9e-05	0	0.00102	0.0189	0.00016	0.00144	0.00071	6e-05	0.00052	0.00071	0.00404	0.0001	0.00393	0.0001	6e-05	0.00292	4e-05	0.00136	0.00277	0.00572	0	0.0003	0.01232	0.00103	0.00837	0.00596	0.0001
Treponema_denticola	0.00225476	0.00814	0.00289	0.01001	0.00478	0.00143238	0.00042	0.00099	0.00214	0.00356	0.00124	0.00286	0.00251	0.00215	0.00177	0.0053	0.00065	0.00104	0.00355238	0.00397238	0.00751	0.00554	0.01322	0.00315	0.01195	0.00217	0.00992	0.01678	0.01127	0.0113	0.00555	0.00381	0.00773	0.00298	0.00393	0.00273	0.00337	0.00856	0.00631	0.02231	0.00615	0.01775	0.00402	0.01717	0.01095	0.00197	0.00325	0.01924	0.00906
Burkholderia_pseudomallei	0.00348667	0.00034	0.00253	0.00022	0.00168	0.00337333	0.00049	0.00195	0.00263	0.00013	0.00079	0.0004	0.00165	0.00053	0	6e-05	0.0008	0.00238	0.000773335	0.00294334	0.00131	0.00267	0.0046	0.00283	0.00088	0.0004	0.00022	0.00043	8e-05	0.00049	0.00049	0.00077	0.00019	0.00207	0.00053	0.00066	0	0.00113	0.00013	7e-05	0.00529	0.00282	0.001	0.0001	0.0003	0.00026	0.00056	0.0044	0.00072
Lautropia_mirabilis	0.00196269	0.00141	3e-05	0.00221	0.01055	0.00107134	0.00055	0.00024	2e-05	0	0.00672	0.0048	0.00278	0.00846	0.00114	0.00105	7e-05	6e-05	0.00112134	0.00118134	0	0.07697	9e-05	0.00029	0.00344	0.02915	0.0003	0.00354	0.00172	0.0002	0.00192	0.00059	0.01155	0.00016	0.00109	0.00023	0.00011	0.00307	4e-05	0.00012	0.00649	0.00419	0	0.00133	0.01988	0.00336	0.06403	0.0042	0.00036
Neisseria_mucosa	0.0014478	0.00074	0	0.00117	0.00097	0.000758901	0.00014	9e-05	3e-05	0.0001	0.00242	0.00038	0.00016	0.00037	0.00034	8e-05	0.00012	0	0.000738901	0.000828901	4e-05	0.00744	0	0.00014	0.00053	0.01005	0.00013	0.00022	0.00018	4e-05	0.00089	0.00014	0.00306	0.0004	0.00034	5e-05	0	0.00206	0	0.00017	0.00455	0.00089	0	0.00013	0.00099	0.00056	0.01093	0.00098	0.0001
Campylobacter_showae	0.000573936	0.00097	0.00034	0.00137	0.0092	0.000381968	0.00036	0.00053	0.00065	0.00064	0.0007	0.00409	0.00112	0.00116	0.00112	0.0009	0.0003	0.00065	0.000671968	0.000311968	0.00086	0.01467	0.00138	0.00012	0.00142	0.00536	0.0018	0.00369	0.00145	0.00102	0.00164	0.00376	0.00675	0.00019	0.00304	0.00048	0.00048	0.00125	0.00022	0.00379	0.00229	0.00708	0.00027	0.00786	0.01589	0.00287	0.00672	0.00761	0.00067
Actinomyces_viscosus	0.0240861	0.00495	0.00599	0.00682	0.00149	0.0234831	0.00335	0.00345	0.00281	0.00353	0.00616	0.00209	0.00449	0.00678	0.00397	0.00266	0.00174	0.00199	0.00426305	0.00322305	0.00303	0.00458	0.00114	0.00262	0.00589	0.00114	0.00165	0.00371	0.00421	0.00461	0.00387	0.00249	0.00413	0.00408	0.00193	0.00366	0.0011	0.01483	0.002	0.00602	0.00207	0.00664	0.00323	0.00249	0.00568	0.00331	0.00265	0.00712	0.00445
Rothia_aeria	0.00113583	0.00021	3e-05	0.00033	0.00058	0.000682916	0.00713	0.00232	0.00074	0	0.14639	0.0007	0.00031	0.01589	0.00313	0.0002	4e-05	4e-05	0.000952916	0.000452916	0	0.00588	0	0	0.00132	0.0057	1e-05	3e-05	2e-05	6e-05	0.00061	0.00034	0.00217	0.00012	0.00132	0.0005	1e-05	0.00312	2e-05	0.00023	0.00688	0.00015	2e-05	2e-05	0.00035	0.0036	0.0071	0.00014	8e-05
Aggregatibacter_aphrophilus	0.0080447	0.00017	0	0.00028	0.0003	0.00793735	0.00018	8e-05	3e-05	0	0.00621	0.00025	0.00014	0.00127	0.00013	2e-05	0	1e-05	0.000127349	0.000107349	2e-05	0.03655	0.00062	0	0.00054	0.11947	4e-05	0.00041	0.00038	7e-05	4e-05	9e-05	0.00108	0	0.0002	2e-05	1e-05	0.00127	0	0.0007	0.01597	0.00252	0	0.00028	0.00122	0.00047	0.02283	0.00269	0.00016
Schaalia_odontolytica	0.00524225	0.00077	0.00043	0.00114	0.00152	0.00502112	0.00043	0.00048	0.00088	0.00025	0.0039	0.00465	0.00413	0.00094	0.00167	0.0002	0.00022	0.00072	0.00109112	0.00209112	0.00028	0.00133	0.00019	0.00187	0.00048	0.00031	0.00048	0.00068	0.00053	0.00062	0.00065	0.00123	0.00209	0.00035	0.0002	0.00087	0.00118	0.00057	0.00015	0.00194	0.00021	0.00027	0.00063	0.00057	0.00049	0.00011	0.00233	0.00028	0.0004
Streptococcus_agalactiae	0.000981638	0.00057	0.00035	0.00077	0.00051	0.000490819	0.00139	0.00337	0.00449	0.0018	0.0014	0.00309	0.00172	0.00064	0.00245	8e-05	0.00098	0.00051	0.000980819	0.00120082	0.00061	0.00174	0.00099	0.00071	0.00055	0.00041	0.00105	0.00109	0.00083	0.00063	0.00032	0.00054	0.00064	0.0003	0.00035	0.00049	0.00026	0.00033	0.00088	0.00147	0.00089	0.00201	0.00044	0.00677	0.00126	0.00033	0.00132	0.00267	0.00051
Streptococcus_gordonii	0.00329312	0.0008	1e-05	0.00133	0.00686	0.00307656	0.00456	0.00035	0.00082	4e-05	0.00707	0.00898	0.00306	0.00134	0.00207	0.00015	0.00016	0.00025	0.00124656	0.000296557	0	0.01566	0.00011	8e-05	0.00054	0.06705	0.00094	0.00078	0.00038	0.00057	0.00086	0.00053	0.00351	7e-05	0.00103	0.00103	0.00161	0.00168	8e-05	0.00046	0.00781	0.00181	4e-05	0.00297	0.00694	0.00469	0.073	0.00195	0.0008
Tannerella_forsythia	0.0012667	0.00448	0.00188	0.00561	0.00847	0.000818351	0.00078	0.00174	0.00701	0.00789	0.00582	0.00576	0.00432	0.00371	0.00281	0.00432	0.00309	0.00111	0.00177835	0.00482835	0.01695	0.00845	0.01751	0.00438	0.00556	0.00374	0.02293	0.016	0.00943	0.0153	0.00505	0.01095	0.01616	0.00282	0.01341	0.00133	0.00203	0.01101	0.00628	0.01385	0.02437	0.02336	0.01092	0.02984	0.01261	0.00051	0.00458	0.02465	0.00754
Streptococcus_anginosus	0.00376207	0.00867	0.00146	0.00652	0.00905	0.00283603	0.0058	0.01216	0.02802	0.00783	0.00862	0.01003	0.00771	0.00322	0.00911	0.00143	0.0035	0.00355	0.00536603	0.00965603	0.00478	0.00442	0.00896	0.00873	0.00312	0.0055	0.00808	0.00552	0.0079	0.00552	0.00338	0.00278	0.00434	0.00483	0.00258	0.00444	0.00249	0.00989	0.00641	0.00742	0.01263	0.00908	0.00505	0.00796	0.00796	0.00169	0.00475	0.01042	0.00621
Desulfomicrobium_orale	0.00495978	0.0399	0.00052	0.03233	0.00129	0.00412489	0.007	0.01105	5e-05	0.00121	0.00013	0.00307	0.13026	0.13222	0.03677	0.0827	0.24102	0.00281	0.00468489	0.190125	0.0098	0.00644	0.21104	0.18929	0.04002	0.00864	0.27302	0.03829	0.05153	0.0355	0.04536	0.01596	0.00049	0.15763	0.01416	0.00385	0.00071	0.19191	0.05889	0.15174	0.01703	0.10162	0.02432	0.14498	0.08167	0.00167	0.00953	0.10775	0.05942
Capnocytophaga_sp._oral_taxon_323	0.00112657	0.00022	0.00014	0.00034	0.00053	0.000563285	6e-05	0.00012	0	0	0.00012	0.00039	0.00021	0.00022	0.00016	0.00029	0	7e-05	0.000663285	0.000563285	0	0.00228	0.00031	0	0.00023	0.00074	0.00015	0.00021	0.00021	0.00013	0.00043	0.00026	0.00047	0.00012	0.00087	0.0001	8e-05	0.00021	0	0.00056	0.00022	0.00071	0	0.00076	0.00068	0.00221	0.00069	0.00069	0.00023
Capnocytophaga_leadbetteri	0.000535702	0.00012	0	0.00019	0.0001	0.000267851	3e-05	0	0	0	0.00013	0.00027	0	0.00012	8e-05	0	0	0	0.000267851	0.000267851	0	0.0029	0	0	0.00056	0.00378	2e-05	6e-05	3e-05	2e-05	0.00013	0.00015	0.00031	7e-05	0.00011	0	1e-05	0.00013	0	7e-05	0.00021	0.00115	0	0.00012	0.0001	0.00102	0.00168	0.00117	0
Capnocytophaga_sp._FDAARGOS_737	0.00130611	0.00015	0	0.00023	0.00011	0.000683055	5e-05	0	0	0	0.00021	0.00032	0	0.00017	8e-05	1e-05	0	0	0.000653055	0.000623055	0	0.00337	0	0	0.00055	0.00393	3e-05	8e-05	4e-05	3e-05	0.00016	0.00017	0.00035	7e-05	0.0001	3e-05	2e-05	0.00014	0	0.0001	0.00029	0.00137	0	0.00015	0.0001	0.00127	0.00197	0.00139	0
Capnocytophaga_endodontalis	0.000325922	0.00019	7e-05	0.00031	0.00036	0.000187961	0.00012	0	5e-05	0	0.00015	0.0004	0.0001	0.00021	0.00021	8e-05	3e-05	2e-05	0.000167961	0.000137961	0	0.00401	0.00021	0	0.00039	0.00367	0.00028	0.00021	0.00012	0.00012	0.00027	0.00016	0.00057	6e-05	0.00087	3e-05	2e-05	0.00016	0	0.00039	0.00094	0.00153	0	0.00024	0.00037	0.01014	0.00245	0.00162	7e-05
Capnocytophaga_sp._oral_taxon_864	0.000505899	0.00035	0.00022	0.00054	0.00064	0.000252949	0.00011	0.0002	8e-05	0	0.00011	0.00034	0.00039	0.00031	0.00027	0.00057	0.00012	9e-05	0.000402949	0.000252949	0.0001	0.00262	0.00072	0	0.00061	0.00069	0.00037	0.00051	0.00037	0.00038	0.00083	0.00047	0.00092	0.00016	0.00103	0.00015	0.00011	0.00048	0	0.00113	0.00032	0.00113	0.0001	0.00161	0.00068	0.00254	0.00082	0.00119	0.00072
Capnocytophaga_haemolytica	0.000770768	0	0	0	1e-05	0.000385384	0	0	0	0	0	0	0	1e-05	0	0	0	0	0.000385384	0.000385384	0	7e-05	0	0	0	9e-05	0	1e-05	0	0	0	1e-05	1e-05	0	1e-05	0	0	0	1e-05	0	2e-05	3e-05	0	3e-05	1e-05	5e-05	6e-05	4e-05	0
Capnocytophaga_sp._oral_taxon_878	0.00174407	5e-05	0	8e-05	9e-05	0.000897033	1e-05	0	0	0	0.00012	6e-05	2e-05	7e-05	3e-05	1e-05	0	0	0.000847033	0.000847033	0	0.00137	3e-05	0	0.00013	0.00123	2e-05	5e-05	0	2e-05	4e-05	4e-05	0.0001	0	4e-05	0	1e-05	4e-05	0	3e-05	0.00017	0.00032	0	8e-05	9e-05	0.00035	0.00052	0.00037	0
Capnocytophaga_sp._oral_taxon_902	0.00081547	0.0002	0.0001	0.00032	0.00051	0.000407735	7e-05	6e-05	9e-05	0	0.00014	0.00039	0.00016	0.00026	0.00015	0.00033	9e-05	6e-05	0.000487735	0.000407735	0	0.00223	0.00026	0	0.00027	0.00082	0.00025	0.00029	0.00017	0.00013	0.00052	0.00037	0.00049	5e-05	0.00089	8e-05	7e-05	0.00033	0	0.00056	0.00034	0.00071	0	0.00073	0.00062	0.00229	0.00069	0.00071	0.00033
Capnocytophaga_ochracea	0.0015299	0.00031	9e-05	0.00049	0.00068	0.000819951	9e-05	0.00017	6e-05	0	0.00016	0.0004	0.00022	0.00026	0.00017	0.00037	8e-05	5e-05	0.000839951	0.000709951	0.00011	0.00303	0.00059	0	0.00054	0.00086	0.00027	0.00035	0.00028	0.00023	0.00077	0.00041	0.0008	8e-05	0.00103	0.00013	9e-05	0.00034	5e-05	0.0006	0.00028	0.0008	9e-05	0.00098	0.00085	0.0027	0.00087	0.00095	0.00051
Olsenella_timonensis	0.0017988	0.00034	0.00017	0.00018	0.00021	0.000969398	0.00023	0.0003	0.00013	4e-05	0.00013	0.00032	0.00026	0.00012	0.00023	0.00012	0.00058	0.0007	0.0011294	0.0010194	0.00058	3e-05	0.00019	0.00019	0.00017	0	0.00018	0.00019	0.00011	0.00021	0.00015	0.00026	0.0001	0.00034	0.0001	0.0003	0.00022	6e-05	0.00059	0.00024	0.00017	1e-05	0.00039	0.00011	0.00014	4e-05	3e-05	2e-05	0.00012
Parolsenella_catena	0.00116288	0.00017	7e-05	0.0001	0.00013	0.00061644	0.00012	0.00016	0.00012	0	0.0001	0.00021	0.00014	0.0001	0.0001	7e-05	0.00029	0.00043	0.00071644	0.00065644	0.00032	4e-05	0.00012	0.00011	7e-05	0	9e-05	0.00014	6e-05	0.00014	0.00012	0.00019	7e-05	0.00021	4e-05	0.00017	0.00018	5e-05	0.00037	0.00012	0.00014	2e-05	0.00028	5e-05	0.00012	2e-05	2e-05	0	6e-05
Olsenella_sp._oral_taxon_807	0.0298156	0.2231	0.20637	0.18364	0.26154	0.0290678	0.34343	0.34038	0.08405	0.00866	0.11866	0.30282	0.2649	0.2039	0.26772	0.24541	0.37205	0.59932	0.421088	0.162378	0.43577	0.03879	0.15681	0.16163	0.202	0.00334	0.13964	0.14442	0.13004	0.25045	0.29529	0.36481	0.17655	0.25558	0.17423	0.42034	0.63244	0.00279	0.39507	0.13053	0.15027	0.00912	0.25982	0.1005	0.12509	0.05225	0.02337	0.00969	0.10613
Olsenella_sp._GAM18	0.00198808	0.0003	9e-05	0.00014	0.00015	0.00103404	0.00018	0.00027	0.00011	3e-05	7e-05	0.00021	0.0002	9e-05	0.00018	9e-05	0.00048	0.00057	0.00116404	0.00108404	0.00045	3e-05	0.00014	0.00013	8e-05	0	0.00014	0.00015	6e-05	0.00014	0.0001	0.00018	9e-05	0.00023	5e-05	0.00021	0.00013	5e-05	0.0005	0.00017	0.00013	2e-05	0.00032	6e-05	0.00012	2e-05	1e-05	2e-05	6e-05
Olsenella_umbonata	0.00163335	0.00043	0.00022	0.00031	0.00034	0.000896678	0.00035	0.00069	0.00022	4e-05	0.00025	0.00041	0.00038	0.00019	0.0003	0.00023	0.00088	0.0009	0.00121668	0.000966678	0.00083	8e-05	0.00039	0.00023	0.00027	1e-05	0.00021	0.00025	0.00015	0.00024	0.00028	0.00042	0.00016	0.00045	0.00015	0.00048	0.00042	6e-05	0.00068	0.00032	0.00021	2e-05	0.00071	0.00015	0.00024	6e-05	5e-05	2e-05	0.00014
Streptococcus_mitis	0.00128451	9e-05	3e-05	0.00015	0.00153	0.000777253	0.00025	0.00023	0.0003	0	0.00035	0.00163	0.00047	0.00014	0.00031	2e-05	6e-05	0.00017	0.000707253	0.000537253	0	0.0016	7e-05	3e-05	7e-05	0.00086	0.00024	0.00012	9e-05	0.00014	0.00049	0.00067	0.00046	0.00024	0.00013	0.0002	0.00038	0.00013	0.00016	0.00066	0.00022	0.00034	5e-05	0.00131	0.00184	0.00041	0.00143	0.00043	0.00017
Streptococcus_parasanguinis	0.00136821	2e-05	0	2e-05	0.00025	0.000729103	4e-05	0	6e-05	3e-05	0.0001	0.00054	0.00013	2e-05	6e-05	1e-05	0	2e-05	0.000679103	0.000639103	0	0.00023	0	0	0	0.00013	6e-05	5e-05	2e-05	6e-05	4e-05	3e-05	7e-05	0	3e-05	4e-05	0.00013	3e-05	0	4e-05	4e-05	6e-05	0	0.00017	0.00032	4e-05	0.00031	6e-05	0
Streptococcus_sp._oral_taxon_061	0.00134837	1e-05	0	1e-05	0.00015	0.000699183	3e-05	0	4e-05	0	5e-05	0.00016	6e-05	0	0	0	0	1e-05	0.000679183	0.000649183	0	0.00016	0	0	0	0.00011	3e-05	2e-05	1e-05	0	4e-05	7e-05	4e-05	5e-05	2e-05	3e-05	3e-05	0	0	6e-05	2e-05	5e-05	0	0.00011	0.00014	3e-05	0.00015	3e-05	0
Streptococcus_sp._oral_taxon_064	0.00171531	6e-05	0	0.00013	0.00061	0.000857656	7e-05	0	9e-05	0	0.0001	0.0009	8e-05	7e-05	0.00011	0	0	0	0.000857656	0.000857656	0	0.00072	0	0	0	0.00051	6e-05	6e-05	0	0	0.0001	0.00039	0.00029	4e-05	0	0	0.00015	0	0	0	0.0001	9e-05	0	0.00044	0.00055	0.0002	0.00081	0.00015	0
Streptococcus_sp._oral_taxon_431	0.000718965	1e-05	0	2e-05	0.0003	0.000359483	3e-05	2e-05	9e-05	0	4e-05	0.00035	5e-05	1e-05	6e-05	0	0	1e-05	0.000399483	0.000359483	0	0.00024	0	0	0	0.00012	5e-05	5e-05	2e-05	3e-05	3e-05	9e-05	6e-05	6e-05	2e-05	4e-05	5e-05	5e-05	0	9e-05	6e-05	4e-05	0	0.00013	0.00021	6e-05	0.00018	5e-05	2e-05
Streptococcus_salivarius	0.000751162	3e-05	0	6e-05	0.00048	0.000445581	0.00012	0	0.00011	0	0.00014	0.00094	0.00032	6e-05	0.00012	1e-05	0	3e-05	0.000385581	0.000305581	0	0.00051	0	0	5e-05	0.00019	0.00017	8e-05	3e-05	0.0001	0.00014	0.00012	0.00013	4e-05	6e-05	8e-05	0.00036	0	0	5e-05	7e-05	0.0001	0	0.00028	0.00038	9e-05	0.00065	0.00012	0
Streptococcus_mutans	0.000493456	5e-05	0	6e-05	0.00014	0.000246728	0.00122	0.00015	0.00027	0.00026	0.00012	0.00172	0.00388	4e-05	5e-05	2e-05	3e-05	0.00027	0.000286728	0.000246728	2e-05	0.00018	0.00019	0	4e-05	0.00022	7e-05	5e-05	4e-05	5e-05	3e-05	7e-05	6e-05	0	5e-05	4e-05	7e-05	5e-05	4e-05	9e-05	4e-05	0.00016	7e-05	0.00013	0.00016	2e-05	0.00024	0.00014	0
Actinomyces_sp._oral_taxon_171	0.0166949	0.00393	0.01066	0.00571	0.00166	0.0164625	0.00511	0.00315	0.00413	0.00744	0.01526	0.00185	0.00507	0.01212	0.0043	0.0018	0.00114	0.00136	0.00281247	0.00159247	0.00648	0.00409	0.00177	0.00136	0.00433	0.00267	0.00121	0.00519	0.00536	0.00657	0.00539	0.00193	0.00332	0.0037	0.00156	0.00258	0.0008	0.01024	0.00097	0.00604	0.00199	0.00474	0.00155	0.00127	0.0041	0.00229	0.00212	0.00479	0.00463
Actinomyces_sp._oral_taxon_169	0.0144117	0.00273	0.00883	0.00393	0.00158	0.0138459	0.00459	0.00293	0.0031	0.00621	0.0043	0.00105	0.00585	0.00752	0.00354	0.00129	0.0008	0.00094	0.00249586	0.00172586	0.00559	0.0021	0.00218	0.00116	0.00307	0.00334	0.00091	0.00416	0.0042	0.00528	0.00457	0.0018	0.00214	0.00324	0.00106	0.00193	0.00054	0.0056	0.00068	0.00486	0.0028	0.00287	0.00087	0.00098	0.0029	0.00168	0.00168	0.00306	0.00351
Actinomyces_israelii	0.00314226	0.00026	0.00031	0.00029	0.00013	0.00217613	0.00017	0.00028	0.00026	0.00017	0.00061	0.00028	0.00037	0.00025	0.00028	0.00025	0.00037	0.00024	0.00127613	0.00147613	0.00011	9e-05	0.00011	0.00051	0.00037	3e-05	0.00018	0.00032	0.00032	0.0004	0.00023	0.00023	0.00019	0.00034	0.00026	0.00031	0.00011	0.00021	0.00022	0.0005	0.00011	0.00013	0.00046	0.00027	0.00012	0.00011	9e-05	0.0001	0.00039
Actinomyces_sp._oral_taxon_414	0.211122	0.27853	0.35598	0.25891	0.04646	0.210456	0.16161	0.24879	0.18968	0.15425	0.05877	0.12557	0.17711	0.14681	0.21273	0.26315	0.22736	0.16687	0.246296	0.339166	0.05087	0.03953	0.09425	0.3385	0.30318	0.02561	0.15166	0.23919	0.31145	0.311	0.24956	0.31093	0.17411	0.3638	0.38822	0.24563	0.17802	0.10536	0.245	0.18764	0.14304	0.09019	0.35984	0.23174	0.06409	0.07877	0.04865	0.09365	0.41596
Actinomyces_slackii	0.00691556	0.00126	0.00162	0.00135	0.00036	0.00648778	0.00075	0.00114	0.00089	0.00072	0.00082	0.00065	0.00107	0.00095	0.00108	0.00094	0.00092	0.00085	0.00163778	0.00211778	0.00039	0.0003	0.00048	0.00169	0.00147	9e-05	0.00072	0.00112	0.00142	0.00134	0.0011	0.00108	0.00072	0.0018	0.00103	0.00121	0.00045	0.00095	0.00104	0.00118	0.00061	0.00063	0.00175	0.00124	0.00045	0.00042	0.0003	0.00056	0.00206
Ottowia_sp._oral_taxon_894	0.00159218	0.00633	0.0014	0.01002	0.11123	0.00108109	0.00616	0.00042	0.01056	0.00024	0.02614	0.02941	0.00405	0.01734	0.00524	0.01006	0.00154	0.00069	0.00325109	0.00067109	2e-05	0.15244	0.00019	0.00016	0.00916	0.29659	0.00289	0.03158	0.01497	0.00146	0.01167	0.00488	0.03582	0.00016	0.10767	0.00274	0.00061	0.01655	0.00011	0.022	0.01567	0.10467	6e-05	0.00283	0.18222	0.26918	0.08099	0.10713	0.00056
Campylobacter_gracilis	0.000826276	0.00102	0.00077	0.00156	0.00292	0.000598138	0.00145	0.00057	0.00068	7e-05	0.00015	0.00395	0.00192	0.00232	0.00118	0.00252	0.00087	0.00498	0.000968138	0.000328138	0.00073	0.00117	0.00201	0.0001	0.00119	9e-05	0.00162	0.00196	0.00104	0.00133	0.00376	0.00316	0.00349	0.00058	0.0017	0.00074	0.00384	0.00043	0.00032	0.00247	0.00193	0.00317	0.00036	0.00144	0.00164	0.00112	0.00078	0.00327	0.00086
Campylobacter_rectus	0.00187253	0.00242	0.00178	0.00267	0.00254	0.000996263	0.00032	0.0019	0.00229	0.00336	0.00112	0.00165	0.00293	0.00071	0.00076	0.00095	0.00054	0.00103	0.00128626	0.00195626	0.00503	0.00397	0.00611	0.00108	0.00394	0.00271	0.00379	0.00714	0.00432	0.00347	0.00185	0.00137	0.01137	0.00086	0.00189	0.00041	0.00022	0.00231	0.00082	0.00982	0.00457	0.00719	0.00118	0.00532	0.0042	0.00076	0.00258	0.00774	0.00339
Fusobacterium_nucleatum	0.00156334	0.00121	0.00104	0.00167	0.0004	0.000876671	0.00038	0.00169	0.00046	0.00078	0.0005	0.00098	0.00098	0.00061	0.0003	0.00103	0.00021	0.00018	0.00124667	0.00104667	0.0016	0.00245	0.00359	0.00036	0.00479	0.00257	0.00122	0.00107	0.00187	0.00177	0.00291	0.00078	0.00687	0.00092	0.00082	0.00056	0.00238	0.00068	0.00043	0.00187	0.00187	0.00251	0.00091	0.00154	0.00048	0.00539	0.00271	0.00273	0.00282
Prevotella_intermedia	0.000392212	0.0003	7e-05	0.00039	0.00111	0.000216106	0.0001	0.00038	0.00011	6e-05	0.00022	0.00041	0.00016	0.00027	0.00033	0.00028	0.00026	9e-05	0.000286106	0.000216106	0.00069	0.00206	0.00209	4e-05	0.00047	0.00079	0.00054	0.00109	0.00045	0.00048	0.00071	0.00074	0.00204	0.00033	0.00069	0.00011	0.00025	0.00032	0.00087	0.00077	0.00061	0.00105	0.00061	0.00197	0.00088	0.00027	0.00058	0.00105	0.00047
Streptococcus_constellatus	0.00292241	0.00229	0.0006	0.00281	0.0078	0.00249121	0.00258	0.01262	0.00845	0.00852	0.00237	0.00939	0.00451	0.00201	0.01066	0.00041	0.00153	0.00205	0.00183121	0.00171121	0.00117	0.0025	0.00316	0.00128	0.00145	0.00087	0.00712	0.00313	0.00484	0.0024	0.00137	0.00242	0.00188	0.00165	0.00071	0.0014	0.00189	0.00222	0.00437	0.00423	0.0035	0.00563	0.00494	0.00602	0.00669	0.00066	0.00364	0.00626	0.00151
[truncated: 22 more columns]
