# Supplementary material for: Ancient oral microbiomes support gradual Neolithic dietary shifts towards agriculture
Source: Nat Commun. 2022 Nov 22;13:6927. doi: 10.1038/s41467-022-34416-0 (PMC9681849; doi:10.1038/s41467-022-34416-0)
Supplement: Supplementary file 15 — Source Data [file 41467_2022_34416_MOESM15_ESM.xlsx]

## Sheet: Figure 1
Site	lat	long	Period	Size	SiteID
Paglicci	41.67	15.58	Palaeolithic	9	1
Biccari	41.21	16.06	Neolithic	1	2
Portonovo	43.56	13.59	Neolithic	4	3
Masseria_Candelaro	41.38	15.55	Neolithic	8	4
Passo_di_Corvo	41.55	15.6	Neolithic	6	5
Palagiano	40.578	17.03	Neolithic	10	6
Ripatetta	41.3	15.2	Neolithic	19	7
Foggia	41.46	15.5	CopperAge	1	8
Fermo	43.16	13.71	CopperAge	5	9
Deliceto	41.13	15.23	CopperAge	1	10
Melfi	40.99	15.64	CopperAge	3	11
Tarquinia	42.25	11.75	CopperAge	3	12
Troia	41.22	15.18	CopperAge	2	13
Gricignano	40.98	14.23	CopperAge	6	14
Kock	43.36	13.51	CopperAge	1	15

## Sheet: Figure 2a
Sparsified dissimilarities (for association networks, these are the sparsified associations transformed into dissimilarities)
	GR-T15A	GR-T34a	Fer-T75	CND_86_SEP-SUP	GR-T8	Koch	PA-12	PA-140	PA-25	PA-38	PA-39	Del-USD77	F-FB_4A_T3	Fer-T64	Fer-T67	Tr-USD175	GR-T12	CND_40_D_P3-4_IND-A	GR-T16	CND_40_D_P3-4_IND-B	GR-T34b	CND_91_FB16-T2	CND_92_40_D_P2-8	Mel-T1	Mel-T2	Mel-T3	P-T10-10	P-T10-1	P-T10-45	US1034	Bic-T2	P-T3N	P-T7c	P-T8-2	PA-14	PA133	PA150	PA157	PC-T10Bis	Rip-USD360	PC-T12	Rip-USD618	PC-T5	PC-T9	Rip-USD304	Rip-USD346	Rip-USD359	Rip-USD35	PC-T11
P-T10-8	0	0.143379	Inf	Inf	Inf	Inf	Inf	Inf	Inf	Inf	Inf	Inf	Inf	Inf	0.118186	Inf	Inf	Inf	Inf	Inf	Inf	Inf	Inf	Inf	Inf	Inf	Inf	Inf	Inf	0.0463847	Inf	Inf	Inf	Inf	Inf	Inf	Inf	Inf	Inf	Inf	Inf	Inf	Inf	Inf	Inf	Inf	Inf	0.108205	Inf
GR-T15A	0.143379	0	Inf	0.149957	0.302212	0.125531	0.173784	Inf	0.2575	Inf	Inf	Inf	0.118541	Inf	0.191729	Inf	Inf	Inf	Inf	Inf	Inf	Inf	Inf	Inf	Inf	Inf	Inf	Inf	Inf	0.107136	Inf	Inf	Inf	Inf	Inf	Inf	Inf	Inf	Inf	Inf	Inf	Inf	Inf	Inf	0.29354	Inf	Inf	Inf	Inf
GR-T34a	Inf	Inf	0	Inf	0.295933	Inf	Inf	Inf	Inf	Inf	Inf	Inf	0.117439	Inf	Inf	Inf	Inf	Inf	Inf	0	0.194247	0.177765	Inf	Inf	Inf	Inf	Inf	Inf	Inf	0.187806	Inf	Inf	Inf	Inf	Inf	Inf	Inf	0.234756	Inf	0.168078	Inf	Inf	Inf	Inf	Inf	Inf	Inf	Inf	Inf
Fer-T75	Inf	0.149957	Inf	0	Inf	0.167367	0.142471	Inf	Inf	Inf	Inf	Inf	Inf	Inf	Inf	Inf	Inf	Inf	Inf	Inf	Inf	Inf	Inf	Inf	Inf	0.160008	Inf	Inf	Inf	Inf	Inf	Inf	Inf	Inf	Inf	Inf	Inf	Inf	Inf	Inf	0.126802	Inf	Inf	Inf	Inf	Inf	Inf	Inf	Inf
CND_86_SEP-SUP	Inf	0.302212	0.295933	Inf	0	0.308152	Inf	Inf	Inf	Inf	0.303184	Inf	Inf	Inf	Inf	Inf	Inf	Inf	Inf	Inf	Inf	Inf	Inf	Inf	Inf	Inf	Inf	Inf	Inf	Inf	Inf	Inf	Inf	0.375558	Inf	Inf	0.394781	0.247349	Inf	Inf	Inf	Inf	Inf	Inf	Inf	Inf	Inf	Inf	Inf
GR-T8	Inf	0.125531	Inf	0.167367	0.308152	0	0.152747	Inf	0.228865	Inf	Inf	Inf	Inf	0.232659	Inf	Inf	Inf	Inf	Inf	Inf	Inf	Inf	Inf	0.165202	Inf	Inf	Inf	Inf	Inf	Inf	Inf	Inf	Inf	Inf	Inf	Inf	Inf	Inf	Inf	Inf	0.143065	Inf	Inf	Inf	0.304008	Inf	Inf	Inf	Inf
Koch	Inf	0.173784	Inf	0.142471	Inf	0.152747	0	Inf	Inf	Inf	Inf	Inf	Inf	Inf	Inf	Inf	Inf	Inf	Inf	Inf	Inf	Inf	Inf	Inf	Inf	Inf	Inf	Inf	Inf	Inf	Inf	Inf	Inf	Inf	Inf	Inf	Inf	Inf	Inf	Inf	0.128101	Inf	Inf	Inf	Inf	Inf	Inf	Inf	Inf
PA-12	Inf	Inf	Inf	Inf	Inf	Inf	Inf	0	Inf	0.18201	Inf	0.227276	Inf	Inf	Inf	Inf	Inf	Inf	Inf	Inf	Inf	Inf	Inf	Inf	Inf	Inf	Inf	Inf	0.335764	Inf	Inf	Inf	Inf	Inf	Inf	0.340669	Inf	0.289882	0.27172	Inf	Inf	Inf	Inf	Inf	Inf	Inf	Inf	Inf	Inf
PA-140	Inf	0.2575	Inf	Inf	Inf	0.228865	Inf	Inf	0	0.395905	0.287396	0.279228	Inf	Inf	Inf	Inf	Inf	Inf	Inf	Inf	Inf	Inf	Inf	Inf	Inf	Inf	Inf	Inf	0.298645	0.257972	0.256612	Inf	Inf	Inf	Inf	Inf	Inf	0.210498	0.259862	Inf	Inf	Inf	Inf	Inf	Inf	0.501149	Inf	Inf	Inf
PA-25	Inf	Inf	Inf	Inf	Inf	Inf	Inf	0.18201	0.395905	0	Inf	0.365787	Inf	Inf	Inf	Inf	Inf	Inf	Inf	Inf	Inf	Inf	Inf	Inf	Inf	Inf	Inf	Inf	0.363423	Inf	Inf	Inf	Inf	Inf	Inf	Inf	Inf	0.448977	0.296374	Inf	Inf	Inf	Inf	Inf	Inf	Inf	Inf	Inf	Inf
PA-38	Inf	Inf	Inf	Inf	0.303184	Inf	Inf	Inf	0.287396	Inf	0	0.17987	Inf	Inf	Inf	Inf	Inf	Inf	Inf	Inf	Inf	Inf	Inf	0.270517	Inf	Inf	Inf	Inf	Inf	Inf	0.236125	Inf	Inf	Inf	Inf	0.401031	0.347746	0.100181	Inf	0.274836	Inf	Inf	Inf	Inf	Inf	Inf	Inf	Inf	Inf
PA-39	Inf	Inf	Inf	Inf	Inf	Inf	Inf	0.227276	0.279228	0.365787	0.17987	0	Inf	Inf	Inf	Inf	Inf	Inf	Inf	Inf	Inf	Inf	Inf	Inf	Inf	Inf	Inf	Inf	Inf	Inf	Inf	Inf	Inf	Inf	Inf	0.449864	Inf	0.115877	0.242552	Inf	Inf	Inf	Inf	Inf	Inf	Inf	Inf	Inf	Inf
Del-USD77	Inf	0.118541	0.117439	Inf	Inf	Inf	Inf	Inf	Inf	Inf	Inf	Inf	0	Inf	Inf	Inf	Inf	Inf	Inf	0.0939359	Inf	0.190769	0.120783	0.180802	0.140032	Inf	0.100029	Inf	Inf	Inf	Inf	Inf	Inf	Inf	Inf	Inf	Inf	Inf	Inf	Inf	0.124796	Inf	Inf	Inf	Inf	Inf	0.106266	Inf	Inf
F-FB_4A_T3	Inf	Inf	Inf	Inf	Inf	0.232659	Inf	Inf	Inf	Inf	Inf	Inf	Inf	0	Inf	Inf	Inf	Inf	0.208765	Inf	Inf	Inf	Inf	0.215791	Inf	Inf	Inf	Inf	Inf	Inf	0.257294	Inf	Inf	Inf	Inf	Inf	Inf	Inf	Inf	Inf	Inf	Inf	Inf	0.186199	0.312885	Inf	Inf	Inf	Inf
Fer-T64	0.118186	0.191729	Inf	Inf	Inf	Inf	Inf	Inf	Inf	Inf	Inf	Inf	Inf	Inf	0	Inf	Inf	Inf	Inf	Inf	Inf	Inf	Inf	Inf	Inf	Inf	0.225794	Inf	Inf	0.164393	Inf	Inf	Inf	Inf	Inf	Inf	Inf	Inf	Inf	Inf	Inf	Inf	Inf	Inf	Inf	Inf	Inf	0.214777	Inf
Fer-T67	Inf	Inf	Inf	Inf	Inf	Inf	Inf	Inf	Inf	Inf	Inf	Inf	Inf	Inf	Inf	0	Inf	0.321937	Inf	Inf	Inf	Inf	Inf	Inf	Inf	Inf	Inf	0.429486	Inf	Inf	0.374044	Inf	0.407383	Inf	0.363357	Inf	Inf	Inf	Inf	Inf	Inf	Inf	Inf	Inf	Inf	Inf	Inf	Inf	0.406476
Tr-USD175	Inf	Inf	Inf	Inf	Inf	Inf	Inf	Inf	Inf	Inf	Inf	Inf	Inf	Inf	Inf	Inf	0	Inf	0.331818	Inf	Inf	Inf	Inf	Inf	Inf	Inf	Inf	Inf	Inf	Inf	Inf	0.342184	Inf	Inf	Inf	Inf	Inf	Inf	Inf	Inf	Inf	Inf	Inf	Inf	Inf	Inf	Inf	Inf	0.326032
GR-T12	Inf	Inf	Inf	Inf	Inf	Inf	Inf	Inf	Inf	Inf	Inf	Inf	Inf	Inf	Inf	0.321937	Inf	0	Inf	Inf	Inf	Inf	Inf	Inf	Inf	Inf	Inf	0.300458	Inf	Inf	0.317142	Inf	Inf	0.320834	0.228916	0.38701	Inf	Inf	Inf	Inf	Inf	Inf	Inf	Inf	Inf	Inf	Inf	Inf	0.27927
CND_40_D_P3-4_IND-A	Inf	Inf	Inf	Inf	Inf	Inf	Inf	Inf	Inf	Inf	Inf	Inf	Inf	0.208765	Inf	Inf	0.331818	Inf	0	Inf	0.148098	Inf	Inf	Inf	Inf	Inf	Inf	0.323565	Inf	Inf	0.232231	Inf	Inf	0.372789	0.40847	Inf	Inf	Inf	Inf	0.150329	Inf	Inf	Inf	Inf	Inf	Inf	Inf	Inf	0.316992
GR-T16	Inf	Inf	0	Inf	Inf	Inf	Inf	Inf	Inf	Inf	Inf	Inf	0.0939359	Inf	Inf	Inf	Inf	Inf	Inf	0	Inf	Inf	Inf	Inf	Inf	Inf	0.129888	Inf	Inf	Inf	Inf	Inf	Inf	Inf	Inf	Inf	Inf	Inf	Inf	Inf	Inf	Inf	Inf	Inf	Inf	Inf	0.126111	0.195306	Inf
CND_40_D_P3-4_IND-B	Inf	Inf	0.194247	Inf	Inf	Inf	Inf	Inf	Inf	Inf	Inf	Inf	Inf	Inf	Inf	Inf	Inf	Inf	0.148098	Inf	0	Inf	Inf	Inf	Inf	Inf	Inf	Inf	Inf	Inf	Inf	0.190299	Inf	Inf	Inf	Inf	0.392004	Inf	Inf	0.117863	Inf	Inf	Inf	Inf	Inf	Inf	Inf	Inf	Inf
GR-T34b	Inf	Inf	0.177765	Inf	Inf	Inf	Inf	Inf	Inf	Inf	Inf	Inf	0.190769	Inf	Inf	Inf	Inf	Inf	Inf	Inf	Inf	0	Inf	0.145389	Inf	Inf	Inf	Inf	Inf	Inf	Inf	Inf	Inf	Inf	Inf	Inf	Inf	Inf	Inf	Inf	0.174057	Inf	Inf	Inf	Inf	Inf	Inf	Inf	Inf
CND_91_FB16-T2	Inf	Inf	Inf	Inf	Inf	Inf	Inf	Inf	Inf	Inf	Inf	Inf	0.120783	Inf	Inf	Inf	Inf	Inf	Inf	Inf	Inf	Inf	0	Inf	Inf	0.106179	0.132459	Inf	Inf	Inf	Inf	Inf	Inf	Inf	Inf	Inf	Inf	Inf	Inf	Inf	Inf	0.21326	Inf	0.186682	0.294375	Inf	0.130773	Inf	Inf
CND_92_40_D_P2-8	Inf	Inf	Inf	Inf	Inf	0.165202	Inf	Inf	Inf	Inf	0.270517	Inf	0.180802	0.215791	Inf	Inf	Inf	Inf	Inf	Inf	Inf	0.145389	Inf	0	Inf	Inf	Inf	Inf	Inf	Inf	Inf	Inf	Inf	Inf	Inf	Inf	0.417819	Inf	Inf	Inf	Inf	Inf	Inf	0.126193	0.248601	Inf	Inf	Inf	Inf
Mel-T1	Inf	Inf	Inf	Inf	Inf	Inf	Inf	Inf	Inf	Inf	Inf	Inf	0.140032	Inf	Inf	Inf	Inf	Inf	Inf	Inf	Inf	Inf	Inf	Inf	0	Inf	0.13812	Inf	Inf	Inf	Inf	Inf	Inf	Inf	Inf	Inf	Inf	Inf	Inf	Inf	Inf	Inf	Inf	Inf	Inf	Inf	0.106784	Inf	Inf
Mel-T2	Inf	Inf	Inf	0.160008	Inf	Inf	Inf	Inf	Inf	Inf	Inf	Inf	Inf	Inf	Inf	Inf	Inf	Inf	Inf	Inf	Inf	Inf	0.106179	Inf	Inf	0	0.0316717	Inf	Inf	Inf	Inf	Inf	Inf	Inf	Inf	Inf	Inf	Inf	Inf	Inf	0.115474	0.235786	0.145945	Inf	Inf	Inf	0.114935	Inf	Inf
Mel-T3	Inf	Inf	Inf	Inf	Inf	Inf	Inf	Inf	Inf	Inf	Inf	Inf	0.100029	Inf	0.225794	Inf	Inf	Inf	Inf	0.129888	Inf	Inf	0.132459	Inf	0.13812	0.0316717	0	Inf	Inf	Inf	Inf	Inf	Inf	Inf	Inf	Inf	Inf	Inf	Inf	Inf	Inf	0.239589	0.128909	Inf	Inf	Inf	0.0934716	0.189556	Inf
P-T10-10	Inf	Inf	Inf	Inf	Inf	Inf	Inf	Inf	Inf	Inf	Inf	Inf	Inf	Inf	Inf	0.429486	Inf	0.300458	0.323565	Inf	Inf	Inf	Inf	Inf	Inf	Inf	Inf	0	Inf	Inf	0.280938	0.311475	Inf	0.312286	0.340845	Inf	Inf	Inf	Inf	Inf	Inf	Inf	Inf	Inf	Inf	Inf	Inf	Inf	Inf
P-T10-1	Inf	Inf	Inf	Inf	Inf	Inf	Inf	0.335764	0.298645	0.363423	Inf	Inf	Inf	Inf	Inf	Inf	Inf	Inf	Inf	Inf	Inf	Inf	Inf	Inf	Inf	Inf	Inf	Inf	0	Inf	Inf	Inf	0.240402	Inf	Inf	Inf	Inf	Inf	0.319544	Inf	Inf	Inf	Inf	Inf	Inf	0.388919	Inf	Inf	Inf
P-T10-45	0.0463847	0.107136	0.187806	Inf	Inf	Inf	Inf	Inf	0.257972	Inf	Inf	Inf	Inf	Inf	0.164393	Inf	Inf	Inf	Inf	Inf	Inf	Inf	Inf	Inf	Inf	Inf	Inf	Inf	Inf	0	Inf	Inf	0.383432	Inf	Inf	Inf	Inf	Inf	Inf	Inf	Inf	Inf	Inf	Inf	Inf	Inf	Inf	0.168798	Inf
US1034	Inf	Inf	Inf	Inf	Inf	Inf	Inf	Inf	0.256612	Inf	0.236125	Inf	Inf	0.257294	Inf	0.374044	Inf	0.317142	0.232231	Inf	Inf	Inf	Inf	Inf	Inf	Inf	Inf	0.280938	Inf	Inf	0	Inf	Inf	Inf	Inf	Inf	Inf	0.206547	0.300485	Inf	Inf	Inf	Inf	Inf	Inf	Inf	Inf	Inf	Inf
Bic-T2	Inf	Inf	Inf	Inf	Inf	Inf	Inf	Inf	Inf	Inf	Inf	Inf	Inf	Inf	Inf	Inf	0.342184	Inf	Inf	Inf	0.190299	Inf	Inf	Inf	Inf	Inf	Inf	0.311475	Inf	Inf	Inf	0	Inf	Inf	Inf	Inf	Inf	Inf	Inf	0.205337	Inf	Inf	Inf	Inf	Inf	Inf	Inf	Inf	Inf
P-T3N	Inf	Inf	Inf	Inf	Inf	Inf	Inf	Inf	Inf	Inf	Inf	Inf	Inf	Inf	Inf	0.407383	Inf	Inf	Inf	Inf	Inf	Inf	Inf	Inf	Inf	Inf	Inf	Inf	0.240402	0.383432	Inf	Inf	0	Inf	Inf	Inf	Inf	Inf	0.389667	Inf	Inf	Inf	Inf	Inf	Inf	0.510293	Inf	Inf	Inf
P-T7c	Inf	Inf	Inf	Inf	0.375558	Inf	Inf	Inf	Inf	Inf	Inf	Inf	Inf	Inf	Inf	Inf	Inf	0.320834	0.372789	Inf	Inf	Inf	Inf	Inf	Inf	Inf	Inf	0.312286	Inf	Inf	Inf	Inf	Inf	0	0.314335	0.413323	0.393142	Inf	Inf	Inf	Inf	Inf	Inf	Inf	Inf	Inf	Inf	Inf	0.354021
P-T8-2	Inf	Inf	Inf	Inf	Inf	Inf	Inf	Inf	Inf	Inf	Inf	Inf	Inf	Inf	Inf	0.363357	Inf	0.228916	0.40847	Inf	Inf	Inf	Inf	Inf	Inf	Inf	Inf	0.340845	Inf	Inf	Inf	Inf	Inf	0.314335	0	Inf	Inf	Inf	Inf	Inf	Inf	Inf	Inf	Inf	Inf	Inf	Inf	Inf	0.1177
PA-14	Inf	Inf	Inf	Inf	Inf	Inf	Inf	0.340669	Inf	Inf	0.401031	0.449864	Inf	Inf	Inf	Inf	Inf	0.38701	Inf	Inf	Inf	Inf	Inf	Inf	Inf	Inf	Inf	Inf	Inf	Inf	Inf	Inf	Inf	0.413323	Inf	0	Inf	0.414053	Inf	Inf	Inf	Inf	Inf	Inf	Inf	Inf	Inf	Inf	Inf
PA133	Inf	Inf	Inf	Inf	0.394781	Inf	Inf	Inf	Inf	Inf	0.347746	Inf	Inf	Inf	Inf	Inf	Inf	Inf	Inf	Inf	0.392004	Inf	Inf	0.417819	Inf	Inf	Inf	Inf	Inf	Inf	Inf	Inf	Inf	0.393142	Inf	Inf	0	0.388376	Inf	Inf	Inf	Inf	Inf	Inf	Inf	Inf	Inf	Inf	Inf
PA150	Inf	Inf	0.234756	Inf	0.247349	Inf	Inf	0.289882	0.210498	0.448977	0.100181	0.115877	Inf	Inf	Inf	Inf	Inf	Inf	Inf	Inf	Inf	Inf	Inf	Inf	Inf	Inf	Inf	Inf	Inf	Inf	0.206547	Inf	Inf	Inf	Inf	0.414053	0.388376	0	0.275643	0.23926	Inf	Inf	Inf	Inf	Inf	Inf	Inf	Inf	Inf
PA157	Inf	Inf	Inf	Inf	Inf	Inf	Inf	0.27172	0.259862	0.296374	Inf	0.242552	Inf	Inf	Inf	Inf	Inf	Inf	Inf	Inf	Inf	Inf	Inf	Inf	Inf	Inf	Inf	Inf	0.319544	Inf	0.300485	Inf	0.389667	Inf	Inf	Inf	Inf	0.275643	0	Inf	Inf	Inf	Inf	Inf	Inf	Inf	Inf	Inf	Inf
PC-T10Bis	Inf	Inf	0.168078	Inf	Inf	Inf	Inf	Inf	Inf	Inf	0.274836	Inf	Inf	Inf	Inf	Inf	Inf	Inf	0.150329	Inf	0.117863	Inf	Inf	Inf	Inf	Inf	Inf	Inf	Inf	Inf	Inf	0.205337	Inf	Inf	Inf	Inf	Inf	0.23926	Inf	0	Inf	Inf	Inf	Inf	Inf	Inf	Inf	Inf	Inf
Rip-USD360	Inf	Inf	Inf	0.126802	Inf	0.143065	0.128101	Inf	Inf	Inf	Inf	Inf	0.124796	Inf	Inf	Inf	Inf	Inf	Inf	Inf	Inf	0.174057	Inf	Inf	Inf	0.115474	Inf	Inf	Inf	Inf	Inf	Inf	Inf	Inf	Inf	Inf	Inf	Inf	Inf	Inf	0	Inf	Inf	Inf	Inf	Inf	Inf	Inf	Inf
PC-T12	Inf	Inf	Inf	Inf	Inf	Inf	Inf	Inf	Inf	Inf	Inf	Inf	Inf	Inf	Inf	Inf	Inf	Inf	Inf	Inf	Inf	Inf	0.21326	Inf	Inf	0.235786	0.239589	Inf	Inf	Inf	Inf	Inf	Inf	Inf	Inf	Inf	Inf	Inf	Inf	Inf	Inf	0	Inf	Inf	Inf	Inf	Inf	Inf	Inf
Rip-USD618	Inf	Inf	Inf	Inf	Inf	Inf	Inf	Inf	Inf	Inf	Inf	Inf	Inf	Inf	Inf	Inf	Inf	Inf	Inf	Inf	Inf	Inf	Inf	Inf	Inf	0.145945	0.128909	Inf	Inf	Inf	Inf	Inf	Inf	Inf	Inf	Inf	Inf	Inf	Inf	Inf	Inf	Inf	0	Inf	Inf	Inf	Inf	Inf	Inf
PC-T5	Inf	Inf	Inf	Inf	Inf	Inf	Inf	Inf	Inf	Inf	Inf	Inf	Inf	0.186199	Inf	Inf	Inf	Inf	Inf	Inf	Inf	Inf	0.186682	0.126193	Inf	Inf	Inf	Inf	Inf	Inf	Inf	Inf	Inf	Inf	Inf	Inf	Inf	Inf	Inf	Inf	Inf	Inf	Inf	0	0.234888	Inf	Inf	Inf	Inf
PC-T9	Inf	0.29354	Inf	Inf	Inf	0.304008	Inf	Inf	Inf	Inf	Inf	Inf	Inf	0.312885	Inf	Inf	Inf	Inf	Inf	Inf	Inf	Inf	0.294375	0.248601	Inf	Inf	Inf	Inf	Inf	Inf	Inf	Inf	Inf	Inf	Inf	Inf	Inf	Inf	Inf	Inf	Inf	Inf	Inf	0.234888	0	Inf	Inf	Inf	Inf
Rip-USD304	Inf	Inf	Inf	Inf	Inf	Inf	Inf	Inf	0.501149	Inf	Inf	Inf	Inf	Inf	Inf	Inf	Inf	Inf	Inf	Inf	Inf	Inf	Inf	Inf	Inf	Inf	Inf	Inf	0.388919	Inf	Inf	Inf	0.510293	Inf	Inf	Inf	Inf	Inf	Inf	Inf	Inf	Inf	Inf	Inf	Inf	0	Inf	Inf	Inf
Rip-USD346	Inf	Inf	Inf	Inf	Inf	Inf	Inf	Inf	Inf	Inf	Inf	Inf	0.106266	Inf	Inf	Inf	Inf	Inf	Inf	0.126111	Inf	Inf	0.130773	Inf	0.106784	0.114935	0.0934716	Inf	Inf	Inf	Inf	Inf	Inf	Inf	Inf	Inf	Inf	Inf	Inf	Inf	Inf	Inf	Inf	Inf	Inf	Inf	0	Inf	Inf
Rip-USD359	0.108205	Inf	Inf	Inf	Inf	Inf	Inf	Inf	Inf	Inf	Inf	Inf	Inf	Inf	0.214777	Inf	Inf	Inf	Inf	0.195306	Inf	Inf	Inf	Inf	Inf	Inf	0.189556	Inf	Inf	0.168798	Inf	Inf	Inf	Inf	Inf	Inf	Inf	Inf	Inf	Inf	Inf	Inf	Inf	Inf	Inf	Inf	Inf	0	Inf
Rip-USD35	Inf	Inf	Inf	Inf	Inf	Inf	Inf	Inf	Inf	Inf	Inf	Inf	Inf	Inf	Inf	0.406476	0.326032	0.27927	0.316992	Inf	Inf	Inf	Inf	Inf	Inf	Inf	Inf	Inf	Inf	Inf	Inf	Inf	Inf	0.354021	0.1177	Inf	Inf	Inf	Inf	Inf	Inf	Inf	Inf	Inf	Inf	Inf	Inf	Inf	0
PC-T11	Inf	Inf	Inf	Inf	Inf	Inf	Inf	Inf	Inf	Inf	Inf	Inf	Inf	Inf	Inf	Inf	0.28441	Inf	0.176495	Inf	0.187433	Inf	0.185351	Inf	Inf	Inf	Inf	Inf	Inf	Inf	Inf	0.168201	Inf	Inf	Inf	Inf	Inf	Inf	Inf	0.186556	Inf	0.183955	Inf	0.207425	Inf	Inf	Inf	Inf	0.347811
Rip-USD41	0.301416	Inf	Inf	Inf	Inf	Inf	Inf	Inf	Inf	Inf	Inf	Inf	Inf	Inf	Inf	Inf	Inf	Inf	Inf	Inf	Inf	Inf	Inf	Inf	Inf	Inf	Inf	Inf	0.293429	Inf	Inf	Inf	0.389928	Inf	Inf	Inf	Inf	Inf	Inf	Inf	Inf	Inf	Inf	Inf	Inf	0.511969	Inf	0.285799	Inf
Rip-USD527	0.275369	0.240773	Inf	Inf	Inf	Inf	0.28493	Inf	Inf	Inf	Inf	Inf	Inf	Inf	0.283694	Inf	Inf	Inf	Inf	Inf	Inf	Inf	Inf	Inf	Inf	Inf	Inf	Inf	0.305173	0.256611	Inf	Inf	0.397758	Inf	Inf	Inf	Inf	Inf	Inf	Inf	Inf	Inf	Inf	Inf	Inf	0.47008	Inf	Inf	Inf
Rip-USD613	Inf	Inf	0.151872	Inf	Inf	Inf	Inf	Inf	Inf	Inf	Inf	Inf	0.0860131	Inf	Inf	Inf	Inf	Inf	Inf	Inf	Inf	Inf	Inf	Inf	0.147238	Inf	0.11532	Inf	Inf	Inf	Inf	Inf	Inf	Inf	Inf	Inf	Inf	Inf	Inf	Inf	Inf	Inf	0.120211	Inf	Inf	Inf	0.124123	Inf	Inf
PC-T3	Inf	Inf	0.283817	Inf	Inf	Inf	Inf	Inf	Inf	Inf	Inf	Inf	Inf	Inf	Inf	Inf	0.286206	Inf	Inf	Inf	0.268004	Inf	Inf	Inf	Inf	Inf	Inf	Inf	Inf	Inf	Inf	Inf	Inf	Inf	Inf	Inf	Inf	Inf	Inf	0.210545	Inf	Inf	Inf	Inf	Inf	Inf	Inf	Inf	Inf
US1056-I	Inf	Inf	Inf	Inf	Inf	Inf	Inf	Inf	Inf	Inf	Inf	Inf	Inf	Inf	Inf	Inf	0.322661	Inf	Inf	Inf	0.225651	Inf	Inf	Inf	0.258959	Inf	Inf	Inf	Inf	Inf	Inf	0.171113	Inf	Inf	Inf	Inf	Inf	Inf	Inf	0.246719	Inf	Inf	Inf	Inf	Inf	Inf	Inf	Inf	Inf
US1056-II	Inf	Inf	Inf	Inf	Inf	Inf	Inf	Inf	Inf	Inf	Inf	Inf	Inf	Inf	Inf	Inf	Inf	Inf	Inf	Inf	Inf	Inf	0.167676	Inf	0.225439	0.232143	Inf	Inf	Inf	Inf	Inf	Inf	Inf	Inf	Inf	Inf	Inf	Inf	Inf	Inf	Inf	Inf	Inf	Inf	Inf	Inf	0.22392	Inf	Inf
Rip-USD688-17	Inf	Inf	0.150048	Inf	Inf	Inf	Inf	Inf	Inf	Inf	Inf	Inf	Inf	0.238113	Inf	Inf	Inf	Inf	0.192526	Inf	0.194991	Inf	0.0781718	0.181356	Inf	0.126112	Inf	Inf	Inf	Inf	Inf	0.20136	Inf	Inf	Inf	Inf	Inf	Inf	Inf	0.185752	Inf	0.206487	Inf	0.198048	Inf	Inf	0.117305	Inf	Inf
Rip-USD688-18	0.234828	Inf	0.153008	Inf	Inf	Inf	Inf	Inf	Inf	Inf	Inf	Inf	Inf	Inf	Inf	Inf	Inf	Inf	Inf	0.188135	Inf	Inf	Inf	Inf	Inf	Inf	0.246508	Inf	Inf	0.183986	Inf	Inf	Inf	Inf	Inf	Inf	Inf	Inf	Inf	Inf	Inf	Inf	Inf	Inf	Inf	Inf	Inf	0.228162	Inf
Rip-USD688-24	Inf	Inf	Inf	Inf	Inf	Inf	Inf	Inf	Inf	Inf	Inf	Inf	Inf	Inf	Inf	Inf	Inf	Inf	Inf	Inf	Inf	Inf	Inf	Inf	Inf	0.262475	0.238271	Inf	Inf	Inf	Inf	Inf	Inf	Inf	Inf	Inf	Inf	Inf	Inf	Inf	Inf	Inf	Inf	Inf	Inf	Inf	0.254789	0.174559	Inf
Rip-USD691-A	Inf	Inf	Inf	Inf	Inf	Inf	Inf	Inf	Inf	Inf	Inf	Inf	0.1396	Inf	Inf	Inf	Inf	Inf	Inf	Inf	Inf	Inf	Inf	Inf	0.101578	0.152954	0.129589	Inf	Inf	Inf	Inf	Inf	Inf	Inf	Inf	Inf	Inf	Inf	Inf	Inf	Inf	Inf	0.159055	Inf	Inf	Inf	0.154845	Inf	Inf
Rip-USD691-B	Inf	Inf	Inf	0.223989	Inf	Inf	0.188752	Inf	Inf	Inf	Inf	0.293272	Inf	Inf	Inf	Inf	Inf	Inf	Inf	Inf	Inf	Inf	Inf	Inf	Inf	0.193826	Inf	Inf	Inf	Inf	Inf	Inf	Inf	Inf	Inf	Inf	Inf	Inf	Inf	Inf	0.194885	Inf	Inf	Inf	Inf	Inf	Inf	Inf	Inf
Rip-USD697	Inf	Inf	Inf	Inf	Inf	Inf	Inf	Inf	Inf	Inf	Inf	Inf	Inf	Inf	Inf	Inf	Inf	Inf	Inf	Inf	Inf	Inf	Inf	Inf	Inf	0.166825	0.157464	Inf	Inf	Inf	Inf	Inf	Inf	Inf	Inf	Inf	Inf	Inf	Inf	Inf	Inf	Inf	Inf	Inf	Inf	Inf	0.191331	0.210867	Inf
Tar-T67	Inf	Inf	Inf	Inf	Inf	Inf	Inf	Inf	Inf	Inf	Inf	Inf	Inf	Inf	Inf	Inf	Inf	Inf	Inf	Inf	Inf	Inf	Inf	Inf	Inf	Inf	Inf	Inf	0.326996	Inf	Inf	Inf	Inf	Inf	Inf	Inf	Inf	Inf	Inf	Inf	Inf	Inf	Inf	Inf	Inf	Inf	Inf	0.351224	Inf
Tar-T68	0.293627	Inf	Inf	Inf	Inf	Inf	Inf	Inf	Inf	Inf	Inf	Inf	Inf	Inf	0.321539	Inf	Inf	Inf	Inf	Inf	Inf	Inf	Inf	Inf	Inf	Inf	Inf	Inf	Inf	Inf	Inf	Inf	Inf	Inf	Inf	Inf	Inf	Inf	Inf	Inf	Inf	Inf	Inf	Inf	Inf	Inf	Inf	0.268422	Inf
Tar-T71	0.218395	0.170501	Inf	Inf	Inf	Inf	Inf	Inf	Inf	Inf	Inf	Inf	0.161952	Inf	Inf	Inf	Inf	Inf	Inf	Inf	Inf	Inf	Inf	Inf	Inf	Inf	0.164684	Inf	Inf	Inf	Inf	Inf	Inf	Inf	Inf	Inf	Inf	Inf	Inf	Inf	Inf	Inf	0.169844	Inf	Inf	Inf	Inf	Inf	Inf
CND_43_AF	Inf	Inf	Inf	Inf	Inf	Inf	Inf	Inf	Inf	Inf	Inf	Inf	Inf	Inf	Inf	Inf	Inf	Inf	0.222261	Inf	Inf	Inf	0.185163	Inf	Inf	Inf	Inf	Inf	Inf	Inf	Inf	0.195367	Inf	Inf	Inf	Inf	Inf	Inf	Inf	0.212353	Inf	Inf	Inf	Inf	Inf	Inf	Inf	Inf	0.33979
Tr-USD177	Inf	Inf	Inf	Inf	Inf	Inf	Inf	Inf	Inf	Inf	Inf	Inf	0.20878	Inf	Inf	Inf	Inf	Inf	Inf	Inf	Inf	Inf	Inf	0.188902	Inf	Inf	Inf	Inf	Inf	Inf	Inf	Inf	Inf	Inf	Inf	Inf	Inf	Inf	Inf	Inf	Inf	Inf	Inf	0.230089	Inf	Inf	Inf	Inf	Inf
P-T10-65	Inf	Inf	Inf	Inf	Inf	Inf	Inf	Inf	Inf	Inf	Inf	Inf	Inf	Inf	Inf	Inf	Inf	Inf	Inf	Inf	Inf	Inf	Inf	Inf	Inf	Inf	Inf	Inf	0.215833	Inf	Inf	Inf	0.31719	Inf	Inf	Inf	Inf	Inf	Inf	Inf	Inf	Inf	Inf	Inf	Inf	0.355251	Inf	Inf	Inf
US1054	Inf	Inf	Inf	Inf	Inf	Inf	Inf	Inf	Inf	Inf	Inf	Inf	Inf	0.278062	Inf	Inf	Inf	Inf	0.31665	Inf	Inf	Inf	Inf	0.283058	Inf	Inf	Inf	0.321689	Inf	Inf	Inf	Inf	Inf	Inf	Inf	Inf	Inf	Inf	Inf	Inf	Inf	Inf	Inf	0.209855	Inf	Inf	Inf	Inf	Inf
Rip-USD687	0.206093	0.0854238	0.0940093	0.154658	Inf	0.159948	0.170353	Inf	Inf	Inf	Inf	Inf	0.0572722	Inf	0.216908	Inf	Inf	Inf	Inf	0.0702703	Inf	0.165928	Inf	Inf	Inf	0.107082	0.082419	Inf	Inf	Inf	Inf	Inf	Inf	Inf	Inf	Inf	Inf	Inf	Inf	Inf	0.0758965	Inf	0.154048	Inf	Inf	Inf	0.113221	0.19699	Inf
Rip-USD628	Inf	0.124522	0.0726917	Inf	0.28355	0.162967	Inf	Inf	Inf	Inf	Inf	Inf	0.0756711	0.243838	Inf	Inf	Inf	Inf	Inf	0.0919862	Inf	0.164132	0.155118	0.159824	0.154156	Inf	0.121623	Inf	Inf	Inf	Inf	Inf	Inf	Inf	Inf	Inf	Inf	Inf	Inf	0.13833	0.130845	0.244371	0.162454	0.183831	Inf	Inf	Inf	Inf	Inf
[truncated: 22 more columns]

## Sheet: Figure 2c
Cluster	Period	Percentage	Num
Cluster_1	PA	100	9
Cluster_2	PA	0	0
Cluster_3	PA	0	0
Cluster_4	PA	0	0
Cluster_5	PA	0	0
Cluster_1	EN	20	1
Cluster_2	EN	80	4
Cluster_3	EN	0	0
Cluster_4	EN	0	0
Cluster_5	EN	0	0
Cluster_1	MN	8	1
Cluster_2	MN	92	12
Cluster_3	MN	0	0
Cluster_4	MN	0	0
Cluster_5	MN	0	0
Cluster_1	FMN	0	0
Cluster_2	FMN	0	0
Cluster_3	FMN	62	5
Cluster_4	FMN	0	0
Cluster_5	FMN	38	3
Cluster_1	LN	0	0
Cluster_2	LN	6	1
Cluster_3	LN	17	3
Cluster_4	LN	67	12
Cluster_5	LN	11	2
Cluster_1	CA	0	0
Cluster_2	CA	11	2
Cluster_3	CA	21	4
Cluster_4	CA	58	11
Cluster_5	CA	11	2

## Sheet: Figure 3a
OTU	Abundance	Name	Period
Tannerella_forsythia	3.55886	Rip.USD346	LN
Tannerella_forsythia	3.52677	Rip.USD687	LN
Tannerella_forsythia	3.04051	Rip.USD688.24	LN
Tannerella_forsythia	2.8934	Rip.USD688	LN
Tannerella_forsythia	2.88459	Rip.USD697	LN
Tannerella_forsythia	2.72396	MELT1	CA
Tannerella_forsythia	2.3543	Fer.T75	CA
Tannerella_forsythia	2.19779	TR175	CA
Tannerella_forsythia	1.89931	MELT3	CA
Tannerella_forsythia	1.85221	Fer.T64	CA
Tannerella_forsythia	1.77155	GR.T8	CA
Tannerella_forsythia	1.7525	Rip.USD691.A	LN
Tannerella_forsythia	1.52407	Tar.T71	CA
Tannerella_forsythia	1.50237	Rip.USD359	LN
Tannerella_forsythia	1.47664	Rip.USD691.B	LN
Tannerella_forsythia	1.31736	Rip.USD360	LN
Tannerella_forsythia	1.30121	Rip.USD618	LN
Tannerella_forsythia	1.29537	PC-T3	MN
Tannerella_forsythia	1.28847	Rip.USD35	LN
Tannerella_forsythia	1.2599	DEL77	CA
Tannerella_forsythia	1.23999	Rip.USD613	LN
Tannerella_forsythia	1.09989	MELT2	CA
Tannerella_forsythia	1.08254	Tar.T68	CA
Tannerella_forsythia	0.970896	P.T10.45	FMN
Tannerella_forsythia	0.960462	PC-T12	MN
Tannerella_forsythia	0.907853	P.T8.2	FMN
Tannerella_forsythia	0.876734	Rip.USD688.17	LN
Tannerella_forsythia	0.857881	PC-T9	MN
Tannerella_forsythia	0.794746	Rip.USD628	LN
Tannerella_forsythia	0.692223	CND40_IDB	MN
Tannerella_forsythia	0.675085	GR.T16	CA
Tannerella_forsythia	0.671971	CND40_IDA	MN
Tannerella_forsythia	0.654456	US1056	EN
Tannerella_forsythia	0.581228	GR.T34b	CA
Tannerella_forsythia	0.568211	P.T3N	FMN
Tannerella_forsythia	0.556596	Fer.T67	CA
Tannerella_forsythia	0.545219	Rip.USD41	LN
Tannerella_forsythia	0.541235	GR.T15A	CA
Tannerella_forsythia	0.53887	US1056I	EN
Tannerella_forsythia	0.495834	PC-T11	MN
Tannerella_forsythia	0.450885	Tar.T67	CA
Tannerella_forsythia	0.417774	CND92	MN
Tannerella_forsythia	0.340069	PC-T10Bis	MN
Tannerella_forsythia	0.320684	GR.T34a	CA
Tannerella_forsythia	0.314153	CND43	MN
Tannerella_forsythia	0.302016	GR.T12	CA
Tannerella_forsythia	0.298154	P.T10.8	FMN
Tannerella_forsythia	0.280719	US1034	EN
Tannerella_forsythia	0.223408	US1054	EN
Tannerella_forsythia	0.220875	TR177	CA
Tannerella_forsythia	0.216674	FFB4A	MN
Tannerella_forsythia	0.173813	P.T10.1	FMN
Tannerella_forsythia	0.15628	BIC.T2	EN
Tannerella_forsythia	0.153052	PA.150	PA
Tannerella_forsythia	0.146273	Koch	CA
Tannerella_forsythia	0.135163	PA.140	PA
Tannerella_forsythia	0.12995	PA.39	PA
Tannerella_forsythia	0.122038	Rip.USD304	LN
Tannerella_forsythia	0.120951	PC-T5	MN
Tannerella_forsythia	0.102822	CND91	MN
Tannerella_forsythia	0.0951811	PA.157	PA
Tannerella_forsythia	0.0881491	CND86	MN
Tannerella_forsythia	0.0732903	PA.12	PA
Tannerella_forsythia	0.0607418	Rip.USD527	LN
Tannerella_forsythia	0.0590845	P.T10.65	FMN
Tannerella_forsythia	0.0466583	PA.38	PA
Tannerella_forsythia	0.0384209	PA.25	PA
Tannerella_forsythia	0.0229128	P.T3S	FMN
Tannerella_forsythia	0.0217031	P.T10.10	FMN
Tannerella_forsythia	0.0215017	P.T7c	FMN
Tannerella_forsythia	0.0171099	PA.14	PA
Tannerella_forsythia	0.0157782	PA.133	PA
Porphyromonas_gingivalis	6.56566	Rip.USD697	LN
Porphyromonas_gingivalis	6.55915	Rip.USD688	LN
Porphyromonas_gingivalis	6.46031	Rip.USD688.24	LN
Porphyromonas_gingivalis	1.56575	MELT3	CA
Porphyromonas_gingivalis	1.3779	PC-T3	MN
Porphyromonas_gingivalis	1.3352	Rip.USD35	LN
Porphyromonas_gingivalis	0.916931	P.T8.2	FMN
Porphyromonas_gingivalis	0.826269	Rip.USD691.A	LN
Porphyromonas_gingivalis	0.770451	Rip.USD346	LN
Porphyromonas_gingivalis	0.745566	TR175	CA
Porphyromonas_gingivalis	0.654558	MELT1	CA
Porphyromonas_gingivalis	0.650727	GR.T8	CA
Porphyromonas_gingivalis	0.633545	Rip.USD618	LN
Porphyromonas_gingivalis	0.615844	MELT2	CA
Porphyromonas_gingivalis	0.595357	Rip.USD687	LN
Porphyromonas_gingivalis	0.492287	Rip.USD628	LN
Porphyromonas_gingivalis	0.477756	Rip.USD359	LN
Porphyromonas_gingivalis	0.425058	Tar.T71	CA
Porphyromonas_gingivalis	0.372506	Fer.T64	CA
Porphyromonas_gingivalis	0.365531	Rip.USD360	LN
Porphyromonas_gingivalis	0.293719	Rip.USD691.B	LN
Porphyromonas_gingivalis	0.28169	GR.T16	CA
Porphyromonas_gingivalis	0.227817	DEL77	CA
Porphyromonas_gingivalis	0.223985	US1056	EN
Porphyromonas_gingivalis	0.209512	Rip.USD613	LN
Porphyromonas_gingivalis	0.207476	P.T10.45	FMN
Porphyromonas_gingivalis	0.20681	PA.38	PA
Porphyromonas_gingivalis	0.206153	Tar.T67	CA
Porphyromonas_gingivalis	0.18837	Rip.USD688.17	LN
Porphyromonas_gingivalis	0.176794	Tar.T68	CA
Porphyromonas_gingivalis	0.163585	US1056I	EN
Porphyromonas_gingivalis	0.160567	CND40_IDB	MN
Porphyromonas_gingivalis	0.159539	PC-T11	MN
Porphyromonas_gingivalis	0.151397	Fer.T75	CA
Porphyromonas_gingivalis	0.144449	FFB4A	MN
Porphyromonas_gingivalis	0.142147	GR.T34a	CA
Porphyromonas_gingivalis	0.14197	PC-T10Bis	MN
Porphyromonas_gingivalis	0.137332	P.T3N	FMN
Porphyromonas_gingivalis	0.135248	Fer.T67	CA
Porphyromonas_gingivalis	0.128964	P.T10.8	FMN
Porphyromonas_gingivalis	0.127356	GR.T12	CA
Porphyromonas_gingivalis	0.122978	CND43	MN
Porphyromonas_gingivalis	0.116261	PC-T9	MN
Porphyromonas_gingivalis	0.101037	PC-T12	MN
Porphyromonas_gingivalis	0.0909248	GR.T34b	CA
Porphyromonas_gingivalis	0.084393	PA.150	PA
Porphyromonas_gingivalis	0.076312	US1034	EN
Porphyromonas_gingivalis	0.0644775	PA.157	PA
Porphyromonas_gingivalis	0.0608081	CND92	MN
Porphyromonas_gingivalis	0.0595217	Rip.USD41	LN
Porphyromonas_gingivalis	0.0583308	CND40_IDA	MN
Porphyromonas_gingivalis	0.0547827	PA.39	PA
Porphyromonas_gingivalis	0.0476406	Rip.USD527	LN
Porphyromonas_gingivalis	0.046649	PA.140	PA
Porphyromonas_gingivalis	0.0435223	TR177	CA
Porphyromonas_gingivalis	0.0418093	Rip.USD304	LN
Porphyromonas_gingivalis	0.0381376	PC-T5	MN
Porphyromonas_gingivalis	0.0340937	Koch	CA
Porphyromonas_gingivalis	0.0335914	PA.12	PA
Porphyromonas_gingivalis	0.0321281	GR.T15A	CA
Porphyromonas_gingivalis	0.0301215	P.T10.65	FMN
Porphyromonas_gingivalis	0.0294626	BIC.T2	EN
Porphyromonas_gingivalis	0.0293312	PA.14	PA
Porphyromonas_gingivalis	0.0197735	CND91	MN
Porphyromonas_gingivalis	0.0187568	P.T10.1	FMN
Porphyromonas_gingivalis	0.0140432	P.T10.10	FMN
Porphyromonas_gingivalis	0.0128884	P.T3S	FMN
Porphyromonas_gingivalis	0.0122999	CND86	MN
Porphyromonas_gingivalis	0.0114676	P.T7c	FMN
Porphyromonas_gingivalis	0.00686088	PA.25	PA
Porphyromonas_gingivalis	0.00237668	US1054	EN
Porphyromonas_gingivalis	0	PA.133	PA
Treponema_denticola	2.82298	Rip.USD691.A	LN
Treponema_denticola	2.25838	Rip.USD688	LN
Treponema_denticola	2.19185	Rip.USD697	LN
Treponema_denticola	2.04778	Rip.USD346	LN
Treponema_denticola	1.9919	MELT3	CA
Treponema_denticola	1.65932	TR175	CA
Treponema_denticola	1.45095	GR.T16	CA
Treponema_denticola	1.40196	Rip.USD35	LN
Treponema_denticola	1.36666	Rip.USD687	LN
Treponema_denticola	1.3145	MELT2	CA
Treponema_denticola	1.3084	GR.T8	CA
Treponema_denticola	1.3046	Rip.USD359	LN
Treponema_denticola	1.17844	MELT1	CA
Treponema_denticola	1.16776	US1056	EN
Treponema_denticola	1.14805	Rip.USD691.B	LN
Treponema_denticola	1.13068	Rip.USD613	LN
Treponema_denticola	1.05348	Rip.USD688.17	LN
Treponema_denticola	1.04311	Fer.T75	CA
Treponema_denticola	0.979107	US1056I	EN
Treponema_denticola	0.88599	Fer.T64	CA
Treponema_denticola	0.798542	Rip.USD628	LN
Treponema_denticola	0.767302	Rip.USD688.24	LN
Treponema_denticola	0.709738	Tar.T68	CA
Treponema_denticola	0.638775	GR.T34b	CA
Treponema_denticola	0.603412	Fer.T67	CA
Treponema_denticola	0.590104	P.T8.2	FMN
Treponema_denticola	0.57548	PC-T3	MN
Treponema_denticola	0.54792	P.T10.45	FMN
Treponema_denticola	0.484963	Rip.USD360	LN
Treponema_denticola	0.463796	P.T10.8	FMN
Treponema_denticola	0.446652	Tar.T71	CA
Treponema_denticola	0.438374	DEL77	CA
Treponema_denticola	0.433364	PC-T12	MN
Treponema_denticola	0.425729	P.T3N	FMN
Treponema_denticola	0.389244	GR.T15A	CA
Treponema_denticola	0.386891	Rip.USD41	LN
Treponema_denticola	0.366675	TR177	CA
Treponema_denticola	0.34343	US1054	EN
Treponema_denticola	0.338879	GR.T34a	CA
Treponema_denticola	0.333652	CND40_IDA	MN
Treponema_denticola	0.312061	US1034	EN
Treponema_denticola	0.300244	Koch	CA
Treponema_denticola	0.288089	PC-T11	MN
Treponema_denticola	0.276306	PA.140	PA
Treponema_denticola	0.261892	PC-T9	MN
Treponema_denticola	0.26161	Tar.T67	CA
Treponema_denticola	0.258759	BIC.T2	EN
Treponema_denticola	0.242106	CND92	MN
Treponema_denticola	0.23463	Rip.USD527	LN
Treponema_denticola	0.221963	GR.T12	CA
Treponema_denticola	0.197883	CND43	MN
Treponema_denticola	0.194533	PA.150	PA
Treponema_denticola	0.181988	Rip.USD618	LN
Treponema_denticola	0.164264	PA.157	PA
Treponema_denticola	0.147484	CND40_IDB	MN
Treponema_denticola	0.12328	FFB4A	MN
Treponema_denticola	0.113323	PC-T5	MN
Treponema_denticola	0.113132	P.T3S	FMN
Treponema_denticola	0.112345	P.T10.10	FMN
Treponema_denticola	0.111809	P.T7c	FMN
Treponema_denticola	0.0901991	CND86	MN
Treponema_denticola	0.085359	PA.39	PA
Treponema_denticola	0.0834135	P.T10.65	FMN
Treponema_denticola	0.0769231	PA.38	PA
Treponema_denticola	0.0715355	PC-T10Bis	MN
Treponema_denticola	0.0625227	P.T10.1	FMN
Treponema_denticola	0.0553659	CND91	MN
Treponema_denticola	0.0540967	PA.133	PA
Treponema_denticola	0.0480261	PA.25	PA
Treponema_denticola	0.0464411	PA.14	PA
Treponema_denticola	0.0442795	PA.12	PA
Treponema_denticola	0.0158197	Rip.USD304	LN

## Sheet: Figure 3b
OTU	Abundance	Name	Period
Campylobacter_gracilis	0.542643	PC-T5	MN
Campylobacter_gracilis	0.501008	Rip.USD613	LN
Campylobacter_gracilis	0.460813	CND40_IDA	MN
Campylobacter_gracilis	0.432756	GR.T34b	CA
Campylobacter_gracilis	0.417814	TR177	CA
Campylobacter_gracilis	0.400014	Fer.T64	CA
Campylobacter_gracilis	0.391445	Rip.USD697	LN
Campylobacter_gracilis	0.38383	Rip.USD688	LN
Campylobacter_gracilis	0.363586	DEL77	CA
Campylobacter_gracilis	0.334713	P.T10.45	FMN
Campylobacter_gracilis	0.31254	Rip.USD691.A	LN
Campylobacter_gracilis	0.291303	Fer.T67	CA
Campylobacter_gracilis	0.273625	PC-T3	MN
Campylobacter_gracilis	0.261249	CND92	MN
Campylobacter_gracilis	0.252288	TR175	CA
Campylobacter_gracilis	0.240795	Rip.USD688.24	LN
Campylobacter_gracilis	0.232666	MELT3	CA
Campylobacter_gracilis	0.22037	PC-T11	MN
Campylobacter_gracilis	0.195392	Rip.USD359	LN
Campylobacter_gracilis	0.193208	Tar.T71	CA
Campylobacter_gracilis	0.192447	MELT1	CA
Campylobacter_gracilis	0.191144	CND91	MN
Campylobacter_gracilis	0.181988	US1056	EN
Campylobacter_gracilis	0.171741	Rip.USD346	LN
Campylobacter_gracilis	0.153998	GR.T8	CA
Campylobacter_gracilis	0.150499	Rip.USD687	LN
Campylobacter_gracilis	0.14989	Tar.T68	CA
Campylobacter_gracilis	0.149189	GR.T12	CA
Campylobacter_gracilis	0.144488	GR.T16	CA
Campylobacter_gracilis	0.133394	Rip.USD527	LN
Campylobacter_gracilis	0.131922	CND43	MN
Campylobacter_gracilis	0.122689	US1056I	EN
Campylobacter_gracilis	0.121303	MELT2	CA
Campylobacter_gracilis	0.118209	PA.157	PA
Campylobacter_gracilis	0.101395	Fer.T75	CA
Campylobacter_gracilis	0.0999988	Rip.USD688.17	LN
Campylobacter_gracilis	0.0986358	BIC.T2	EN
Campylobacter_gracilis	0.0957475	PC-T10Bis	MN
Campylobacter_gracilis	0.094299	CND86	MN
Campylobacter_gracilis	0.093469	P.T10.8	FMN
Campylobacter_gracilis	0.0928538	Rip.USD41	LN
Campylobacter_gracilis	0.0915022	US1054	EN
Campylobacter_gracilis	0.0885764	US1034	EN
Campylobacter_gracilis	0.084085	PA.39	PA
Campylobacter_gracilis	0.0832181	PC-T9	MN
Campylobacter_gracilis	0.0813849	Koch	CA
Campylobacter_gracilis	0.0709794	FFB4A	MN
Campylobacter_gracilis	0.0687096	PA.12	PA
Campylobacter_gracilis	0.0659563	GR.T34a	CA
Campylobacter_gracilis	0.0576709	Rip.USD691.B	LN
Campylobacter_gracilis	0.0544712	P.T8.2	FMN
Campylobacter_gracilis	0.0514336	PA.140	PA
Campylobacter_gracilis	0.0466583	PA.38	PA
Campylobacter_gracilis	0.0434295	Rip.USD360	LN
Campylobacter_gracilis	0.0404966	Rip.USD628	LN
Campylobacter_gracilis	0.0377663	P.T3N	FMN
Campylobacter_gracilis	0.0333801	Rip.USD35	LN
Campylobacter_gracilis	0.025533	P.T10.10	FMN
Campylobacter_gracilis	0.0208534	P.T10.65	FMN
Campylobacter_gracilis	0.0200487	P.T3S	FMN
Campylobacter_gracilis	0.0186348	P.T7c	FMN
Campylobacter_gracilis	0.0178408	CND40_IDB	MN
Campylobacter_gracilis	0.0171647	PA.150	PA
Campylobacter_gracilis	0.0170614	Rip.USD618	LN
Campylobacter_gracilis	0.0162559	P.T10.1	FMN
Campylobacter_gracilis	0.0158197	Rip.USD304	LN
Campylobacter_gracilis	0.012357	GR.T15A	CA
Campylobacter_gracilis	0.0108502	Tar.T67	CA
Campylobacter_gracilis	0.00852121	PC-T12	MN
Campylobacter_gracilis	0	PA.14	PA
Campylobacter_gracilis	0	PA.25	PA
Campylobacter_gracilis	0	PA.133	PA
Campylobacter_rectus	1.3032	Fer.T64	CA
Campylobacter_rectus	1.24257	Rip.USD691.A	LN
Campylobacter_rectus	1.05574	P.T3N	FMN
Campylobacter_rectus	1.00808	Rip.USD35	LN
Campylobacter_rectus	0.908515	Rip.USD688	LN
Campylobacter_rectus	0.887852	Rip.USD697	LN
Campylobacter_rectus	0.847568	MELT3	CA
Campylobacter_rectus	0.785476	Fer.T67	CA
Campylobacter_rectus	0.766904	TR175	CA
Campylobacter_rectus	0.69865	Fer.T75	CA
Campylobacter_rectus	0.686099	Rip.USD687	LN
Campylobacter_rectus	0.634489	Rip.USD346	LN
Campylobacter_rectus	0.570174	Rip.USD688.24	LN
Campylobacter_rectus	0.508603	Tar.T68	CA
Campylobacter_rectus	0.503872	MELT2	CA
Campylobacter_rectus	0.500393	Rip.USD359	LN
Campylobacter_rectus	0.478388	GR.T16	CA
Campylobacter_rectus	0.450231	MELT1	CA
Campylobacter_rectus	0.409018	PC-T12	MN
Campylobacter_rectus	0.401783	GR.T8	CA
Campylobacter_rectus	0.394181	Rip.USD688.17	LN
Campylobacter_rectus	0.344984	P.T8.2	FMN
Campylobacter_rectus	0.336295	PC-T11	MN
Campylobacter_rectus	0.326711	Tar.T67	CA
Campylobacter_rectus	0.311479	US1056	EN
Campylobacter_rectus	0.309813	Rip.USD691.B	LN
Campylobacter_rectus	0.307132	Rip.USD41	LN
Campylobacter_rectus	0.291154	P.T10.45	FMN
Campylobacter_rectus	0.291086	US1056I	EN
Campylobacter_rectus	0.280249	PC-T9	MN
Campylobacter_rectus	0.258474	Rip.USD613	LN
Campylobacter_rectus	0.236598	FFB4A	MN
Campylobacter_rectus	0.214802	Tar.T71	CA
Campylobacter_rectus	0.212925	GR.T34b	CA
Campylobacter_rectus	0.211525	US1054	EN
Campylobacter_rectus	0.192492	CND40_IDA	MN
Campylobacter_rectus	0.181937	GR.T12	CA
Campylobacter_rectus	0.157631	DEL77	CA
Campylobacter_rectus	0.157557	P.T10.1	FMN
Campylobacter_rectus	0.142352	Rip.USD360	LN
Campylobacter_rectus	0.134388	P.T10.65	FMN
Campylobacter_rectus	0.133455	GR.T15A	CA
Campylobacter_rectus	0.133211	CND40_IDB	MN
Campylobacter_rectus	0.112233	PC-T5	MN
Campylobacter_rectus	0.103773	Rip.USD628	LN
Campylobacter_rectus	0.103152	PC-T3	MN
Campylobacter_rectus	0.100568	P.T10.8	FMN
Campylobacter_rectus	0.0977973	GR.T34a	CA
Campylobacter_rectus	0.0905171	Rip.USD527	LN
Campylobacter_rectus	0.0858509	US1034	EN
Campylobacter_rectus	0.0849665	CND43	MN
Campylobacter_rectus	0.0799514	CND92	MN
Campylobacter_rectus	0.0594295	PC-T10Bis	MN
Campylobacter_rectus	0.0529244	PA.150	PA
Campylobacter_rectus	0.0525203	BIC.T2	EN
Campylobacter_rectus	0.0450916	Koch	CA
Campylobacter_rectus	0.0421835	CND91	MN
Campylobacter_rectus	0.0293023	PA.39	PA
Campylobacter_rectus	0.0291684	PA.157	PA
Campylobacter_rectus	0.0290107	PA.12	PA
Campylobacter_rectus	0.0282495	Rip.USD304	LN
Campylobacter_rectus	0.0263148	PA.140	PA
Campylobacter_rectus	0.0261607	Rip.USD618	LN
Campylobacter_rectus	0.0239372	TR177	CA
Campylobacter_rectus	0.0204998	CND86	MN
Campylobacter_rectus	0.0164661	PA.25	PA
Campylobacter_rectus	0.0151324	PA.38	PA
Campylobacter_rectus	0.00893655	P.T10.10	FMN
Campylobacter_rectus	0.00733281	PA.14	PA
Campylobacter_rectus	0.00143205	P.T3S	FMN
Campylobacter_rectus	0	P.T7c	FMN
Campylobacter_rectus	0	PA.133	PA
Campylobacter_showae	2.42219	P.T3N	FMN
Campylobacter_showae	2.29921	Fer.T67	CA
Campylobacter_showae	1.89315	Rip.USD359	LN
Campylobacter_showae	1.8794	Tar.T68	CA
Campylobacter_showae	1.05457	P.T10.45	FMN
Campylobacter_showae	0.937422	Rip.USD346	LN
Campylobacter_showae	0.893255	Rip.USD688	LN
Campylobacter_showae	0.874268	Rip.USD697	LN
Campylobacter_showae	0.799971	Rip.USD41	LN
Campylobacter_showae	0.773666	Fer.T64	CA
Campylobacter_showae	0.655238	P.T10.1	FMN
Campylobacter_showae	0.646188	Tar.T67	CA
Campylobacter_showae	0.484262	P.T10.65	FMN
Campylobacter_showae	0.479565	Rip.USD691.A	LN
Campylobacter_showae	0.477146	CND40_IDA	MN
Campylobacter_showae	0.457739	Rip.USD613	LN
Campylobacter_showae	0.438029	MELT3	CA
Campylobacter_showae	0.432622	DEL77	CA
Campylobacter_showae	0.345502	Tar.T71	CA
Campylobacter_showae	0.341821	Rip.USD527	LN
Campylobacter_showae	0.285711	Rip.USD688.24	LN
Campylobacter_showae	0.21383	MELT1	CA
Campylobacter_showae	0.188755	GR.T34b	CA
Campylobacter_showae	0.175951	Rip.USD687	LN
Campylobacter_showae	0.173212	TR175	CA
Campylobacter_showae	0.172414	GR.T16	CA
Campylobacter_showae	0.169124	MELT2	CA
Campylobacter_showae	0.167648	Rip.USD691.B	LN
Campylobacter_showae	0.159823	US1056	EN
Campylobacter_showae	0.139701	PA.157	PA
Campylobacter_showae	0.13352	Rip.USD35	LN
Campylobacter_showae	0.130625	CND92	MN
Campylobacter_showae	0.128549	PC-T11	MN
Campylobacter_showae	0.125214	CND43	MN
Campylobacter_showae	0.119451	Fer.T75	CA
Campylobacter_showae	0.118103	GR.T8	CA
Campylobacter_showae	0.116675	US1056I	EN
Campylobacter_showae	0.112727	BIC.T2	EN
Campylobacter_showae	0.111462	PA.12	PA
Campylobacter_showae	0.110839	PA.39	PA
Campylobacter_showae	0.109162	GR.T12	CA
Campylobacter_showae	0.0981154	US1034	EN
Campylobacter_showae	0.0977231	PC-T3	MN
Campylobacter_showae	0.0949185	Rip.USD304	LN
Campylobacter_showae	0.083257	CND40_IDB	MN
Campylobacter_showae	0.0795467	PC-T9	MN
Campylobacter_showae	0.0779082	PC-T12	MN
Campylobacter_showae	0.0779061	Rip.USD688.17	LN
Campylobacter_showae	0.0758107	PA.150	PA
Campylobacter_showae	0.0708269	PC-T5	MN
Campylobacter_showae	0.0672366	PA.25	PA
Campylobacter_showae	0.0659984	FFB4A	MN
Campylobacter_showae	0.0594494	CND86	MN
Campylobacter_showae	0.0527902	Koch	CA
Campylobacter_showae	0.0522267	TR177	CA
Campylobacter_showae	0.0474565	CND91	MN
Campylobacter_showae	0.0404036	US1054	EN
Campylobacter_showae	0.0358839	PA.140	PA
Campylobacter_showae	0.0330164	PC-T10Bis	MN
Campylobacter_showae	0.0325721	Rip.USD360	LN
Campylobacter_showae	0.0293312	PA.14	PA
Campylobacter_showae	0.0283956	P.T10.8	FMN
Campylobacter_showae	0.0278414	Rip.USD628	LN
Campylobacter_showae	0.0239596	PA.38	PA
Campylobacter_showae	0.0216064	GR.T34a	CA
Campylobacter_showae	0.0148284	GR.T15A	CA
Campylobacter_showae	0.00796196	Rip.USD618	LN
Campylobacter_showae	0.0076599	P.T10.10	FMN
Campylobacter_showae	0.00143205	P.T3S	FMN
Campylobacter_showae	0	PA.133	PA
Campylobacter_showae	0	P.T7c	FMN
Campylobacter_showae	0	P.T8.2	FMN
Prevotella_intermedia	0.733458	Fer.T67	CA
Prevotella_intermedia	0.26391	Tar.T68	CA
Prevotella_intermedia	0.262329	TR175	CA
Prevotella_intermedia	0.234952	Rip.USD346	LN
Prevotella_intermedia	0.233819	Fer.T64	CA
Prevotella_intermedia	0.223164	P.T3N	FMN
Prevotella_intermedia	0.183125	Rip.USD618	LN
Prevotella_intermedia	0.129658	Rip.USD697	LN
Prevotella_intermedia	0.129391	MELT3	CA
Prevotella_intermedia	0.127237	P.T10.45	FMN
Prevotella_intermedia	0.123248	Rip.USD688	LN
Prevotella_intermedia	0.1101	Rip.USD628	LN
Prevotella_intermedia	0.104844	Rip.USD359	LN
Prevotella_intermedia	0.0974314	Rip.USD691.A	LN
Prevotella_intermedia	0.0958387	Fer.T75	CA
Prevotella_intermedia	0.0952404	Tar.T67	CA
Prevotella_intermedia	0.0901262	Rip.USD35	LN
Prevotella_intermedia	0.0899537	Rip.USD613	LN
Prevotella_intermedia	0.0872137	US1034	EN
Prevotella_intermedia	0.0851436	DEL77	CA
Prevotella_intermedia	0.0817172	GR.T34b	CA
Prevotella_intermedia	0.0817068	P.T8.2	FMN
Prevotella_intermedia	0.0784198	Tar.T71	CA
Prevotella_intermedia	0.0764137	GR.T12	CA
Prevotella_intermedia	0.0761063	Rip.USD688.24	LN
Prevotella_intermedia	0.0735888	Rip.USD360	LN
Prevotella_intermedia	0.0690452	Rip.USD41	LN
Prevotella_intermedia	0.0678921	BIC.T2	EN
Prevotella_intermedia	0.0644775	PA.157	PA
Prevotella_intermedia	0.064149	MELT1	CA
Prevotella_intermedia	0.0570665	GR.T16	CA
Prevotella_intermedia	0.0555781	GR.T8	CA
Prevotella_intermedia	0.0546505	Rip.USD688.17	LN
Prevotella_intermedia	0.0524867	MELT2	CA
Prevotella_intermedia	0.0478313	CND40_IDA	MN
Prevotella_intermedia	0.0473196	FFB4A	MN
Prevotella_intermedia	0.045497	US1056	EN
Prevotella_intermedia	0.0429179	Rip.USD691.B	LN
Prevotella_intermedia	0.0409446	Rip.USD687	LN
Prevotella_intermedia	0.0393897	P.T10.65	FMN
Prevotella_intermedia	0.0375269	GR.T34a	CA
Prevotella_intermedia	0.0368934	CND43	MN
Prevotella_intermedia	0.036085	US1056I	EN
Prevotella_intermedia	0.0337622	P.T10.1	FMN
Prevotella_intermedia	0.0321574	Rip.USD527	LN
Prevotella_intermedia	0.030404	CND92	MN
Prevotella_intermedia	0.0304027	PC-T3	MN
Prevotella_intermedia	0.0286142	PC-T10Bis	MN
Prevotella_intermedia	0.0272014	TR177	CA
Prevotella_intermedia	0.0261665	CND40_IDB	MN
Prevotella_intermedia	0.0212967	P.T10.8	FMN
Prevotella_intermedia	0.0195542	PA.14	PA
Prevotella_intermedia	0.0183642	PC-T11	MN
Prevotella_intermedia	0.0134618	PC-T9	MN
Prevotella_intermedia	0.0131824	CND91	MN
Prevotella_intermedia	0.0122999	CND86	MN
Prevotella_intermedia	0.012215	PA.12	PA
Prevotella_intermedia	0.0120977	Koch	CA
Prevotella_intermedia	0.0114661	PA.39	PA
Prevotella_intermedia	0.0107652	PA.140	PA
Prevotella_intermedia	0.00980681	PC-T5	MN
Prevotella_intermedia	0.00831838	US1054	EN
Prevotella_intermedia	0.00730389	PC-T12	MN
Prevotella_intermedia	0.00715195	PA.150	PA
Prevotella_intermedia	0.00686088	PA.25	PA
Prevotella_intermedia	0.00677989	Rip.USD304	LN
Prevotella_intermedia	0.00638325	P.T10.10	FMN
Prevotella_intermedia	0.00504414	PA.38	PA
Prevotella_intermedia	0.00494279	GR.T15A	CA
Prevotella_intermedia	0.00143205	P.T3S	FMN
Prevotella_intermedia	0	PA.133	PA
Prevotella_intermedia	0	P.T7c	FMN

## Sheet: Figure 3c
OTU	Abundance	Name	Period
Actinomyces_howellii	4.09807	PA.150	PA
Actinomyces_howellii	3.77395	PA.14	PA
Actinomyces_howellii	3.02774	PA.38	PA
Actinomyces_howellii	2.07596	PA.133	PA
Actinomyces_howellii	1.37245	PA.157	PA
Actinomyces_howellii	0.899455	PA.39	PA
Actinomyces_howellii	0.532881	PA.12	PA
Actinomyces_howellii	0.449695	US1034	EN
Actinomyces_howellii	0.402145	P.T10.10	FMN
Actinomyces_howellii	0.373765	P.T3S	FMN
Actinomyces_howellii	0.372696	P.T7c	FMN
Actinomyces_howellii	0.367181	Rip.USD35	LN
Actinomyces_howellii	0.362044	P.T10.8	FMN
Actinomyces_howellii	0.322461	PA.25	PA
Actinomyces_howellii	0.295907	BIC.T2	EN
Actinomyces_howellii	0.277904	Rip.USD688.17	LN
Actinomyces_howellii	0.263846	P.T10.1	FMN
Actinomyces_howellii	0.240069	Rip.USD360	LN
Actinomyces_howellii	0.228609	MELT2	CA
Actinomyces_howellii	0.225785	US1054	EN
Actinomyces_howellii	0.216124	GR.T16	CA
Actinomyces_howellii	0.209576	GR.T8	CA
Actinomyces_howellii	0.208806	P.T8.2	FMN
Actinomyces_howellii	0.205829	GR.T34a	CA
Actinomyces_howellii	0.198848	CND86	MN
Actinomyces_howellii	0.194004	GR.T15A	CA
Actinomyces_howellii	0.193624	Rip.USD628	LN
Actinomyces_howellii	0.189165	Koch	CA
Actinomyces_howellii	0.184204	PA.140	PA
Actinomyces_howellii	0.180425	US1056I	EN
Actinomyces_howellii	0.18009	Rip.USD346	LN
Actinomyces_howellii	0.174988	US1056	EN
Actinomyces_howellii	0.17466	GR.T12	CA
Actinomyces_howellii	0.172125	MELT3	CA
Actinomyces_howellii	0.17166	Fer.T67	CA
Actinomyces_howellii	0.166864	FFB4A	MN
Actinomyces_howellii	0.163229	Rip.USD691.A	LN
Actinomyces_howellii	0.154179	DEL77	CA
Actinomyces_howellii	0.152293	Tar.T71	CA
Actinomyces_howellii	0.142717	GR.T34b	CA
Actinomyces_howellii	0.138879	PC-T11	MN
Actinomyces_howellii	0.136812	PC-T3	MN
Actinomyces_howellii	0.131922	CND43	MN
Actinomyces_howellii	0.126563	PC-T10Bis	MN
Actinomyces_howellii	0.126051	PC-T9	MN
Actinomyces_howellii	0.123389	Rip.USD691.B	LN
Actinomyces_howellii	0.122596	CND91	MN
Actinomyces_howellii	0.119364	CND92	MN
Actinomyces_howellii	0.117682	PC-T5	MN
Actinomyces_howellii	0.112727	Rip.USD613	LN
Actinomyces_howellii	0.111667	MELT1	CA
Actinomyces_howellii	0.109193	Rip.USD618	LN
Actinomyces_howellii	0.108341	PC-T12	MN
Actinomyces_howellii	0.104302	Fer.T64	CA
Actinomyces_howellii	0.103829	CND40_IDA	MN
Actinomyces_howellii	0.101098	CND40_IDB	MN
Actinomyces_howellii	0.0810969	Rip.USD688.24	LN
Actinomyces_howellii	0.0716209	Rip.USD697	LN
Actinomyces_howellii	0.0677787	TR175	CA
Actinomyces_howellii	0.0610372	Rip.USD688	LN
Actinomyces_howellii	0.0583366	Fer.T75	CA
Actinomyces_howellii	0.0559964	Rip.USD359	LN
Actinomyces_howellii	0.0500226	Rip.USD527	LN
Actinomyces_howellii	0.0489625	TR177	CA
Actinomyces_howellii	0.0416652	Rip.USD41	LN
Actinomyces_howellii	0.0412659	P.T10.45	FMN
Actinomyces_howellii	0.0384335	Tar.T68	CA
Actinomyces_howellii	0.0365182	Rip.USD687	LN
Actinomyces_howellii	0.0240331	P.T3N	FMN
Actinomyces_howellii	0.0208534	P.T10.65	FMN
Actinomyces_howellii	0.0169497	Rip.USD304	LN
Actinomyces_howellii	0.0108502	Tar.T67	CA
Actinomyces_oris	9.62391	PA.39	PA
Actinomyces_oris	7.50702	PA.157	PA
Actinomyces_oris	6.37096	PA.150	PA
Actinomyces_oris	5.94415	PA.12	PA
Actinomyces_oris	4.61667	P.T10.1	FMN
Actinomyces_oris	4.48298	PA.38	PA
Actinomyces_oris	3.56619	PA.14	PA
Actinomyces_oris	2.63388	PA.140	PA
Actinomyces_oris	2.5882	US1054	EN
Actinomyces_oris	2.5248	PA.25	PA
Actinomyces_oris	2.36784	PC-T11	MN
Actinomyces_oris	2.27467	CND92	MN
Actinomyces_oris	2.26957	Fer.T75	CA
Actinomyces_oris	2.05567	PA.133	PA
Actinomyces_oris	1.9769	Rip.USD691.B	LN
Actinomyces_oris	1.96255	Rip.USD691.A	LN
Actinomyces_oris	1.94527	PC-T12	MN
Actinomyces_oris	1.76692	GR.T8	CA
Actinomyces_oris	1.75457	CND91	MN
Actinomyces_oris	1.71378	CND86	MN
Actinomyces_oris	1.61593	GR.T34b	CA
Actinomyces_oris	1.43946	Tar.T67	CA
Actinomyces_oris	1.41261	MELT3	CA
Actinomyces_oris	1.39039	CND40_IDB	MN
Actinomyces_oris	1.34249	MELT2	CA
Actinomyces_oris	1.32058	US1056	EN
Actinomyces_oris	1.26227	GR.T34a	CA
Actinomyces_oris	1.24026	Rip.USD359	LN
Actinomyces_oris	1.2373	P.T10.65	FMN
Actinomyces_oris	1.18797	FFB4A	MN
Actinomyces_oris	1.15712	GR.T12	CA
Actinomyces_oris	1.12163	Rip.USD688.24	LN
Actinomyces_oris	1.11121	PC-T9	MN
Actinomyces_oris	1.10348	Rip.USD688.17	LN
Actinomyces_oris	1.09074	TR175	CA
Actinomyces_oris	1.06065	BIC.T2	EN
Actinomyces_oris	1.05474	US1034	EN
Actinomyces_oris	1.04905	GR.T16	CA
Actinomyces_oris	0.991578	Rip.USD697	LN
Actinomyces_oris	0.969804	Tar.T68	CA
Actinomyces_oris	0.968378	Rip.USD688	LN
Actinomyces_oris	0.931278	CND43	MN
Actinomyces_oris	0.927385	US1056I	EN
Actinomyces_oris	0.775073	Fer.T67	CA
Actinomyces_oris	0.773307	P.T3S	FMN
Actinomyces_oris	0.772627	P.T7c	FMN
Actinomyces_oris	0.726165	Rip.USD41	LN
Actinomyces_oris	0.688052	DEL77	CA
Actinomyces_oris	0.659822	Rip.USD527	LN
Actinomyces_oris	0.626956	Fer.T64	CA
Actinomyces_oris	0.616985	Koch	CA
Actinomyces_oris	0.594919	P.T10.10	FMN
Actinomyces_oris	0.581941	Rip.USD304	LN
Actinomyces_oris	0.560785	Rip.USD35	LN
Actinomyces_oris	0.557265	P.T10.8	FMN
Actinomyces_oris	0.467681	P.T10.45	FMN
Actinomyces_oris	0.444848	P.T8.2	FMN
Actinomyces_oris	0.364699	MELT1	CA
Actinomyces_oris	0.33443	PC-T3	MN
Actinomyces_oris	0.333638	GR.T15A	CA
Actinomyces_oris	0.320819	CND40_IDA	MN
Actinomyces_oris	0.319811	Rip.USD687	LN
Actinomyces_oris	0.319689	Rip.USD360	LN
Actinomyces_oris	0.31243	P.T3N	FMN
Actinomyces_oris	0.311281	Rip.USD346	LN
Actinomyces_oris	0.301177	Tar.T71	CA
Actinomyces_oris	0.280109	Rip.USD613	LN
Actinomyces_oris	0.273501	PC-T5	MN
Actinomyces_oris	0.231115	PC-T10Bis	MN
Actinomyces_oris	0.223997	Rip.USD628	LN
Actinomyces_oris	0.221964	TR177	CA
Actinomyces_oris	0.123979	Rip.USD618	LN
Actinomyces_naeslundii	7.21687	PA.157	PA
Actinomyces_naeslundii	6.38566	PA.133	PA
Actinomyces_naeslundii	6.03768	PA.150	PA
Actinomyces_naeslundii	6.0108	PA.39	PA
Actinomyces_naeslundii	5.09062	PA.12	PA
Actinomyces_naeslundii	4.83859	PA.38	PA
Actinomyces_naeslundii	4.13525	P.T10.1	FMN
Actinomyces_naeslundii	2.79625	PA.14	PA
Actinomyces_naeslundii	2.20759	Rip.USD691.B	LN
Actinomyces_naeslundii	2.0171	PA.25	PA
Actinomyces_naeslundii	1.89108	PA.140	PA
Actinomyces_naeslundii	1.76095	GR.T34b	CA
Actinomyces_naeslundii	1.56143	Rip.USD691.A	LN
Actinomyces_naeslundii	1.55951	Koch	CA
Actinomyces_naeslundii	1.45471	Rip.USD359	LN
Actinomyces_naeslundii	1.36394	Fer.T64	CA
Actinomyces_naeslundii	1.35768	Fer.T67	CA
Actinomyces_naeslundii	1.30139	US1034	EN
Actinomyces_naeslundii	1.30075	US1056	EN
Actinomyces_naeslundii	1.03632	BIC.T2	EN
Actinomyces_naeslundii	0.991578	Rip.USD697	LN
Actinomyces_naeslundii	0.988676	CND91	MN
Actinomyces_naeslundii	0.973073	Rip.USD688	LN
Actinomyces_naeslundii	0.917548	P.T10.65	FMN
Actinomyces_naeslundii	0.89972	US1056I	EN
Actinomyces_naeslundii	0.887108	PC-T3	MN
Actinomyces_naeslundii	0.873835	CND92	MN
Actinomyces_naeslundii	0.830137	Rip.USD527	LN
Actinomyces_naeslundii	0.806404	CND40_IDB	MN
Actinomyces_naeslundii	0.775986	US1054	EN
Actinomyces_naeslundii	0.752342	CND86	MN
Actinomyces_naeslundii	0.739008	Rip.USD304	LN
Actinomyces_naeslundii	0.729723	GR.T16	CA
Actinomyces_naeslundii	0.714862	Tar.T68	CA
Actinomyces_naeslundii	0.713194	GR.T12	CA
Actinomyces_naeslundii	0.667251	Rip.USD613	LN
Actinomyces_naeslundii	0.661111	PC-T11	MN
Actinomyces_naeslundii	0.628305	CND43	MN
Actinomyces_naeslundii	0.603871	TR177	CA
Actinomyces_naeslundii	0.602702	FFB4A	MN
Actinomyces_naeslundii	0.581254	GR.T8	CA
Actinomyces_naeslundii	0.579686	MELT2	CA
Actinomyces_naeslundii	0.543365	PC-T9	MN
Actinomyces_naeslundii	0.515644	CND40_IDA	MN
Actinomyces_naeslundii	0.48002	P.T10.10	FMN
Actinomyces_naeslundii	0.479064	Rip.USD688.17	LN
Actinomyces_naeslundii	0.478405	PC-T12	MN
Actinomyces_naeslundii	0.466519	MELT3	CA
Actinomyces_naeslundii	0.427265	Rip.USD35	LN
Actinomyces_naeslundii	0.419468	Fer.T75	CA
Actinomyces_naeslundii	0.372606	Rip.USD41	LN
Actinomyces_naeslundii	0.365034	GR.T34a	CA
Actinomyces_naeslundii	0.350588	Rip.USD688.24	LN
Actinomyces_naeslundii	0.335372	Rip.USD360	LN
Actinomyces_naeslundii	0.326507	P.T3S	FMN
Actinomyces_naeslundii	0.325392	P.T7c	FMN
Actinomyces_naeslundii	0.302746	GR.T15A	CA
Actinomyces_naeslundii	0.298154	P.T10.8	FMN
Actinomyces_naeslundii	0.296969	Rip.USD346	LN
Actinomyces_naeslundii	0.29225	DEL77	CA
Actinomyces_naeslundii	0.290513	P.T8.2	FMN
Actinomyces_naeslundii	0.251171	Tar.T71	CA
Actinomyces_naeslundii	0.241901	PC-T5	MN
Actinomyces_naeslundii	0.217143	TR175	CA
Actinomyces_naeslundii	0.209078	MELT1	CA
Actinomyces_naeslundii	0.186843	P.T10.45	FMN
Actinomyces_naeslundii	0.159455	Rip.USD628	LN
Actinomyces_naeslundii	0.156278	PC-T10Bis	MN
Actinomyces_naeslundii	0.148286	Tar.T67	CA
Actinomyces_naeslundii	0.145915	P.T3N	FMN
Actinomyces_naeslundii	0.100093	Rip.USD618	LN
Actinomyces_naeslundii	0.0929553	Rip.USD687	LN
Actinomyces_viscosus	6.03479	PA.157	PA
Actinomyces_viscosus	5.71012	PA.150	PA
Actinomyces_viscosus	4.96389	PA.12	PA
Actinomyces_viscosus	4.947	PA.39	PA
Actinomyces_viscosus	3.89891	P.T10.1	FMN
Actinomyces_viscosus	2.88525	PA.38	PA
Actinomyces_viscosus	2.5396	PA.14	PA
Actinomyces_viscosus	2.04454	PA.25	PA
Actinomyces_viscosus	1.98898	Rip.USD691.B	LN
Actinomyces_viscosus	1.69503	PA.133	PA
Actinomyces_viscosus	1.62434	PA.140	PA
Actinomyces_viscosus	1.00568	US1034	EN
Actinomyces_viscosus	0.844168	BIC.T2	EN
Actinomyces_viscosus	0.83574	Rip.USD688	LN
Actinomyces_viscosus	0.819935	Rip.USD697	LN
Actinomyces_viscosus	0.795614	US1056	EN
Actinomyces_viscosus	0.772733	P.T10.65	FMN
Actinomyces_viscosus	0.763479	CND92	MN
Actinomyces_viscosus	0.761736	Rip.USD691.A	LN
Actinomyces_viscosus	0.746192	CND86	MN
Actinomyces_viscosus	0.732662	CND40_IDB	MN
Actinomyces_viscosus	0.715153	GR.T16	CA
Actinomyces_viscosus	0.711816	US1054	EN
Actinomyces_viscosus	0.676722	Rip.USD359	LN
Actinomyces_viscosus	0.63166	Rip.USD304	LN
Actinomyces_viscosus	0.600029	P.T3S	FMN
Actinomyces_viscosus	0.59918	P.T7c	FMN
Actinomyces_viscosus	0.595403	US1056I	EN
Actinomyces_viscosus	0.586751	Tar.T68	CA
Actinomyces_viscosus	0.533781	GR.T8	CA
Actinomyces_viscosus	0.532363	P.T10.10	FMN
Actinomyces_viscosus	0.520341	GR.T12	CA
Actinomyces_viscosus	0.517436	Rip.USD688.17	LN
Actinomyces_viscosus	0.515346	PC-T11	MN
Actinomyces_viscosus	0.491042	MELT2	CA
Actinomyces_viscosus	0.484011	Rip.USD35	LN
Actinomyces_viscosus	0.473369	Fer.T64	CA
Actinomyces_viscosus	0.463969	GR.T34a	CA
Actinomyces_viscosus	0.445416	GR.T34b	CA
Actinomyces_viscosus	0.443838	CND43	MN
Actinomyces_viscosus	0.441609	CND91	MN
Actinomyces_viscosus	0.440403	MELT3	CA
Actinomyces_viscosus	0.429712	PC-T12	MN
Actinomyces_viscosus	0.429612	FFB4A	MN
Actinomyces_viscosus	0.420857	Fer.T75	CA
Actinomyces_viscosus	0.402525	Koch	CA
Actinomyces_viscosus	0.394226	Rip.USD527	LN
Actinomyces_viscosus	0.392806	P.T10.8	FMN
Actinomyces_viscosus	0.389659	Rip.USD360	LN
Actinomyces_viscosus	0.363141	P.T8.2	FMN
Actinomyces_viscosus	0.343887	PC-T9	MN
Actinomyces_viscosus	0.323753	GR.T15A	CA
Actinomyces_viscosus	0.315465	Rip.USD41	LN
Actinomyces_viscosus	0.296969	Rip.USD346	LN
Actinomyces_viscosus	0.288826	PC-T3	MN
Actinomyces_viscosus	0.286497	DEL77	CA
Actinomyces_viscosus	0.286101	Fer.T67	CA
Actinomyces_viscosus	0.258263	Rip.USD688.24	LN
Actinomyces_viscosus	0.257336	Rip.USD613	LN
Actinomyces_viscosus	0.253104	Rip.USD628	LN
Actinomyces_viscosus	0.243823	CND40_IDA	MN
Actinomyces_viscosus	0.219348	Tar.T71	CA
Actinomyces_viscosus	0.216839	PC-T5	MN
Actinomyces_viscosus	0.196011	MELT1	CA
Actinomyces_viscosus	0.191495	PC-T10Bis	MN
Actinomyces_viscosus	0.170795	P.T10.45	FMN
Actinomyces_viscosus	0.159239	Rip.USD618	LN
Actinomyces_viscosus	0.143088	TR175	CA
Actinomyces_viscosus	0.137436	Tar.T67	CA
Actinomyces_viscosus	0.133899	P.T3N	FMN
Actinomyces_viscosus	0.119686	TR177	CA
Actinomyces_viscosus	0.0896355	Rip.USD687	LN
Actinomyces_sp._oral_taxon_171	4.14345	PA.157	PA
Actinomyces_sp._oral_taxon_171	4.00805	PA.39	PA
Actinomyces_sp._oral_taxon_171	3.59886	PA.150	PA
Actinomyces_sp._oral_taxon_171	3.25378	PA.12	PA
Actinomyces_sp._oral_taxon_171	2.44214	P.T10.1	FMN
Actinomyces_sp._oral_taxon_171	2.04666	PA.38	PA
Actinomyces_sp._oral_taxon_171	1.815	CND40_IDB	MN
Actinomyces_sp._oral_taxon_171	1.72566	PA.14	PA
Actinomyces_sp._oral_taxon_171	1.38392	PA.140	PA
Actinomyces_sp._oral_taxon_171	1.38178	PA.25	PA
Actinomyces_sp._oral_taxon_171	1.37337	Rip.USD691.B	LN
Actinomyces_sp._oral_taxon_171	1.3648	CND92	MN
Actinomyces_sp._oral_taxon_171	1.26677	US1054	EN
Actinomyces_sp._oral_taxon_171	1.23521	PA.133	PA
Actinomyces_sp._oral_taxon_171	1.09721	Rip.USD304	LN
Actinomyces_sp._oral_taxon_171	0.905682	PC-T12	MN
Actinomyces_sp._oral_taxon_171	0.90005	Fer.T75	CA
Actinomyces_sp._oral_taxon_171	0.885591	CND86	MN
Actinomyces_sp._oral_taxon_171	0.764267	Rip.USD691.A	LN
Actinomyces_sp._oral_taxon_171	0.760725	GR.T8	CA
Actinomyces_sp._oral_taxon_171	0.707248	US1034	EN
Actinomyces_sp._oral_taxon_171	0.673618	CND91	MN
Actinomyces_sp._oral_taxon_171	0.666122	US1056	EN
Actinomyces_sp._oral_taxon_171	0.625175	MELT2	CA
Actinomyces_sp._oral_taxon_171	0.62036	GR.T34b	CA
Actinomyces_sp._oral_taxon_171	0.61609	MELT3	CA
Actinomyces_sp._oral_taxon_171	0.585315	Rip.USD697	LN
Actinomyces_sp._oral_taxon_171	0.581916	PC-T11	MN
Actinomyces_sp._oral_taxon_171	0.562246	Rip.USD688	LN
Actinomyces_sp._oral_taxon_171	0.555947	BIC.T2	EN
Actinomyces_sp._oral_taxon_171	0.538366	Rip.USD688.17	LN
Actinomyces_sp._oral_taxon_171	0.531761	P.T10.65	FMN
Actinomyces_sp._oral_taxon_171	0.525741	GR.T16	CA
Actinomyces_sp._oral_taxon_171	0.523976	Tar.T68	CA
Actinomyces_sp._oral_taxon_171	0.505428	PC-T9	MN
Actinomyces_sp._oral_taxon_171	0.488479	Rip.USD359	LN
Actinomyces_sp._oral_taxon_171	0.480732	CND43	MN
Actinomyces_sp._oral_taxon_171	0.472714	US1056I	EN
Actinomyces_sp._oral_taxon_171	0.433011	GR.T12	CA
Actinomyces_sp._oral_taxon_171	0.420756	GR.T34a	CA
Actinomyces_sp._oral_taxon_171	0.392255	FFB4A	MN
Actinomyces_sp._oral_taxon_171	0.380529	Fer.T64	CA
Actinomyces_sp._oral_taxon_171	0.321888	Tar.T67	CA
Actinomyces_sp._oral_taxon_171	0.299591	P.T8.2	FMN
Actinomyces_sp._oral_taxon_171	0.283747	Koch	CA
Actinomyces_sp._oral_taxon_171	0.283416	P.T10.10	FMN
Actinomyces_sp._oral_taxon_171	0.273717	Rip.USD35	LN
Actinomyces_sp._oral_taxon_171	0.272742	Rip.USD527	LN
Actinomyces_sp._oral_taxon_171	0.272089	P.T3S	FMN
Actinomyces_sp._oral_taxon_171	0.270921	P.T7c	FMN
Actinomyces_sp._oral_taxon_171	0.268575	P.T10.8	FMN
Actinomyces_sp._oral_taxon_171	0.252372	Rip.USD41	LN
Actinomyces_sp._oral_taxon_171	0.248281	Rip.USD688.24	LN
Actinomyces_sp._oral_taxon_171	0.222164	TR175	CA
Actinomyces_sp._oral_taxon_171	0.222064	DEL77	CA
Actinomyces_sp._oral_taxon_171	0.215824	CND40_IDA	MN
Actinomyces_sp._oral_taxon_171	0.195446	PC-T3	MN
Actinomyces_sp._oral_taxon_171	0.190282	P.T10.45	FMN
Actinomyces_sp._oral_taxon_171	0.186988	Rip.USD360	LN
Actinomyces_sp._oral_taxon_171	0.177297	Tar.T71	CA
Actinomyces_sp._oral_taxon_171	0.168055	GR.T15A	CA
Actinomyces_sp._oral_taxon_171	0.167098	Rip.USD687	LN
Actinomyces_sp._oral_taxon_171	0.157134	Rip.USD613	LN
Actinomyces_sp._oral_taxon_171	0.151466	Rip.USD346	LN
Actinomyces_sp._oral_taxon_171	0.148192	PC-T5	MN
Actinomyces_sp._oral_taxon_171	0.143741	MELT1	CA
Actinomyces_sp._oral_taxon_171	0.135248	Fer.T67	CA
Actinomyces_sp._oral_taxon_171	0.125462	PC-T10Bis	MN
Actinomyces_sp._oral_taxon_171	0.122755	Rip.USD628	LN
Actinomyces_sp._oral_taxon_171	0.111582	P.T3N	FMN
Actinomyces_sp._oral_taxon_171	0.0870445	TR177	CA
Actinomyces_sp._oral_taxon_171	0.0727951	Rip.USD618	LN
Actinomyces_sp._oral_taxon_169	3.92014	PA.39	PA
Actinomyces_sp._oral_taxon_169	2.59292	PA.157	PA
Actinomyces_sp._oral_taxon_169	2.04975	PA.150	PA
Actinomyces_sp._oral_taxon_169	1.80019	PA.12	PA
Actinomyces_sp._oral_taxon_169	1.67465	PA.38	PA
Actinomyces_sp._oral_taxon_169	1.30047	P.T10.1	FMN
Actinomyces_sp._oral_taxon_169	1.12681	PA.14	PA
Actinomyces_sp._oral_taxon_169	1.0493	US1054	EN
Actinomyces_sp._oral_taxon_169	0.949727	PA.140	PA
Actinomyces_sp._oral_taxon_169	0.890341	PA.133	PA
Actinomyces_sp._oral_taxon_169	0.846809	CND92	MN
Actinomyces_sp._oral_taxon_169	0.804095	PA.25	PA
Actinomyces_sp._oral_taxon_169	0.776432	Fer.T75	CA
Actinomyces_sp._oral_taxon_169	0.755953	PC-T12	MN
Actinomyces_sp._oral_taxon_169	0.751063	Rip.USD691.B	LN
Actinomyces_sp._oral_taxon_169	0.671441	PC-T11	MN
Actinomyces_sp._oral_taxon_169	0.614956	Rip.USD691.A	LN
Actinomyces_sp._oral_taxon_169	0.611359	GR.T8	CA
Actinomyces_sp._oral_taxon_169	0.60507	CND91	MN
Actinomyces_sp._oral_taxon_169	0.571944	CND86	MN
Actinomyces_sp._oral_taxon_169	0.525983	GR.T34b	CA
Actinomyces_sp._oral_taxon_169	0.511436	CND40_IDB	MN
Actinomyces_sp._oral_taxon_169	0.493821	MELT3	CA
Actinomyces_sp._oral_taxon_169	0.491231	GR.T12	CA
Actinomyces_sp._oral_taxon_169	0.489876	MELT2	CA
Actinomyces_sp._oral_taxon_169	0.458469	US1056	EN
Actinomyces_sp._oral_taxon_169	0.456509	US1034	EN
Actinomyces_sp._oral_taxon_169	0.408135	Rip.USD688.17	LN
Actinomyces_sp._oral_taxon_169	0.402662	Tar.T67	CA
Actinomyces_sp._oral_taxon_169	0.395765	CND43	MN
Actinomyces_sp._oral_taxon_169	0.386857	BIC.T2	EN
Actinomyces_sp._oral_taxon_169	0.379377	PC-T9	MN
Actinomyces_sp._oral_taxon_169	0.372754	GR.T16	CA
Actinomyces_sp._oral_taxon_169	0.370727	P.T10.65	FMN
Actinomyces_sp._oral_taxon_169	0.368446	GR.T34a	CA
Actinomyces_sp._oral_taxon_169	0.364859	FFB4A	MN
Actinomyces_sp._oral_taxon_169	0.35918	Rip.USD688	LN
Actinomyces_sp._oral_taxon_169	0.3544	Rip.USD697	LN
Actinomyces_sp._oral_taxon_169	0.349341	Rip.USD688.24	LN
Actinomyces_sp._oral_taxon_169	0.34551	Rip.USD359	LN
Actinomyces_sp._oral_taxon_169	0.328374	US1056I	EN
Actinomyces_sp._oral_taxon_169	0.273625	TR175	CA
Actinomyces_sp._oral_taxon_169	0.269034	Tar.T68	CA
Actinomyces_sp._oral_taxon_169	0.245281	Fer.T64	CA
Actinomyces_sp._oral_taxon_169	0.223679	Fer.T67	CA
Actinomyces_sp._oral_taxon_169	0.220536	P.T3S	FMN
Actinomyces_sp._oral_taxon_169	0.219317	P.T7c	FMN
Actinomyces_sp._oral_taxon_169	0.217885	P.T8.2	FMN
Actinomyces_sp._oral_taxon_169	0.215754	P.T10.10	FMN
Actinomyces_sp._oral_taxon_169	0.214697	Rip.USD304	LN
Actinomyces_sp._oral_taxon_169	0.212261	Koch	CA
Actinomyces_sp._oral_taxon_169	0.207106	DEL77	CA
Actinomyces_sp._oral_taxon_169	0.200091	Rip.USD527	LN
Actinomyces_sp._oral_taxon_169	0.199993	Rip.USD41	LN
Actinomyces_sp._oral_taxon_169	0.181112	P.T10.45	FMN
Actinomyces_sp._oral_taxon_169	0.173923	P.T10.8	FMN
Actinomyces_sp._oral_taxon_169	0.170238	Rip.USD35	LN
Actinomyces_sp._oral_taxon_169	0.143341	GR.T15A	CA
Actinomyces_sp._oral_taxon_169	0.14007	PC-T3	MN
Actinomyces_sp._oral_taxon_169	0.122834	Rip.USD687	LN
Actinomyces_sp._oral_taxon_169	0.122495	CND40_IDA	MN
Actinomyces_sp._oral_taxon_169	0.120471	Tar.T71	CA
Actinomyces_sp._oral_taxon_169	0.11688	Rip.USD346	LN
Actinomyces_sp._oral_taxon_169	0.110449	Rip.USD613	LN
Actinomyces_sp._oral_taxon_169	0.108103	MELT1	CA
Actinomyces_sp._oral_taxon_169	0.104955	Rip.USD360	LN
Actinomyces_sp._oral_taxon_169	0.102427	PC-T5	MN
Actinomyces_sp._oral_taxon_169	0.0880437	PC-T10Bis	MN
Actinomyces_sp._oral_taxon_169	0.0860553	Rip.USD628	LN
Actinomyces_sp._oral_taxon_169	0.0823992	P.T3N	FMN
Actinomyces_sp._oral_taxon_169	0.058755	TR177	CA
Actinomyces_sp._oral_taxon_169	0.0398098	Rip.USD618	LN
Actinomyces_israelii	0.185951	PA.150	PA
Actinomyces_israelii	0.152585	PA.38	PA
Actinomyces_israelii	0.142004	PA.133	PA
Actinomyces_israelii	0.134435	PA.14	PA
Actinomyces_israelii	0.130995	GR.T12	CA
Actinomyces_israelii	0.102301	PA.12	PA
Actinomyces_israelii	0.0881491	CND86	MN
Actinomyces_israelii	0.087355	P.T3S	FMN
Actinomyces_israelii	0.0860067	P.T7c	FMN
Actinomyces_israelii	0.08597	PA.157	PA
Actinomyces_israelii	0.078214	PA.25	PA
Actinomyces_israelii	0.0725525	CND40_IDB	MN
Actinomyces_israelii	0.0687968	PA.39	PA
Actinomyces_israelii	0.0663858	P.T10.10	FMN
Actinomyces_israelii	0.0634221	Rip.USD35	LN
Actinomyces_israelii	0.0632671	Rip.USD691.A	LN
Actinomyces_israelii	0.0630205	GR.T15A	CA
Actinomyces_israelii	0.0554932	Rip.USD360	LN
Actinomyces_israelii	0.0544712	P.T8.2	FMN
Actinomyces_israelii	0.0504204	US1034	EN
Actinomyces_israelii	0.0463151	GR.T8	CA
Actinomyces_israelii	0.0453483	Rip.USD688.17	LN
Actinomyces_israelii	0.0449247	GR.T16	CA
Actinomyces_israelii	0.0442568	PA.140	PA
Actinomyces_israelii	0.0437659	P.T10.1	FMN
Actinomyces_israelii	0.0424672	PC-T11	MN
Actinomyces_israelii	0.0422725	BIC.T2	EN
Actinomyces_israelii	0.0416146	Fer.T67	CA
Actinomyces_israelii	0.0407202	PC-T10Bis	MN
Actinomyces_israelii	0.0402272	P.T10.8	FMN
Actinomyces_israelii	0.038664	GR.T34a	CA
Actinomyces_israelii	0.0379863	MELT3	CA
Actinomyces_israelii	0.0373239	MELT2	CA
Actinomyces_israelii	0.0368385	US1054	EN
Actinomyces_israelii	0.0348671	FFB4A	MN
Actinomyces_israelii	0.0340937	Koch	CA
Actinomyces_israelii	0.0338311	US1056	EN
Actinomyces_israelii	0.0326653	CND40_IDA	MN
Actinomyces_israelii	0.0322015	Rip.USD346	LN
Actinomyces_israelii	0.0318187	PC-T9	MN
Actinomyces_israelii	0.0313035	CND43	MN
Actinomyces_israelii	0.0312737	US1056I	EN
Actinomyces_israelii	0.0295495	Tar.T71	CA
Actinomyces_israelii	0.0281649	Rip.USD691.B	LN
Actinomyces_israelii	0.0281519	CND92	MN
Actinomyces_israelii	0.0278414	Rip.USD628	LN
Actinomyces_israelii	0.0271453	PC-T3	MN
Actinomyces_israelii	0.0264718	GR.T34b	CA
Actinomyces_israelii	0.0264635	DEL77	CA
Actinomyces_israelii	0.0261515	PC-T5	MN
Actinomyces_israelii	0.02241	CND91	MN
Actinomyces_israelii	0.0217773	Fer.T64	CA
Actinomyces_israelii	0.021383	MELT1	CA
Actinomyces_israelii	0.0206944	PC-T12	MN
Actinomyces_israelii	0.0204736	Rip.USD618	LN
Actinomyces_israelii	0.0182185	Rip.USD613	LN
Actinomyces_israelii	0.016053	Rip.USD697	LN
Actinomyces_israelii	0.0152786	Fer.T75	CA
Actinomyces_israelii	0.0149016	P.T10.45	FMN
Actinomyces_israelii	0.0142969	Rip.USD359	LN
Actinomyces_israelii	0.0138068	TR175	CA
Actinomyces_israelii	0.0137241	Rip.USD688.24	LN
Actinomyces_israelii	0.0131012	Rip.USD527	LN
Actinomyces_israelii	0.0119686	TR177	CA
Actinomyces_israelii	0.0117379	Rip.USD688	LN
Actinomyces_israelii	0.01153	Tar.T68	CA
Actinomyces_israelii	0.0110661	Rip.USD687	LN
Actinomyces_israelii	0.0107139	Rip.USD41	LN
Actinomyces_israelii	0.00810964	P.T10.65	FMN
Actinomyces_israelii	0.00564991	Rip.USD304	LN
Actinomyces_israelii	0.00361672	Tar.T67	CA
Actinomyces_israelii	0.0034333	P.T3N	FMN
Actinomyces_sp._oral_taxon_414	67.683	P.T7c	FMN
Actinomyces_sp._oral_taxon_414	67.6185	P.T3S	FMN
Actinomyces_sp._oral_taxon_414	66.0998	P.T10.10	FMN
Actinomyces_sp._oral_taxon_414	49.2957	Rip.USD35	LN
Actinomyces_sp._oral_taxon_414	48.3669	Rip.USD688.17	LN
Actinomyces_sp._oral_taxon_414	47.1048	P.T10.8	FMN
Actinomyces_sp._oral_taxon_414	44.1219	Tar.T71	CA
Actinomyces_sp._oral_taxon_414	43.4102	Rip.USD360	LN
Actinomyces_sp._oral_taxon_414	42.3025	US1054	EN
Actinomyces_sp._oral_taxon_414	41.8283	GR.T15A	CA
Actinomyces_sp._oral_taxon_414	41.3705	GR.T34a	CA
Actinomyces_sp._oral_taxon_414	36.8116	GR.T16	CA
Actinomyces_sp._oral_taxon_414	36.3266	MELT2	CA
Actinomyces_sp._oral_taxon_414	36.01	GR.T8	CA
Actinomyces_sp._oral_taxon_414	35.7753	DEL77	CA
Actinomyces_sp._oral_taxon_414	33.5025	US1056I	EN
Actinomyces_sp._oral_taxon_414	33.1725	PA.133	PA
Actinomyces_sp._oral_taxon_414	31.0052	Rip.USD628	LN
Actinomyces_sp._oral_taxon_414	30.9806	FFB4A	MN
Actinomyces_sp._oral_taxon_414	30.2042	US1056	EN
Actinomyces_sp._oral_taxon_414	28.723	GR.T34b	CA
Actinomyces_sp._oral_taxon_414	28.5731	PC-T3	MN
Actinomyces_sp._oral_taxon_414	28.3935	MELT3	CA
Actinomyces_sp._oral_taxon_414	27.6384	Rip.USD346	LN
Actinomyces_sp._oral_taxon_414	27.0143	Koch	CA
Actinomyces_sp._oral_taxon_414	26.4882	BIC.T2	EN
Actinomyces_sp._oral_taxon_414	26.4552	PA.38	PA
Actinomyces_sp._oral_taxon_414	25.8466	P.T8.2	FMN
Actinomyces_sp._oral_taxon_414	25.022	PC-T10Bis	MN
Actinomyces_sp._oral_taxon_414	23.7828	CND43	MN
Actinomyces_sp._oral_taxon_414	23.7429	Rip.USD691.A	LN
Actinomyces_sp._oral_taxon_414	23.213	PC-T9	MN
Actinomyces_sp._oral_taxon_414	21.6246	PA.150	PA
Actinomyces_sp._oral_taxon_414	21.304	CND91	MN
Actinomyces_sp._oral_taxon_414	20.328	PC-T11	MN
Actinomyces_sp._oral_taxon_414	19.956	Fer.T64	CA
Actinomyces_sp._oral_taxon_414	19.6987	Rip.USD613	LN
Actinomyces_sp._oral_taxon_414	19.6319	Rip.USD618	LN
Actinomyces_sp._oral_taxon_414	19.5767	US1034	EN
Actinomyces_sp._oral_taxon_414	19.3696	TR177	CA
Actinomyces_sp._oral_taxon_414	18.7771	PC-T12	MN
Actinomyces_sp._oral_taxon_414	18.1829	PC-T5	MN
Actinomyces_sp._oral_taxon_414	18.1355	GR.T12	CA
Actinomyces_sp._oral_taxon_414	18.0164	MELT1	CA
Actinomyces_sp._oral_taxon_414	17.8463	Rip.USD688.24	LN
Actinomyces_sp._oral_taxon_414	17.0556	PA.140	PA
Actinomyces_sp._oral_taxon_414	16.8643	Fer.T67	CA
Actinomyces_sp._oral_taxon_414	16.5319	CND92	MN
Actinomyces_sp._oral_taxon_414	14.6492	CND40_IDA	MN
Actinomyces_sp._oral_taxon_414	14.1307	Rip.USD691.B	LN
Actinomyces_sp._oral_taxon_414	13.0625	CND86	MN
Actinomyces_sp._oral_taxon_414	11.8299	TR175	CA
Actinomyces_sp._oral_taxon_414	11.1546	PA.157	PA
Actinomyces_sp._oral_taxon_414	11.137	Rip.USD697	LN
Actinomyces_sp._oral_taxon_414	10.9926	Rip.USD688	LN
Actinomyces_sp._oral_taxon_414	9.38163	Rip.USD527	LN
Actinomyces_sp._oral_taxon_414	7.63576	Rip.USD359	LN
Actinomyces_sp._oral_taxon_414	7.32355	Rip.USD687	LN
Actinomyces_sp._oral_taxon_414	7.06567	Fer.T75	CA
Actinomyces_sp._oral_taxon_414	6.99002	CND40_IDB	MN
Actinomyces_sp._oral_taxon_414	5.79146	Rip.USD41	LN
Actinomyces_sp._oral_taxon_414	5.3256	P.T10.45	FMN
Actinomyces_sp._oral_taxon_414	5.06425	Tar.T68	CA
Actinomyces_sp._oral_taxon_414	3.31443	PA.14	PA
Actinomyces_sp._oral_taxon_414	3.08748	Tar.T67	CA
Actinomyces_sp._oral_taxon_414	3.07675	PA.39	PA
Actinomyces_sp._oral_taxon_414	1.68681	P.T10.65	FMN
Actinomyces_sp._oral_taxon_414	1.59254	PA.12	PA
Actinomyces_sp._oral_taxon_414	1.41624	P.T3N	FMN
Actinomyces_sp._oral_taxon_414	1.26421	P.T10.1	FMN
Actinomyces_sp._oral_taxon_414	1.00229	Rip.USD304	LN
Actinomyces_sp._oral_taxon_414	0.684715	PA.25	PA
Actinomyces_slackii	1.08853	PA.150	PA
Actinomyces_slackii	0.838385	PA.14	PA
Actinomyces_slackii	0.764187	PA.38	PA
Actinomyces_slackii	0.588302	PA.133	PA
Actinomyces_slackii	0.477441	PA.157	PA
Actinomyces_slackii	0.465699	PA.12	PA
Actinomyces_slackii	0.364368	PA.39	PA
Actinomyces_slackii	0.336532	P.T3S	FMN
Actinomyces_slackii	0.335426	P.T7c	FMN
Actinomyces_slackii	0.294906	P.T10.10	FMN
Actinomyces_slackii	0.25035	Rip.USD35	LN
Actinomyces_slackii	0.248364	PA.25	PA
Actinomyces_slackii	0.239532	Rip.USD688.17	LN
Actinomyces_slackii	0.22008	P.T10.1	FMN
Actinomyces_slackii	0.211116	Rip.USD360	LN
Actinomyces_slackii	0.208833	GR.T15A	CA
Actinomyces_slackii	0.208806	P.T8.2	FMN
Actinomyces_slackii	0.204692	GR.T34a	CA
Actinomyces_slackii	0.201136	P.T10.8	FMN
Actinomyces_slackii	0.196231	US1034	EN
Actinomyces_slackii	0.192511	US1054	EN
Actinomyces_slackii	0.183181	BIC.T2	EN
Actinomyces_slackii	0.178485	GR.T16	CA
Actinomyces_slackii	0.167458	PA.140	PA
Actinomyces_slackii	0.165625	MELT2	CA
Actinomyces_slackii	0.159898	CND86	MN
Actinomyces_slackii	0.15749	US1056	EN
Actinomyces_slackii	0.156466	GR.T12	CA
Actinomyces_slackii	0.155155	GR.T8	CA
Actinomyces_slackii	0.151557	US1056I	EN
Actinomyces_slackii	0.14931	Rip.USD691.A	LN
Actinomyces_slackii	0.147888	Rip.USD346	LN
Actinomyces_slackii	0.141959	FFB4A	MN
Actinomyces_slackii	0.133075	Koch	CA
Actinomyces_slackii	0.132952	MELT3	CA
Actinomyces_slackii	0.131614	Rip.USD628	LN
Actinomyces_slackii	0.127412	Rip.USD691.B	LN
Actinomyces_slackii	0.126604	GR.T34b	CA
Actinomyces_slackii	0.124264	DEL77	CA
Actinomyces_slackii	0.122811	PC-T11	MN
Actinomyces_slackii	0.120742	CND43	MN
Actinomyces_slackii	0.117061	Tar.T71	CA
Actinomyces_slackii	0.108918	PC-T9	MN
Actinomyces_slackii	0.106977	CND92	MN
Actinomyces_slackii	0.102066	PC-T3	MN
Actinomyces_slackii	0.10125	PC-T10Bis	MN
Actinomyces_slackii	0.0988676	CND91	MN
Actinomyces_slackii	0.0975296	CND40_IDB	MN
Actinomyces_slackii	0.0926198	PC-T5	MN
Actinomyces_slackii	0.092231	Rip.USD613	LN
Actinomyces_slackii	0.0876467	PC-T12	MN
Actinomyces_slackii	0.085532	MELT1	CA
Actinomyces_slackii	0.0825243	Fer.T64	CA
Actinomyces_slackii	0.0818945	Rip.USD618	LN
Actinomyces_slackii	0.0777951	Rip.USD697	LN
Actinomyces_slackii	0.0761063	Rip.USD688.24	LN
Actinomyces_slackii	0.07583	CND40_IDA	MN
Actinomyces_slackii	0.0728256	Fer.T67	CA
Actinomyces_slackii	0.0657323	Rip.USD688	LN
Actinomyces_slackii	0.0602478	TR175	CA
Actinomyces_slackii	0.0541697	Fer.T75	CA
Actinomyces_slackii	0.0536136	Rip.USD359	LN
Actinomyces_slackii	0.0500226	Rip.USD527	LN
Actinomyces_slackii	0.0489625	TR177	CA
Actinomyces_slackii	0.0412659	P.T10.45	FMN
Actinomyces_slackii	0.0384335	Tar.T68	CA
Actinomyces_slackii	0.035713	Rip.USD41	LN
Actinomyces_slackii	0.0347556	P.T10.65	FMN
Actinomyces_slackii	0.0309851	Rip.USD687	LN
Actinomyces_slackii	0.0248596	Rip.USD304	LN
Actinomyces_slackii	0.0154498	P.T3N	FMN
Actinomyces_slackii	0.0108502	Tar.T67	CA

## Sheet: Figure 3d
OTU	Abundance	Name	Period
Streptococcus_mitis	0.602694	CND86	MN
Streptococcus_mitis	0.544988	PA.157	PA
Streptococcus_mitis	0.381388	P.T10.1	FMN
Streptococcus_mitis	0.228015	BIC.T2	EN
Streptococcus_mitis	0.21922	Rip.USD359	LN
Streptococcus_mitis	0.204978	Tar.T68	CA
Streptococcus_mitis	0.190158	CND40_IDA	MN
Streptococcus_mitis	0.180876	PA.14	PA
Streptococcus_mitis	0.178515	US1034	EN
Streptococcus_mitis	0.176862	Fer.T67	CA
Streptococcus_mitis	0.17538	P.T10.45	FMN
Streptococcus_mitis	0.172538	PA.12	PA
Streptococcus_mitis	0.170232	Rip.USD41	LN
Streptococcus_mitis	0.164798	P.T3N	FMN
Streptococcus_mitis	0.161917	PA.25	PA
Streptococcus_mitis	0.156237	Rip.USD346	LN
Streptococcus_mitis	0.103679	Tar.T67	CA
Streptococcus_mitis	0.0973157	P.T10.65	FMN
Streptococcus_mitis	0.0932981	PA.140	PA
Streptococcus_mitis	0.0835126	Rip.USD691.A	LN
Streptococcus_mitis	0.0770895	DEL77	CA
Streptococcus_mitis	0.0743803	PA.150	PA
Streptococcus_mitis	0.0727749	GR.T12	CA
Streptococcus_mitis	0.0686228	P.T10.8	FMN
Streptococcus_mitis	0.0631128	PA.133	PA
Streptococcus_mitis	0.062149	Rip.USD304	LN
Streptococcus_mitis	0.0563964	GR.T34b	CA
Streptococcus_mitis	0.0539449	PC-T11	MN
Streptococcus_mitis	0.0527239	Fer.T64	CA
Streptococcus_mitis	0.050473	Rip.USD688	LN
Streptococcus_mitis	0.0496866	PA.39	PA
Streptococcus_mitis	0.0488316	Rip.USD527	LN
Streptococcus_mitis	0.0419846	Rip.USD697	LN
Streptococcus_mitis	0.0416285	CND40_IDB	MN
Streptococcus_mitis	0.0413461	TR177	CA
Streptococcus_mitis	0.0367139	PC-T9	MN
Streptococcus_mitis	0.0346574	CND43	MN
Streptococcus_mitis	0.0340479	PA.38	PA
Streptococcus_mitis	0.0331929	P.T10.10	FMN
Streptococcus_mitis	0.0329559	CND91	MN
Streptococcus_mitis	0.0286408	FFB4A	MN
Streptococcus_mitis	0.0285107	MELT1	CA
Streptococcus_mitis	0.0284663	Rip.USD613	LN
Streptococcus_mitis	0.0274482	Rip.USD688.24	LN
Streptococcus_mitis	0.0272923	GR.T34a	CA
Streptococcus_mitis	0.0219959	Koch	CA
Streptococcus_mitis	0.0202483	Rip.USD628	LN
Streptococcus_mitis	0.0197672	Rip.USD688.17	LN
Streptococcus_mitis	0.018524	PC-T5	MN
Streptococcus_mitis	0.0174988	US1056	EN
Streptococcus_mitis	0.0174354	Rip.USD691.B	LN
Streptococcus_mitis	0.0162103	GR.T8	CA
Streptococcus_mitis	0.0157651	CND92	MN
Streptococcus_mitis	0.0147747	Tar.T71	CA
Streptococcus_mitis	0.0142448	MELT3	CA
Streptococcus_mitis	0.0108255	US1056I	EN
Streptococcus_mitis	0.0104973	MELT2	CA
Streptococcus_mitis	0.00878613	TR175	CA
Streptococcus_mitis	0.00849927	GR.T16	CA
Streptococcus_mitis	0.00667601	Rip.USD35	LN
Streptococcus_mitis	0.00660328	PC-T10Bis	MN
Streptococcus_mitis	0.00603187	Rip.USD360	LN
Streptococcus_mitis	0.00454969	Rip.USD618	LN
Streptococcus_mitis	0.00370709	GR.T15A	CA
Streptococcus_mitis	0.00356502	US1054	EN
Streptococcus_mitis	0.00221322	Rip.USD687	LN
Streptococcus_mitis	0.00217162	PC-T3	MN
Streptococcus_mitis	0.00143205	P.T3S	FMN
Streptococcus_mitis	0	P.T7c	FMN
Streptococcus_mitis	0	Fer.T75	CA
Streptococcus_mitis	0	P.T8.2	FMN
Streptococcus_mitis	0	PC-T12	MN
Streptococcus_oralis	4.43206	PA.157	PA
Streptococcus_oralis	2.06843	CND86	MN
Streptococcus_oralis	1.97322	P.T10.1	FMN
Streptococcus_oralis	1.72867	P.T3N	FMN
Streptococcus_oralis	1.57065	Tar.T68	CA
Streptococcus_oralis	1.56313	Rip.USD359	LN
Streptococcus_oralis	1.49518	Rip.USD41	LN
Streptococcus_oralis	1.34114	P.T10.45	FMN
Streptococcus_oralis	1.25529	DEL77	CA
Streptococcus_oralis	1.10755	P.T10.65	FMN
Streptococcus_oralis	1.09466	Tar.T67	CA
Streptococcus_oralis	1.04037	Fer.T67	CA
Streptococcus_oralis	0.88733	Rip.USD346	LN
Streptococcus_oralis	0.850463	CND40_IDA	MN
Streptococcus_oralis	0.849292	BIC.T2	EN
Streptococcus_oralis	0.692258	US1034	EN
Streptococcus_oralis	0.618851	PA.25	PA
Streptococcus_oralis	0.609225	PA.12	PA
Streptococcus_oralis	0.581941	Rip.USD304	LN
Streptococcus_oralis	0.580024	Rip.USD527	LN
Streptococcus_oralis	0.483236	PA.140	PA
Streptococcus_oralis	0.481392	Fer.T64	CA
Streptococcus_oralis	0.474212	Rip.USD688	LN
Streptococcus_oralis	0.442413	PA.14	PA
Streptococcus_oralis	0.411202	Rip.USD697	LN
Streptococcus_oralis	0.283822	GR.T12	CA
Streptococcus_oralis	0.273314	Rip.USD691.A	LN
Streptococcus_oralis	0.262854	CND40_IDB	MN
Streptococcus_oralis	0.257015	Rip.USD688.24	LN
Streptococcus_oralis	0.233424	Rip.USD613	LN
Streptococcus_oralis	0.216927	PC-T11	MN
Streptococcus_oralis	0.21577	CND43	MN
Streptococcus_oralis	0.205976	PA.150	PA
Streptococcus_oralis	0.189828	PA.39	PA
Streptococcus_oralis	0.173822	US1056	EN
Streptococcus_oralis	0.159982	GR.T34b	CA
Streptococcus_oralis	0.143688	CND91	MN
Streptococcus_oralis	0.14196	PC-T9	MN
Streptococcus_oralis	0.137381	CND92	MN
Streptococcus_oralis	0.127364	PA.38	PA
Streptococcus_oralis	0.126215	TR177	CA
Streptococcus_oralis	0.125922	MELT1	CA
Streptococcus_oralis	0.109582	FFB4A	MN
Streptococcus_oralis	0.102088	MELT3	CA
Streptococcus_oralis	0.0962267	US1056I	EN
Streptococcus_oralis	0.0875532	P.T10.8	FMN
Streptococcus_oralis	0.0828407	TR175	CA
Streptococcus_oralis	0.0769857	Koch	CA
Streptococcus_oralis	0.0767742	Rip.USD35	LN
Streptococcus_oralis	0.0721289	PA.133	PA
Streptococcus_oralis	0.0697416	Rip.USD691.B	LN
Streptococcus_oralis	0.0694726	GR.T8	CA
Streptococcus_oralis	0.0659181	Tar.T71	CA
Streptococcus_oralis	0.0625448	GR.T34a	CA
Streptococcus_oralis	0.0607091	GR.T16	CA
Streptococcus_oralis	0.0536193	P.T10.10	FMN
Streptococcus_oralis	0.0524867	MELT2	CA
Streptococcus_oralis	0.0326894	PC-T5	MN
Streptococcus_oralis	0.0240448	Rip.USD628	LN
Streptococcus_oralis	0.019477	PC-T12	MN
Streptococcus_oralis	0.0188124	Rip.USD687	LN
Streptococcus_oralis	0.0174417	Rip.USD688.17	LN
Streptococcus_oralis	0.0168892	Rip.USD360	LN
Streptococcus_oralis	0.0154076	PC-T10Bis	MN
Streptococcus_oralis	0.0111213	GR.T15A	CA
Streptococcus_oralis	0.0108581	PC-T3	MN
Streptococcus_oralis	0.00555586	Fer.T75	CA
Streptococcus_oralis	0.00454969	Rip.USD618	LN
Streptococcus_oralis	0.00356502	US1054	EN
Streptococcus_oralis	0.00143205	P.T3S	FMN
Streptococcus_oralis	0	P.T7c	FMN
Streptococcus_oralis	0	P.T8.2	FMN
Streptococcus_sanguinis	37.3635	P.T10.1	FMN
Streptococcus_sanguinis	33.1101	PA.140	PA
Streptococcus_sanguinis	30.3383	PA.14	PA
Streptococcus_sanguinis	27.7877	PA.12	PA
Streptococcus_sanguinis	23.6522	PA.25	PA
Streptococcus_sanguinis	21.8528	Rip.USD41	LN
Streptococcus_sanguinis	17.6612	CND40_IDB	MN
Streptococcus_sanguinis	15.8175	Rip.USD304	LN
Streptococcus_sanguinis	15.1637	CND86	MN
Streptococcus_sanguinis	12.2254	PA.39	PA
Streptococcus_sanguinis	11.7457	PA.157	PA
Streptococcus_sanguinis	11.4253	P.T10.65	FMN
Streptococcus_sanguinis	10.4155	Tar.T68	CA
Streptococcus_sanguinis	10.1003	CND91	MN
Streptococcus_sanguinis	9.91481	BIC.T2	EN
Streptococcus_sanguinis	8.79086	US1034	EN
Streptococcus_sanguinis	7.76966	CND40_IDA	MN
Streptococcus_sanguinis	7.75128	PA.150	PA
Streptococcus_sanguinis	6.33787	P.T3N	FMN
Streptococcus_sanguinis	5.39723	PA.38	PA
Streptococcus_sanguinis	5.36113	Rip.USD688.24	LN
Streptococcus_sanguinis	4.67281	Tar.T67	CA
Streptococcus_sanguinis	4.46245	P.T10.45	FMN
Streptococcus_sanguinis	4.19911	GR.T12	CA
Streptococcus_sanguinis	4.15326	Rip.USD359	LN
Streptococcus_sanguinis	3.39856	Rip.USD691.B	LN
Streptococcus_sanguinis	2.87097	CND43	MN
Streptococcus_sanguinis	2.75551	CND92	MN
Streptococcus_sanguinis	2.30461	Rip.USD527	LN
Streptococcus_sanguinis	2.24335	US1056	EN
Streptococcus_sanguinis	1.70082	Rip.USD688	LN
Streptococcus_sanguinis	1.67568	Rip.USD697	LN
Streptococcus_sanguinis	1.54329	Rip.USD346	LN
Streptococcus_sanguinis	1.42896	PC-T11	MN
Streptococcus_sanguinis	1.38206	US1056I	EN
Streptococcus_sanguinis	1.1766	PA.133	PA
Streptococcus_sanguinis	1.13586	Fer.T64	CA
Streptococcus_sanguinis	0.977944	Fer.T67	CA
Streptococcus_sanguinis	0.743462	Koch	CA
Streptococcus_sanguinis	0.740966	TR177	CA
Streptococcus_sanguinis	0.600794	GR.T34b	CA
Streptococcus_sanguinis	0.596476	FFB4A	MN
Streptococcus_sanguinis	0.539327	MELT1	CA
Streptococcus_sanguinis	0.529433	MELT3	CA
Streptococcus_sanguinis	0.510323	PC-T9	MN
Streptococcus_sanguinis	0.506314	GR.T16	CA
Streptococcus_sanguinis	0.475627	P.T10.8	FMN
Streptococcus_sanguinis	0.390655	P.T10.10	FMN
Streptococcus_sanguinis	0.354296	Rip.USD691.A	LN
Streptococcus_sanguinis	0.318823	Rip.USD613	LN
Streptococcus_sanguinis	0.318419	MELT2	CA
Streptococcus_sanguinis	0.269785	GR.T8	CA
Streptococcus_sanguinis	0.260263	Tar.T71	CA
Streptococcus_sanguinis	0.248527	DEL77	CA
Streptococcus_sanguinis	0.149674	PC-T10Bis	MN
Streptococcus_sanguinis	0.137295	PC-T5	MN
Streptococcus_sanguinis	0.129068	Rip.USD688.17	LN
Streptococcus_sanguinis	0.0879507	PC-T3	MN
Streptococcus_sanguinis	0.0635497	P.T8.2	FMN
Streptococcus_sanguinis	0.0602478	TR175	CA
Streptococcus_sanguinis	0.0481922	GR.T15A	CA
Streptococcus_sanguinis	0.0432128	GR.T34a	CA
Streptococcus_sanguinis	0.0300421	Rip.USD35	LN
Streptococcus_sanguinis	0.0157525	P.T3S	FMN
Streptococcus_sanguinis	0.0156829	Rip.USD360	LN
Streptococcus_sanguinis	0.0143345	P.T7c	FMN
Streptococcus_sanguinis	0.0142601	US1054	EN
Streptococcus_sanguinis	0.0113897	Rip.USD628	LN
Streptococcus_sanguinis	0.00774628	Rip.USD687	LN
Streptococcus_sanguinis	0.00608658	PC-T12	MN
Streptococcus_sanguinis	0.00277793	Fer.T75	CA
Streptococcus_sanguinis	0.00227485	Rip.USD618	LN
Streptococcus_gordonii	8.69017	Rip.USD41	LN
Streptococcus_gordonii	8.08338	Tar.T67	CA
Streptococcus_gordonii	4.25214	P.T3N	FMN
Streptococcus_gordonii	3.38744	PA.140	PA
Streptococcus_gordonii	2.63095	P.T10.1	FMN
Streptococcus_gordonii	2.49777	P.T10.65	FMN
Streptococcus_gordonii	2.40462	CND86	MN
Streptococcus_gordonii	2.00623	Tar.T68	CA
Streptococcus_gordonii	1.91013	PA.12	PA
Streptococcus_gordonii	1.53745	PA.14	PA
Streptococcus_gordonii	1.4885	BIC.T2	EN
Streptococcus_gordonii	1.31872	PA.157	PA
Streptococcus_gordonii	1.23221	PA.25	PA
Streptococcus_gordonii	1.08198	Fer.T67	CA
Streptococcus_gordonii	1.07782	PA.39	PA
Streptococcus_gordonii	1.04762	CND40_IDA	MN
Streptococcus_gordonii	0.974411	Rip.USD688.24	LN
Streptococcus_gordonii	0.949811	US1034	EN
Streptococcus_gordonii	0.902855	Rip.USD304	LN
Streptococcus_gordonii	0.840896	CND40_IDB	MN
Streptococcus_gordonii	0.82684	Rip.USD359	LN
Streptococcus_gordonii	0.786346	P.T10.45	FMN
Streptococcus_gordonii	0.66589	GR.T12	CA
Streptococcus_gordonii	0.601115	CND91	MN
Streptococcus_gordonii	0.562143	PA.150	PA
Streptococcus_gordonii	0.558586	Rip.USD527	LN
Streptococcus_gordonii	0.402306	Fer.T64	CA
Streptococcus_gordonii	0.360656	PA.38	PA
Streptococcus_gordonii	0.354217	Rip.USD346	LN
Streptococcus_gordonii	0.351215	PC-T11	MN
Streptococcus_gordonii	0.231422	CND43	MN
Streptococcus_gordonii	0.228889	Rip.USD688	LN
Streptococcus_gordonii	0.225319	Rip.USD691.B	LN
Streptococcus_gordonii	0.223506	Rip.USD697	LN
Streptococcus_gordonii	0.175177	TR177	CA
Streptococcus_gordonii	0.155156	US1056	EN
Streptococcus_gordonii	0.150894	CND92	MN
Streptococcus_gordonii	0.117061	Tar.T71	CA
Streptococcus_gordonii	0.113279	Koch	CA
Streptococcus_gordonii	0.111667	MELT1	CA
Streptococcus_gordonii	0.100351	PC-T9	MN
Streptococcus_gordonii	0.0989814	GR.T34b	CA
Streptococcus_gordonii	0.0962267	US1056I	EN
Streptococcus_gordonii	0.0930222	Rip.USD688.17	LN
Streptococcus_gordonii	0.0925915	MELT3	CA
Streptococcus_gordonii	0.0831217	Rip.USD613	LN
Streptococcus_gordonii	0.0829823	P.T10.10	FMN
Streptococcus_gordonii	0.0828206	P.T10.8	FMN
Streptococcus_gordonii	0.0721289	PA.133	PA
Streptococcus_gordonii	0.065999	GR.T8	CA
Streptococcus_gordonii	0.0655658	GR.T16	CA
Streptococcus_gordonii	0.0609812	DEL77	CA
Streptococcus_gordonii	0.0582057	Rip.USD691.A	LN
Streptococcus_gordonii	0.0443221	MELT2	CA
Streptococcus_gordonii	0.0435838	FFB4A	MN
Streptococcus_gordonii	0.0272411	PC-T5	MN
Streptococcus_gordonii	0.020028	Rip.USD35	LN
Streptococcus_gordonii	0.0176087	PC-T10Bis	MN
Streptococcus_gordonii	0.0162872	PC-T3	MN
Streptococcus_gordonii	0.0138068	TR175	CA
Streptococcus_gordonii	0.0101241	Rip.USD628	LN
Streptococcus_gordonii	0.00988557	GR.T15A	CA
Streptococcus_gordonii	0.00796024	GR.T34a	CA
Streptococcus_gordonii	0.00486926	PC-T12	MN
Streptococcus_gordonii	0.0048255	Rip.USD360	LN
Streptococcus_gordonii	0.00331983	Rip.USD687	LN
Streptococcus_gordonii	0.00143205	P.T3S	FMN
Streptococcus_gordonii	0.00118834	US1054	EN
Streptococcus_gordonii	0	Fer.T75	CA
Streptococcus_gordonii	0	P.T7c	FMN
Streptococcus_gordonii	0	Rip.USD618	LN
Streptococcus_gordonii	0	P.T8.2	FMN

## Sheet: Figure 3e
OTU	Abundance	Name	Period
Capnocytophaga_sputigena	1.93448	Tar.T68	CA
Capnocytophaga_sputigena	1.64742	P.T10.65	FMN
Capnocytophaga_sputigena	1.52023	Tar.T67	CA
Capnocytophaga_sputigena	1.1071	Rip.USD41	LN
Capnocytophaga_sputigena	1.01797	P.T3N	FMN
Capnocytophaga_sputigena	0.672339	Rip.USD304	LN
Capnocytophaga_sputigena	0.650229	Fer.T67	CA
Capnocytophaga_sputigena	0.563964	PA.25	PA
Capnocytophaga_sputigena	0.500468	PA.157	PA
Capnocytophaga_sputigena	0.487125	Rip.USD527	LN
Capnocytophaga_sputigena	0.422952	Rip.USD688.24	LN
Capnocytophaga_sputigena	0.39515	Rip.USD697	LN
Capnocytophaga_sputigena	0.387351	Rip.USD688	LN
Capnocytophaga_sputigena	0.265096	P.T10.1	FMN
Capnocytophaga_sputigena	0.186279	PA.12	PA
Capnocytophaga_sputigena	0.155913	PA.150	PA
Capnocytophaga_sputigena	0.152441	Fer.T64	CA
Capnocytophaga_sputigena	0.137594	PA.39	PA
Capnocytophaga_sputigena	0.135821	Rip.USD359	LN
Capnocytophaga_sputigena	0.122495	CND40_IDA	MN
Capnocytophaga_sputigena	0.122005	PA.140	PA
Capnocytophaga_sputigena	0.113481	P.T10.45	FMN
Capnocytophaga_sputigena	0.109106	Tar.T71	CA
Capnocytophaga_sputigena	0.0977972	Rip.USD346	LN
Capnocytophaga_sputigena	0.0873299	GR.T12	CA
Capnocytophaga_sputigena	0.0844557	CND92	MN
Capnocytophaga_sputigena	0.0813502	GR.T16	CA
Capnocytophaga_sputigena	0.0808782	CND40_IDB	MN
Capnocytophaga_sputigena	0.0736606	GR.T34b	CA
Capnocytophaga_sputigena	0.0652684	TR175	CA
Capnocytophaga_sputigena	0.0630356	Rip.USD691.B	LN
Capnocytophaga_sputigena	0.059496	US1056	EN
Capnocytophaga_sputigena	0.0471742	DEL77	CA
Capnocytophaga_sputigena	0.0468177	Rip.USD691.A	LN
Capnocytophaga_sputigena	0.0408814	US1034	EN
Capnocytophaga_sputigena	0.0396935	US1056I	EN
Capnocytophaga_sputigena	0.0379863	MELT3	CA
Capnocytophaga_sputigena	0.033021	Rip.USD613	LN
Capnocytophaga_sputigena	0.0320246	BIC.T2	EN
Capnocytophaga_sputigena	0.0303257	MELT2	CA
Capnocytophaga_sputigena	0.0257136	CND43	MN
Capnocytophaga_sputigena	0.0250179	GR.T34a	CA
Capnocytophaga_sputigena	0.0244427	PA.14	PA
Capnocytophaga_sputigena	0.0220928	Rip.USD688.17	LN
Capnocytophaga_sputigena	0.0197735	CND91	MN
Capnocytophaga_sputigena	0.0195446	PC-T3	MN
Capnocytophaga_sputigena	0.018526	GR.T8	CA
Capnocytophaga_sputigena	0.0178192	MELT1	CA
Capnocytophaga_sputigena	0.0151324	PA.38	PA
Capnocytophaga_sputigena	0.0146855	PC-T9	MN
Capnocytophaga_sputigena	0.0122999	CND86	MN
Capnocytophaga_sputigena	0.0112073	FFB4A	MN
Capnocytophaga_sputigena	0.0101241	Rip.USD628	LN
Capnocytophaga_sputigena	0.0091821	PC-T11	MN
Capnocytophaga_sputigena	0.00879836	Koch	CA
Capnocytophaga_sputigena	0.00852121	PC-T12	MN
Capnocytophaga_sputigena	0.00682454	Rip.USD618	LN
Capnocytophaga_sputigena	0.0059417	US1054	EN
Capnocytophaga_sputigena	0.00553305	Rip.USD687	LN
Capnocytophaga_sputigena	0.00544028	TR177	CA
Capnocytophaga_sputigena	0.0041669	Fer.T75	CA
Capnocytophaga_sputigena	0.00354946	P.T10.8	FMN
Capnocytophaga_sputigena	0.00330164	PC-T10Bis	MN
Capnocytophaga_sputigena	0.00217929	PC-T5	MN
Capnocytophaga_sputigena	0.00143205	P.T3S	FMN
Capnocytophaga_sputigena	0	Rip.USD360	LN
Capnocytophaga_sputigena	0	GR.T15A	CA
Capnocytophaga_sputigena	0	P.T8.2	FMN
Capnocytophaga_sputigena	0	Rip.USD35	LN
Capnocytophaga_sputigena	0	P.T7c	FMN
Capnocytophaga_sputigena	0	P.T10.10	FMN
Capnocytophaga_sputigena	0	PA.133	PA
Capnocytophaga_endodontalis	1.20769	Rip.USD527	LN
Capnocytophaga_endodontalis	0.639503	P.T10.65	FMN
Capnocytophaga_endodontalis	0.513727	Tar.T68	CA
Capnocytophaga_endodontalis	0.442446	Tar.T67	CA
Capnocytophaga_endodontalis	0.38453	P.T3N	FMN
Capnocytophaga_endodontalis	0.291656	Rip.USD41	LN
Capnocytophaga_endodontalis	0.291303	Fer.T67	CA
Capnocytophaga_endodontalis	0.190154	Rip.USD688	LN
Capnocytophaga_endodontalis	0.188931	Rip.USD697	LN
Capnocytophaga_endodontalis	0.183057	Rip.USD304	LN
Capnocytophaga_endodontalis	0.117279	Rip.USD688.24	LN
Capnocytophaga_endodontalis	0.0988771	Tar.T71	CA
Capnocytophaga_endodontalis	0.0921107	PA.157	PA
Capnocytophaga_endodontalis	0.0919357	PA.25	PA
Capnocytophaga_endodontalis	0.0653318	Fer.T64	CA
Capnocytophaga_endodontalis	0.0600218	P.T10.1	FMN
Capnocytophaga_endodontalis	0.0493483	Rip.USD691.A	LN
Capnocytophaga_endodontalis	0.0473531	GR.T16	CA
Capnocytophaga_endodontalis	0.0466646	CND40_IDA	MN
Capnocytophaga_endodontalis	0.0440823	Rip.USD359	LN
Capnocytophaga_endodontalis	0.0412659	P.T10.45	FMN
Capnocytophaga_endodontalis	0.0406684	PA.140	PA
Capnocytophaga_endodontalis	0.0361643	US1056	EN
Capnocytophaga_endodontalis	0.0332625	MELT1	CA
Capnocytophaga_endodontalis	0.0320645	PA.12	PA
Capnocytophaga_endodontalis	0.0310756	GR.T34b	CA
Capnocytophaga_endodontalis	0.0286236	Rip.USD346	LN
Capnocytophaga_endodontalis	0.0286078	PA.150	PA
Capnocytophaga_endodontalis	0.0280283	PA.39	PA
Capnocytophaga_endodontalis	0.0263584	TR175	CA
Capnocytophaga_endodontalis	0.0249285	MELT3	CA
Capnocytophaga_endodontalis	0.0236476	CND92	MN
Capnocytophaga_endodontalis	0.0234776	CND43	MN
Capnocytophaga_endodontalis	0.0228538	US1056I	EN
Capnocytophaga_endodontalis	0.0214589	Rip.USD691.B	LN
Capnocytophaga_endodontalis	0.0184094	DEL77	CA
Capnocytophaga_endodontalis	0.0178408	CND40_IDB	MN
Capnocytophaga_endodontalis	0.0170798	Rip.USD613	LN
Capnocytophaga_endodontalis	0.0158188	CND91	MN
Capnocytophaga_endodontalis	0.0139965	MELT2	CA
Capnocytophaga_endodontalis	0.0138945	GR.T8	CA
Capnocytophaga_endodontalis	0.0136271	US1034	EN
Capnocytophaga_endodontalis	0.0114776	PC-T11	MN
Capnocytophaga_endodontalis	0.0102479	BIC.T2	EN
Capnocytophaga_endodontalis	0.00868649	PC-T3	MN
Capnocytophaga_endodontalis	0.00831838	US1054	EN
Capnocytophaga_endodontalis	0.00813944	Rip.USD688.17	LN
Capnocytophaga_endodontalis	0.00682307	GR.T34a	CA
Capnocytophaga_endodontalis	0.00630517	PA.38	PA
Capnocytophaga_endodontalis	0.00611898	PC-T9	MN
Capnocytophaga_endodontalis	0.00331983	Rip.USD687	LN
Capnocytophaga_endodontalis	0.00330164	PC-T10Bis	MN
Capnocytophaga_endodontalis	0.00329939	Koch	CA
Capnocytophaga_endodontalis	0.00217929	PC-T5	MN
Capnocytophaga_endodontalis	0.00217611	TR177	CA
Capnocytophaga_endodontalis	0.00143205	P.T3S	FMN
Capnocytophaga_endodontalis	0	Fer.T75	CA
Capnocytophaga_endodontalis	0	GR.T15A	CA
Capnocytophaga_endodontalis	0	GR.T12	CA
Capnocytophaga_endodontalis	0	Rip.USD35	LN
Capnocytophaga_endodontalis	0	CND86	MN
Capnocytophaga_endodontalis	0	P.T10.8	FMN
Capnocytophaga_endodontalis	0	Rip.USD360	LN
Capnocytophaga_endodontalis	0	PA.14	PA
Capnocytophaga_endodontalis	0	P.T8.2	FMN
Capnocytophaga_endodontalis	0	Rip.USD618	LN
Capnocytophaga_endodontalis	0	Rip.USD628	LN
Capnocytophaga_endodontalis	0	FFB4A	MN
Capnocytophaga_endodontalis	0	P.T7c	FMN
Capnocytophaga_endodontalis	0	PA.133	PA
Capnocytophaga_endodontalis	0	PC-T12	MN
Capnocytophaga_endodontalis	0	P.T10.10	FMN
Capnocytophaga_haemolytica	0.0108502	Tar.T67	CA
Capnocytophaga_haemolytica	0.0104267	P.T10.65	FMN
Capnocytophaga_haemolytica	0.00896781	Tar.T68	CA
Capnocytophaga_haemolytica	0.00858325	P.T3N	FMN
Capnocytophaga_haemolytica	0.0071426	Rip.USD41	LN
Capnocytophaga_haemolytica	0.00595507	Rip.USD527	LN
Capnocytophaga_haemolytica	0.00469517	Rip.USD688	LN
Capnocytophaga_haemolytica	0.00370453	Rip.USD697	LN
Capnocytophaga_haemolytica	0.00357795	Rip.USD346	LN
Capnocytophaga_haemolytica	0.00338995	Rip.USD304	LN
Capnocytophaga_haemolytica	0.00307036	PA.157	PA
Capnocytophaga_haemolytica	0.00249529	Rip.USD688.24	LN
Capnocytophaga_haemolytica	0.00152688	PA.12	PA
Capnocytophaga_haemolytica	0.00143205	P.T3S	FMN
Capnocytophaga_haemolytica	0.00126552	Rip.USD628	LN
Capnocytophaga_haemolytica	0.00119613	PA.140	PA
Capnocytophaga_haemolytica	0.00119141	Rip.USD359	LN
Capnocytophaga_haemolytica	0.00118707	MELT3	CA
Capnocytophaga_haemolytica	0.00115059	DEL77	CA
Capnocytophaga_haemolytica	0.00114628	P.T10.45	FMN
Capnocytophaga_haemolytica	0.00114617	Fer.T64	CA
Capnocytophaga_haemolytica	0.00113652	Tar.T71	CA
Capnocytophaga_haemolytica	0.00112608	CND92	MN
Capnocytophaga_haemolytica	0	TR177	CA
Capnocytophaga_haemolytica	0	CND43	MN
Capnocytophaga_haemolytica	0	P.T8.2	FMN
Capnocytophaga_haemolytica	0	GR.T16	CA
Capnocytophaga_haemolytica	0	MELT1	CA
Capnocytophaga_haemolytica	0	PC-T10Bis	MN
Capnocytophaga_haemolytica	0	CND86	MN
Capnocytophaga_haemolytica	0	GR.T34a	CA
Capnocytophaga_haemolytica	0	GR.T12	CA
Capnocytophaga_haemolytica	0	Fer.T67	CA
Capnocytophaga_haemolytica	0	Fer.T75	CA
Capnocytophaga_haemolytica	0	PA.39	PA
Capnocytophaga_haemolytica	0	BIC.T2	EN
Capnocytophaga_haemolytica	0	P.T10.1	FMN
Capnocytophaga_haemolytica	0	CND40_IDB	MN
Capnocytophaga_haemolytica	0	CND91	MN
Capnocytophaga_haemolytica	0	PC-T9	MN
Capnocytophaga_haemolytica	0	GR.T15A	CA
Capnocytophaga_haemolytica	0	US1056I	EN
Capnocytophaga_haemolytica	0	CND40_IDA	MN
Capnocytophaga_haemolytica	0	Koch	CA
Capnocytophaga_haemolytica	0	US1056	EN
Capnocytophaga_haemolytica	0	Rip.USD688.17	LN
Capnocytophaga_haemolytica	0	PA.150	PA
Capnocytophaga_haemolytica	0	FFB4A	MN
Capnocytophaga_haemolytica	0	GR.T34b	CA
Capnocytophaga_haemolytica	0	Rip.USD360	LN
Capnocytophaga_haemolytica	0	US1034	EN
Capnocytophaga_haemolytica	0	PC-T11	MN
Capnocytophaga_haemolytica	0	Rip.USD35	LN
Capnocytophaga_haemolytica	0	PC-T3	MN
Capnocytophaga_haemolytica	0	P.T7c	FMN
Capnocytophaga_haemolytica	0	P.T10.8	FMN
Capnocytophaga_haemolytica	0	PA.38	PA
Capnocytophaga_haemolytica	0	PA.14	PA
Capnocytophaga_haemolytica	0	GR.T8	CA
Capnocytophaga_haemolytica	0	Rip.USD691.A	LN
Capnocytophaga_haemolytica	0	Rip.USD618	LN
Capnocytophaga_haemolytica	0	US1054	EN
Capnocytophaga_haemolytica	0	Rip.USD687	LN
Capnocytophaga_haemolytica	0	PC-T12	MN
Capnocytophaga_haemolytica	0	MELT2	CA
Capnocytophaga_haemolytica	0	P.T10.10	FMN
Capnocytophaga_haemolytica	0	PA.133	PA
Capnocytophaga_haemolytica	0	Rip.USD613	LN
Capnocytophaga_haemolytica	0	PC-T5	MN
Capnocytophaga_haemolytica	0	PA.25	PA
Capnocytophaga_haemolytica	0	Rip.USD691.B	LN
Capnocytophaga_haemolytica	0	TR175	CA
Capnocytophaga_ochracea	0.388178	Tar.T68	CA
Capnocytophaga_ochracea	0.321574	Rip.USD527	LN
Capnocytophaga_ochracea	0.177254	P.T10.65	FMN
Capnocytophaga_ochracea	0.117061	Tar.T71	CA
Capnocytophaga_ochracea	0.11688	Rip.USD346	LN
Capnocytophaga_ochracea	0.11151	Rip.USD688	LN
Capnocytophaga_ochracea	0.103679	Tar.T67	CA
Capnocytophaga_ochracea	0.103568	Rip.USD41	LN
Capnocytophaga_ochracea	0.10127	Rip.USD359	LN
Capnocytophaga_ochracea	0.0987874	Rip.USD697	LN
Capnocytophaga_ochracea	0.0944157	P.T3N	FMN
Capnocytophaga_ochracea	0.0916937	Fer.T64	CA
Capnocytophaga_ochracea	0.0886229	GR.T34b	CA
Capnocytophaga_ochracea	0.0884311	Fer.T67	CA
Capnocytophaga_ochracea	0.0819831	Rip.USD613	LN
Capnocytophaga_ochracea	0.0779468	P.T10.45	FMN
Capnocytophaga_ochracea	0.0759205	Rip.USD691.A	LN
Capnocytophaga_ochracea	0.0740545	TR175	CA
Capnocytophaga_ochracea	0.0687749	P.T10.1	FMN
Capnocytophaga_ochracea	0.0655658	GR.T16	CA
Capnocytophaga_ochracea	0.062149	Rip.USD304	LN
Capnocytophaga_ochracea	0.0608588	PA.133	PA
Capnocytophaga_ochracea	0.0593016	Rip.USD688.17	LN
Capnocytophaga_ochracea	0.0571629	US1056	EN
Capnocytophaga_ochracea	0.0475905	PA.157	PA
Capnocytophaga_ochracea	0.0471742	DEL77	CA
Capnocytophaga_ochracea	0.0471495	CND86	MN
Capnocytophaga_ochracea	0.0466646	CND40_IDA	MN
Capnocytophaga_ochracea	0.0458645	PA.39	PA
Capnocytophaga_ochracea	0.0456002	Rip.USD691.B	LN
Capnocytophaga_ochracea	0.0415475	MELT3	CA
Capnocytophaga_ochracea	0.040175	PC-T3	MN
Capnocytophaga_ochracea	0.0372879	US1056I	EN
Capnocytophaga_ochracea	0.0349341	Rip.USD688.24	LN
Capnocytophaga_ochracea	0.0326584	MELT2	CA
Capnocytophaga_ochracea	0.0320745	MELT1	CA
Capnocytophaga_ochracea	0.029278	CND92	MN
Capnocytophaga_ochracea	0.0288157	PA.25	PA
Capnocytophaga_ochracea	0.0266312	GR.T8	CA
Capnocytophaga_ochracea	0.0252508	PC-T11	MN
Capnocytophaga_ochracea	0.0215303	PA.140	PA
Capnocytophaga_ochracea	0.0211693	FFB4A	MN
Capnocytophaga_ochracea	0.0200255	PA.150	PA
Capnocytophaga_ochracea	0.0190302	CND40_IDB	MN
Capnocytophaga_ochracea	0.0190057	CND43	MN
Capnocytophaga_ochracea	0.0166528	BIC.T2	EN
Capnocytophaga_ochracea	0.0152786	Fer.T75	CA
Capnocytophaga_ochracea	0.0149898	US1034	EN
Capnocytophaga_ochracea	0.0142973	Koch	CA
Capnocytophaga_ochracea	0.0138714	PA.38	PA
Capnocytophaga_ochracea	0.0137419	PA.12	PA
Capnocytophaga_ochracea	0.0118641	CND91	MN
Capnocytophaga_ochracea	0.0114564	P.T3S	FMN
Capnocytophaga_ochracea	0.0110661	Rip.USD687	LN
Capnocytophaga_ochracea	0.0108574	Rip.USD360	LN
Capnocytophaga_ochracea	0.0106951	US1054	EN
Capnocytophaga_ochracea	0.0100341	P.T7c	FMN
Capnocytophaga_ochracea	0.00979251	TR177	CA
Capnocytophaga_ochracea	0.00946522	P.T10.8	FMN
Capnocytophaga_ochracea	0.00909742	GR.T34a	CA
Capnocytophaga_ochracea	0.00880437	PC-T10Bis	MN
Capnocytophaga_ochracea	0.00734277	PC-T9	MN
Capnocytophaga_ochracea	0.00632759	Rip.USD628	LN
Capnocytophaga_ochracea	0.00544823	PC-T5	MN
Capnocytophaga_ochracea	0	Rip.USD618	LN
Capnocytophaga_ochracea	0	PA.14	PA
Capnocytophaga_ochracea	0	GR.T15A	CA
Capnocytophaga_ochracea	0	P.T8.2	FMN
Capnocytophaga_ochracea	0	GR.T12	CA
Capnocytophaga_ochracea	0	P.T10.10	FMN
Capnocytophaga_ochracea	0	Rip.USD35	LN
Capnocytophaga_ochracea	0	PC-T12	MN
Eikenella_corrodens	8.98494	P.T3N	FMN
Eikenella_corrodens	6.21083	P.T10.65	FMN
Eikenella_corrodens	4.62603	Rip.USD41	LN
Eikenella_corrodens	2.70169	Tar.T67	CA
Eikenella_corrodens	2.38244	Fer.T67	CA
Eikenella_corrodens	1.40923	Tar.T68	CA
Eikenella_corrodens	1.29106	Rip.USD527	LN
Eikenella_corrodens	1.11303	Rip.USD304	LN
Eikenella_corrodens	1.06073	Rip.USD697	LN
Eikenella_corrodens	1.03411	Rip.USD688	LN
Eikenella_corrodens	0.830974	Fer.T64	CA
Eikenella_corrodens	0.657509	Rip.USD688.24	LN
Eikenella_corrodens	0.626477	P.T10.1	FMN
Eikenella_corrodens	0.488187	PA.157	PA
Eikenella_corrodens	0.477461	Rip.USD691.B	LN
Eikenella_corrodens	0.417563	Rip.USD691.A	LN
Eikenella_corrodens	0.408356	Fer.T75	CA
Eikenella_corrodens	0.370471	PA.150	PA
Eikenella_corrodens	0.276365	PA.12	PA
Eikenella_corrodens	0.273914	PA.140	PA
Eikenella_corrodens	0.245488	Tar.T71	CA
Eikenella_corrodens	0.210111	MELT3	CA
Eikenella_corrodens	0.201745	P.T10.45	FMN
Eikenella_corrodens	0.197774	Rip.USD359	LN
Eikenella_corrodens	0.196221	PA.25	PA
Eikenella_corrodens	0.187189	CND91	MN
Eikenella_corrodens	0.1819	BIC.T2	EN
Eikenella_corrodens	0.166243	Rip.USD613	LN
Eikenella_corrodens	0.164493	CND40_IDA	MN
Eikenella_corrodens	0.147484	CND40_IDB	MN
Eikenella_corrodens	0.144657	US1056	EN
Eikenella_corrodens	0.139965	MELT2	CA
Eikenella_corrodens	0.135276	CND43	MN
Eikenella_corrodens	0.132384	Rip.USD346	LN
Eikenella_corrodens	0.131998	GR.T8	CA
Eikenella_corrodens	0.126051	PC-T9	MN
Eikenella_corrodens	0.117054	FFB4A	MN
Eikenella_corrodens	0.105594	PC-T11	MN
Eikenella_corrodens	0.0990946	CND92	MN
Eikenella_corrodens	0.0950239	US1056I	EN
Eikenella_corrodens	0.0883711	Rip.USD688.17	LN
Eikenella_corrodens	0.0868649	PC-T3	MN
Eikenella_corrodens	0.0849927	GR.T16	CA
Eikenella_corrodens	0.0836911	GR.T12	CA
Eikenella_corrodens	0.0724646	MELT1	CA
Eikenella_corrodens	0.066773	US1034	EN
Eikenella_corrodens	0.046441	TR175	CA
Eikenella_corrodens	0.0433165	PA.39	PA
Eikenella_corrodens	0.0414212	DEL77	CA
Eikenella_corrodens	0.0351935	Koch	CA
Eikenella_corrodens	0.0320917	Rip.USD687	LN
Eikenella_corrodens	0.0300421	Rip.USD35	LN
Eikenella_corrodens	0.0297085	US1054	EN
Eikenella_corrodens	0.0287737	GR.T34b	CA
Eikenella_corrodens	0.0286142	PC-T10Bis	MN
Eikenella_corrodens	0.0266497	CND86	MN
Eikenella_corrodens	0.0226986	PA.38	PA
Eikenella_corrodens	0.0195542	PA.14	PA
Eikenella_corrodens	0.0170577	GR.T34a	CA
Eikenella_corrodens	0.0165641	P.T10.8	FMN
Eikenella_corrodens	0.0108965	PC-T5	MN
Eikenella_corrodens	0.0108574	Rip.USD360	LN
Eikenella_corrodens	0.00608658	PC-T12	MN
Eikenella_corrodens	0.00506207	Rip.USD628	LN
Eikenella_corrodens	0.00435223	TR177	CA
Eikenella_corrodens	0.00143205	P.T3S	FMN
Eikenella_corrodens	0	GR.T15A	CA
Eikenella_corrodens	0	P.T10.10	FMN
Eikenella_corrodens	0	P.T8.2	FMN
Eikenella_corrodens	0	Rip.USD618	LN
Eikenella_corrodens	0	P.T7c	FMN
Eikenella_corrodens	0	PA.133	PA

## Sheet: Figure 4a
KOrtholog	ID	Period	value	Pathway_name	Pathway_number	Enzyme_name
K00005	Fer.T75	Eneolithic	0	Propanoate metabolism	ko00640	glycerol dehydrogenase [EC:1.1.1.6]
K00005	GR.T8	Eneolithic	0.00078234	Propanoate metabolism	ko00640	glycerol dehydrogenase [EC:1.1.1.6]
K00005	Fer.T64	Eneolithic	0.00644044	Propanoate metabolism	ko00640	glycerol dehydrogenase [EC:1.1.1.6]
K00005	CND92	MN	0.0203369	Propanoate metabolism	ko00640	glycerol dehydrogenase [EC:1.1.1.6]
K00005	PA.12	PA	0.270779	Propanoate metabolism	ko00640	glycerol dehydrogenase [EC:1.1.1.6]
K00005	CND40_IDB	MN	0.0670932	Propanoate metabolism	ko00640	glycerol dehydrogenase [EC:1.1.1.6]
K00005	Koch	Eneolithic	0	Propanoate metabolism	ko00640	glycerol dehydrogenase [EC:1.1.1.6]
K00005	BIC.T2	EN	0.0247157	Propanoate metabolism	ko00640	glycerol dehydrogenase [EC:1.1.1.6]
K00005	Fer.T67	Eneolithic	0.0581785	Propanoate metabolism	ko00640	glycerol dehydrogenase [EC:1.1.1.6]
K00005	GR.T34a	Eneolithic	0.0074522	Propanoate metabolism	ko00640	glycerol dehydrogenase [EC:1.1.1.6]
K00005	GR.T12	Eneolithic	0	Propanoate metabolism	ko00640	glycerol dehydrogenase [EC:1.1.1.6]
K00005	GR.T15A	Eneolithic	0.0226558	Propanoate metabolism	ko00640	glycerol dehydrogenase [EC:1.1.1.6]
K00005	GR.T16	Eneolithic	0	Propanoate metabolism	ko00640	glycerol dehydrogenase [EC:1.1.1.6]
K00005	PA.39	PA	0.156043	Propanoate metabolism	ko00640	glycerol dehydrogenase [EC:1.1.1.6]
K00005	PA.140	PA	0.148876	Propanoate metabolism	ko00640	glycerol dehydrogenase [EC:1.1.1.6]
K00005	PA.25	PA	0.262804	Propanoate metabolism	ko00640	glycerol dehydrogenase [EC:1.1.1.6]
K00005	PA.38	PA	0.117036	Propanoate metabolism	ko00640	glycerol dehydrogenase [EC:1.1.1.6]
K00005	CND40_IDA	MN	0.0249816	Propanoate metabolism	ko00640	glycerol dehydrogenase [EC:1.1.1.6]
K00005	Rip.USD628	LN	0	Propanoate metabolism	ko00640	glycerol dehydrogenase [EC:1.1.1.6]
K00005	CND43	MN	0.018352	Propanoate metabolism	ko00640	glycerol dehydrogenase [EC:1.1.1.6]
K00005	Rip.USD613	LN	0.00536811	Propanoate metabolism	ko00640	glycerol dehydrogenase [EC:1.1.1.6]
K00005	CND91	MN	0.114404	Propanoate metabolism	ko00640	glycerol dehydrogenase [EC:1.1.1.6]
K00005	PC-T9	MN	0	Propanoate metabolism	ko00640	glycerol dehydrogenase [EC:1.1.1.6]
K00005	GR.T34b	Eneolithic	0	Propanoate metabolism	ko00640	glycerol dehydrogenase [EC:1.1.1.6]
K00005	CND86	MN	0.0210247	Propanoate metabolism	ko00640	glycerol dehydrogenase [EC:1.1.1.6]
K00005	Tar.T67	Eneolithic	0.0354338	Propanoate metabolism	ko00640	glycerol dehydrogenase [EC:1.1.1.6]
K00005	MELT1	Eneolithic	0.00464257	Propanoate metabolism	ko00640	glycerol dehydrogenase [EC:1.1.1.6]
K00005	DEL77	Eneolithic	0	Propanoate metabolism	ko00640	glycerol dehydrogenase [EC:1.1.1.6]
K00005	Rip-USD35	LN	0.00693151	Propanoate metabolism	ko00640	glycerol dehydrogenase [EC:1.1.1.6]
K00005	Tar.T68	Eneolithic	0.0666542	Propanoate metabolism	ko00640	glycerol dehydrogenase [EC:1.1.1.6]
K00005	Rip.USD618	LN	0	Propanoate metabolism	ko00640	glycerol dehydrogenase [EC:1.1.1.6]
K00005	P.T10.1	FMN	0.00107036	Propanoate metabolism	ko00640	glycerol dehydrogenase [EC:1.1.1.6]
K00005	Rip.USD687	LN	0	Propanoate metabolism	ko00640	glycerol dehydrogenase [EC:1.1.1.6]
K00005	Rip.USD688	LN	0	Propanoate metabolism	ko00640	glycerol dehydrogenase [EC:1.1.1.6]
K00005	Rip.USD688.17	LN	0.00285728	Propanoate metabolism	ko00640	glycerol dehydrogenase [EC:1.1.1.6]
K00005	Rip.USD688.24	LN	0.0721981	Propanoate metabolism	ko00640	glycerol dehydrogenase [EC:1.1.1.6]
K00005	Rip.USD304	LN	0.0433914	Propanoate metabolism	ko00640	glycerol dehydrogenase [EC:1.1.1.6]
K00005	Rip.USD346	LN	0.00125293	Propanoate metabolism	ko00640	glycerol dehydrogenase [EC:1.1.1.6]
K00005	Rip.USD359	LN	0.0125658	Propanoate metabolism	ko00640	glycerol dehydrogenase [EC:1.1.1.6]
K00005	Rip.USD360	LN	0	Propanoate metabolism	ko00640	glycerol dehydrogenase [EC:1.1.1.6]
K00005	MELT2	Eneolithic	0.00769832	Propanoate metabolism	ko00640	glycerol dehydrogenase [EC:1.1.1.6]
K00005	FFB4A	MN	0.00823427	Propanoate metabolism	ko00640	glycerol dehydrogenase [EC:1.1.1.6]
K00005	PA.150	PA	0.197308	Propanoate metabolism	ko00640	glycerol dehydrogenase [EC:1.1.1.6]
K00005	PA.157	PA	0.114634	Propanoate metabolism	ko00640	glycerol dehydrogenase [EC:1.1.1.6]
K00005	PC-T10Bis	MN	0.00286062	Propanoate metabolism	ko00640	glycerol dehydrogenase [EC:1.1.1.6]
K00005	PC-T11	MN	0.00793658	Propanoate metabolism	ko00640	glycerol dehydrogenase [EC:1.1.1.6]
K00005	PC-T12	MN	0	Propanoate metabolism	ko00640	glycerol dehydrogenase [EC:1.1.1.6]
K00005	PC-T3	MN	0.000386742	Propanoate metabolism	ko00640	glycerol dehydrogenase [EC:1.1.1.6]
K00005	PC-T5	MN	0.00183481	Propanoate metabolism	ko00640	glycerol dehydrogenase [EC:1.1.1.6]
K00005	Rip.USD691.A	LN	0.00554683	Propanoate metabolism	ko00640	glycerol dehydrogenase [EC:1.1.1.6]
K00005	Rip.USD691.B	LN	0.004145	Propanoate metabolism	ko00640	glycerol dehydrogenase [EC:1.1.1.6]
K00005	Rip.USD697	LN	0.0234985	Propanoate metabolism	ko00640	glycerol dehydrogenase [EC:1.1.1.6]
K00005	P.T7c	FMN	0	Propanoate metabolism	ko00640	glycerol dehydrogenase [EC:1.1.1.6]
K00005	Rip.USD41	LN	0	Propanoate metabolism	ko00640	glycerol dehydrogenase [EC:1.1.1.6]
K00005	Rip.USD527	LN	0.121357	Propanoate metabolism	ko00640	glycerol dehydrogenase [EC:1.1.1.6]
K00005	PA.133	PA	0.00731756	Propanoate metabolism	ko00640	glycerol dehydrogenase [EC:1.1.1.6]
K00005	US1056I	EN	0.0107695	Propanoate metabolism	ko00640	glycerol dehydrogenase [EC:1.1.1.6]
K00005	MELT3	Eneolithic	0.000780934	Propanoate metabolism	ko00640	glycerol dehydrogenase [EC:1.1.1.6]
K00005	Fer.T69	Eneolithic	0.00229663	Propanoate metabolism	ko00640	glycerol dehydrogenase [EC:1.1.1.6]
K00005	P.T10.10	FMN	0.156563	Propanoate metabolism	ko00640	glycerol dehydrogenase [EC:1.1.1.6]
K00005	P.T10.45	FMN	0.0341003	Propanoate metabolism	ko00640	glycerol dehydrogenase [EC:1.1.1.6]
K00005	P.T10.65	FMN	0.0152274	Propanoate metabolism	ko00640	glycerol dehydrogenase [EC:1.1.1.6]
K00005	US1034	EN	0.0885474	Propanoate metabolism	ko00640	glycerol dehydrogenase [EC:1.1.1.6]
K00005	P.T10.8	FMN	0.00199849	Propanoate metabolism	ko00640	glycerol dehydrogenase [EC:1.1.1.6]
K00005	P.T3N	FMN	0.1087	Propanoate metabolism	ko00640	glycerol dehydrogenase [EC:1.1.1.6]
K00005	TR175	Eneolithic	0	Propanoate metabolism	ko00640	glycerol dehydrogenase [EC:1.1.1.6]
K00005	US1054	EN	0	Propanoate metabolism	ko00640	glycerol dehydrogenase [EC:1.1.1.6]
K00005	US1056	EN	0.0112338	Propanoate metabolism	ko00640	glycerol dehydrogenase [EC:1.1.1.6]
K00005	PA.14	PA	0.441403	Propanoate metabolism	ko00640	glycerol dehydrogenase [EC:1.1.1.6]
K00005	P.T8.2	FMN	0	Propanoate metabolism	ko00640	glycerol dehydrogenase [EC:1.1.1.6]
K00005	TR177	Eneolithic	0	Propanoate metabolism	ko00640	glycerol dehydrogenase [EC:1.1.1.6]
K00005	Tar.T71	Eneolithic	0.00142347	Propanoate metabolism	ko00640	glycerol dehydrogenase [EC:1.1.1.6]
K00033	Rip.USD691.B	LN	0.0750403	Pentose phosphate pathway	ko00030	6-phosphogluconate dehydrogenase [EC:1.1.1.343 1.1.1.44]
K00033	US1034	EN	0.0568261	Pentose phosphate pathway	ko00030	6-phosphogluconate dehydrogenase [EC:1.1.1.343 1.1.1.44]
K00033	Rip.USD691.A	LN	0.0800043	Pentose phosphate pathway	ko00030	6-phosphogluconate dehydrogenase [EC:1.1.1.343 1.1.1.44]
K00033	Rip.USD527	LN	0.0461862	Pentose phosphate pathway	ko00030	6-phosphogluconate dehydrogenase [EC:1.1.1.343 1.1.1.44]
K00033	Rip.USD613	LN	0.0797033	Pentose phosphate pathway	ko00030	6-phosphogluconate dehydrogenase [EC:1.1.1.343 1.1.1.44]
K00033	Rip.USD688.24	LN	0.0563745	Pentose phosphate pathway	ko00030	6-phosphogluconate dehydrogenase [EC:1.1.1.343 1.1.1.44]
K00033	Rip.USD628	LN	0.223027	Pentose phosphate pathway	ko00030	6-phosphogluconate dehydrogenase [EC:1.1.1.343 1.1.1.44]
K00033	US1054	EN	0.0900017	Pentose phosphate pathway	ko00030	6-phosphogluconate dehydrogenase [EC:1.1.1.343 1.1.1.44]
K00033	US1056	EN	0.0671142	Pentose phosphate pathway	ko00030	6-phosphogluconate dehydrogenase [EC:1.1.1.343 1.1.1.44]
K00033	Rip.USD618	LN	0.0686849	Pentose phosphate pathway	ko00030	6-phosphogluconate dehydrogenase [EC:1.1.1.343 1.1.1.44]
K00033	US1056I	EN	0.06641	Pentose phosphate pathway	ko00030	6-phosphogluconate dehydrogenase [EC:1.1.1.343 1.1.1.44]
K00033	PC-T9	MN	0.0737198	Pentose phosphate pathway	ko00030	6-phosphogluconate dehydrogenase [EC:1.1.1.343 1.1.1.44]
K00033	Rip.USD304	LN	0.0802414	Pentose phosphate pathway	ko00030	6-phosphogluconate dehydrogenase [EC:1.1.1.343 1.1.1.44]
K00033	Rip.USD697	LN	0.0839734	Pentose phosphate pathway	ko00030	6-phosphogluconate dehydrogenase [EC:1.1.1.343 1.1.1.44]
K00033	Rip-USD35	LN	0.0797716	Pentose phosphate pathway	ko00030	6-phosphogluconate dehydrogenase [EC:1.1.1.343 1.1.1.44]
K00033	Tar.T67	Eneolithic	0.072396	Pentose phosphate pathway	ko00030	6-phosphogluconate dehydrogenase [EC:1.1.1.343 1.1.1.44]
K00033	Tar.T68	Eneolithic	0.0578248	Pentose phosphate pathway	ko00030	6-phosphogluconate dehydrogenase [EC:1.1.1.343 1.1.1.44]
K00033	Tar.T71	Eneolithic	0.092321	Pentose phosphate pathway	ko00030	6-phosphogluconate dehydrogenase [EC:1.1.1.343 1.1.1.44]
K00033	TR175	Eneolithic	0.0843404	Pentose phosphate pathway	ko00030	6-phosphogluconate dehydrogenase [EC:1.1.1.343 1.1.1.44]
K00033	TR177	Eneolithic	0.0385743	Pentose phosphate pathway	ko00030	6-phosphogluconate dehydrogenase [EC:1.1.1.343 1.1.1.44]
K00033	Rip.USD687	LN	0.0648906	Pentose phosphate pathway	ko00030	6-phosphogluconate dehydrogenase [EC:1.1.1.343 1.1.1.44]
K00033	Rip.USD688	LN	0.128552	Pentose phosphate pathway	ko00030	6-phosphogluconate dehydrogenase [EC:1.1.1.343 1.1.1.44]
K00033	Rip.USD688.17	LN	0.0860157	Pentose phosphate pathway	ko00030	6-phosphogluconate dehydrogenase [EC:1.1.1.343 1.1.1.44]
K00033	PC-T5	MN	0.0735789	Pentose phosphate pathway	ko00030	6-phosphogluconate dehydrogenase [EC:1.1.1.343 1.1.1.44]
K00033	GR.T12	Eneolithic	0.129665	Pentose phosphate pathway	ko00030	6-phosphogluconate dehydrogenase [EC:1.1.1.343 1.1.1.44]
K00033	GR.T15A	Eneolithic	0.0642911	Pentose phosphate pathway	ko00030	6-phosphogluconate dehydrogenase [EC:1.1.1.343 1.1.1.44]
K00033	Rip.USD346	LN	0.0797481	Pentose phosphate pathway	ko00030	6-phosphogluconate dehydrogenase [EC:1.1.1.343 1.1.1.44]
K00033	Rip.USD359	LN	0.0642275	Pentose phosphate pathway	ko00030	6-phosphogluconate dehydrogenase [EC:1.1.1.343 1.1.1.44]
K00033	Rip.USD360	LN	0.139908	Pentose phosphate pathway	ko00030	6-phosphogluconate dehydrogenase [EC:1.1.1.343 1.1.1.44]
K00033	Rip.USD41	LN	0.143059	Pentose phosphate pathway	ko00030	6-phosphogluconate dehydrogenase [EC:1.1.1.343 1.1.1.44]
K00033	PA.38	PA	0.0905713	Pentose phosphate pathway	ko00030	6-phosphogluconate dehydrogenase [EC:1.1.1.343 1.1.1.44]
K00033	PA.39	PA	0.0483736	Pentose phosphate pathway	ko00030	6-phosphogluconate dehydrogenase [EC:1.1.1.343 1.1.1.44]
K00033	DEL77	Eneolithic	0.067945	Pentose phosphate pathway	ko00030	6-phosphogluconate dehydrogenase [EC:1.1.1.343 1.1.1.44]
K00033	Fer.T69	Eneolithic	0.0831617	Pentose phosphate pathway	ko00030	6-phosphogluconate dehydrogenase [EC:1.1.1.343 1.1.1.44]
K00033	P.T10.1	FMN	0.075061	Pentose phosphate pathway	ko00030	6-phosphogluconate dehydrogenase [EC:1.1.1.343 1.1.1.44]
K00033	P.T10.10	FMN	0.0270703	Pentose phosphate pathway	ko00030	6-phosphogluconate dehydrogenase [EC:1.1.1.343 1.1.1.44]
K00033	Fer.T75	Eneolithic	0.0993834	Pentose phosphate pathway	ko00030	6-phosphogluconate dehydrogenase [EC:1.1.1.343 1.1.1.44]
K00033	P.T10.45	FMN	0.0603034	Pentose phosphate pathway	ko00030	6-phosphogluconate dehydrogenase [EC:1.1.1.343 1.1.1.44]
K00033	P.T10.65	FMN	0.0652063	Pentose phosphate pathway	ko00030	6-phosphogluconate dehydrogenase [EC:1.1.1.343 1.1.1.44]
K00033	GR.T16	Eneolithic	0.0560359	Pentose phosphate pathway	ko00030	6-phosphogluconate dehydrogenase [EC:1.1.1.343 1.1.1.44]
K00033	GR.T34a	Eneolithic	0.0768493	Pentose phosphate pathway	ko00030	6-phosphogluconate dehydrogenase [EC:1.1.1.343 1.1.1.44]
K00033	GR.T34b	Eneolithic	0.041914	Pentose phosphate pathway	ko00030	6-phosphogluconate dehydrogenase [EC:1.1.1.343 1.1.1.44]
K00033	GR.T8	Eneolithic	0.0734841	Pentose phosphate pathway	ko00030	6-phosphogluconate dehydrogenase [EC:1.1.1.343 1.1.1.44]
K00033	Koch	Eneolithic	0.0834043	Pentose phosphate pathway	ko00030	6-phosphogluconate dehydrogenase [EC:1.1.1.343 1.1.1.44]
K00033	MELT1	Eneolithic	0.084744	Pentose phosphate pathway	ko00030	6-phosphogluconate dehydrogenase [EC:1.1.1.343 1.1.1.44]
K00033	MELT2	Eneolithic	0.0853608	Pentose phosphate pathway	ko00030	6-phosphogluconate dehydrogenase [EC:1.1.1.343 1.1.1.44]
K00033	FFB4A	MN	0.083219	Pentose phosphate pathway	ko00030	6-phosphogluconate dehydrogenase [EC:1.1.1.343 1.1.1.44]
K00033	Fer.T64	Eneolithic	0.0683631	Pentose phosphate pathway	ko00030	6-phosphogluconate dehydrogenase [EC:1.1.1.343 1.1.1.44]
K00033	Fer.T67	Eneolithic	0.0671682	Pentose phosphate pathway	ko00030	6-phosphogluconate dehydrogenase [EC:1.1.1.343 1.1.1.44]
K00033	PC-T12	MN	0.0733733	Pentose phosphate pathway	ko00030	6-phosphogluconate dehydrogenase [EC:1.1.1.343 1.1.1.44]
K00033	PC-T3	MN	0.0784714	Pentose phosphate pathway	ko00030	6-phosphogluconate dehydrogenase [EC:1.1.1.343 1.1.1.44]
K00033	CND43	MN	0.0727219	Pentose phosphate pathway	ko00030	6-phosphogluconate dehydrogenase [EC:1.1.1.343 1.1.1.44]
K00033	CND86	MN	0.00871438	Pentose phosphate pathway	ko00030	6-phosphogluconate dehydrogenase [EC:1.1.1.343 1.1.1.44]
K00033	CND91	MN	0.0512098	Pentose phosphate pathway	ko00030	6-phosphogluconate dehydrogenase [EC:1.1.1.343 1.1.1.44]
K00033	CND92	MN	0.0888722	Pentose phosphate pathway	ko00030	6-phosphogluconate dehydrogenase [EC:1.1.1.343 1.1.1.44]
K00033	PA.12	PA	0.0363464	Pentose phosphate pathway	ko00030	6-phosphogluconate dehydrogenase [EC:1.1.1.343 1.1.1.44]
K00033	PA.140	PA	0.0475325	Pentose phosphate pathway	ko00030	6-phosphogluconate dehydrogenase [EC:1.1.1.343 1.1.1.44]
K00033	PA.25	PA	0.0549201	Pentose phosphate pathway	ko00030	6-phosphogluconate dehydrogenase [EC:1.1.1.343 1.1.1.44]
K00033	P.T7c	FMN	0	Pentose phosphate pathway	ko00030	6-phosphogluconate dehydrogenase [EC:1.1.1.343 1.1.1.44]
K00033	MELT3	Eneolithic	0.0758733	Pentose phosphate pathway	ko00030	6-phosphogluconate dehydrogenase [EC:1.1.1.343 1.1.1.44]
K00033	P.T8.2	FMN	0.0980604	Pentose phosphate pathway	ko00030	6-phosphogluconate dehydrogenase [EC:1.1.1.343 1.1.1.44]
K00033	PA.14	PA	0.00369234	Pentose phosphate pathway	ko00030	6-phosphogluconate dehydrogenase [EC:1.1.1.343 1.1.1.44]
K00033	PA.157	PA	0.027038	Pentose phosphate pathway	ko00030	6-phosphogluconate dehydrogenase [EC:1.1.1.343 1.1.1.44]
K00033	PC-T10Bis	MN	0.0748596	Pentose phosphate pathway	ko00030	6-phosphogluconate dehydrogenase [EC:1.1.1.343 1.1.1.44]
K00033	PC-T11	MN	0.0794253	Pentose phosphate pathway	ko00030	6-phosphogluconate dehydrogenase [EC:1.1.1.343 1.1.1.44]
K00033	CND40_IDB	MN	0.0537345	Pentose phosphate pathway	ko00030	6-phosphogluconate dehydrogenase [EC:1.1.1.343 1.1.1.44]
K00033	P.T10.8	FMN	0.0701803	Pentose phosphate pathway	ko00030	6-phosphogluconate dehydrogenase [EC:1.1.1.343 1.1.1.44]
K00033	BIC.T2	EN	0.0813829	Pentose phosphate pathway	ko00030	6-phosphogluconate dehydrogenase [EC:1.1.1.343 1.1.1.44]
K00033	CND40_IDA	MN	0.0475087	Pentose phosphate pathway	ko00030	6-phosphogluconate dehydrogenase [EC:1.1.1.343 1.1.1.44]
K00033	P.T3N	FMN	0.0506949	Pentose phosphate pathway	ko00030	6-phosphogluconate dehydrogenase [EC:1.1.1.343 1.1.1.44]
K00033	PA.133	PA	0.00389392	Pentose phosphate pathway	ko00030	6-phosphogluconate dehydrogenase [EC:1.1.1.343 1.1.1.44]
K00033	PA.150	PA	0.0391578	Pentose phosphate pathway	ko00030	6-phosphogluconate dehydrogenase [EC:1.1.1.343 1.1.1.44]
K00283	Fer.T75	Eneolithic	0	Glyoxylate and dicarboxylate metabolism	ko00630	glycine dehydrogenase subunit 2 [EC:1.4.4.2]
K00283	PA.12	PA	0.000208074	Glyoxylate and dicarboxylate metabolism	ko00630	glycine dehydrogenase subunit 2 [EC:1.4.4.2]
K00283	GR.T12	Eneolithic	0.0344207	Glyoxylate and dicarboxylate metabolism	ko00630	glycine dehydrogenase subunit 2 [EC:1.4.4.2]
K00283	TR175	Eneolithic	0.0156165	Glyoxylate and dicarboxylate metabolism	ko00630	glycine dehydrogenase subunit 2 [EC:1.4.4.2]
K00283	PA.140	PA	0.000503503	Glyoxylate and dicarboxylate metabolism	ko00630	glycine dehydrogenase subunit 2 [EC:1.4.4.2]
K00283	GR.T15A	Eneolithic	0	Glyoxylate and dicarboxylate metabolism	ko00630	glycine dehydrogenase subunit 2 [EC:1.4.4.2]
K00283	Tar.T71	Eneolithic	0.00322653	Glyoxylate and dicarboxylate metabolism	ko00630	glycine dehydrogenase subunit 2 [EC:1.4.4.2]
K00283	Fer.T67	Eneolithic	0	Glyoxylate and dicarboxylate metabolism	ko00630	glycine dehydrogenase subunit 2 [EC:1.4.4.2]
K00283	P.T10.45	FMN	0.000467644	Glyoxylate and dicarboxylate metabolism	ko00630	glycine dehydrogenase subunit 2 [EC:1.4.4.2]
K00283	Tar.T68	Eneolithic	0.00451268	Glyoxylate and dicarboxylate metabolism	ko00630	glycine dehydrogenase subunit 2 [EC:1.4.4.2]
K00283	Fer.T64	Eneolithic	0.00313576	Glyoxylate and dicarboxylate metabolism	ko00630	glycine dehydrogenase subunit 2 [EC:1.4.4.2]
K00283	GR.T16	Eneolithic	0	Glyoxylate and dicarboxylate metabolism	ko00630	glycine dehydrogenase subunit 2 [EC:1.4.4.2]
K00283	GR.T34a	Eneolithic	0.0096951	Glyoxylate and dicarboxylate metabolism	ko00630	glycine dehydrogenase subunit 2 [EC:1.4.4.2]
K00283	P.T10.65	FMN	0.000453654	Glyoxylate and dicarboxylate metabolism	ko00630	glycine dehydrogenase subunit 2 [EC:1.4.4.2]
K00283	P.T10.8	FMN	0.0266465	Glyoxylate and dicarboxylate metabolism	ko00630	glycine dehydrogenase subunit 2 [EC:1.4.4.2]
K00283	PA.38	PA	0	Glyoxylate and dicarboxylate metabolism	ko00630	glycine dehydrogenase subunit 2 [EC:1.4.4.2]
K00283	PA.39	PA	0.00138028	Glyoxylate and dicarboxylate metabolism	ko00630	glycine dehydrogenase subunit 2 [EC:1.4.4.2]
K00283	GR.T34b	Eneolithic	0.018878	Glyoxylate and dicarboxylate metabolism	ko00630	glycine dehydrogenase subunit 2 [EC:1.4.4.2]
K00283	PA.25	PA	0	Glyoxylate and dicarboxylate metabolism	ko00630	glycine dehydrogenase subunit 2 [EC:1.4.4.2]
K00283	Fer.T69	Eneolithic	0.0227988	Glyoxylate and dicarboxylate metabolism	ko00630	glycine dehydrogenase subunit 2 [EC:1.4.4.2]
K00283	CND40_IDA	MN	0.00395122	Glyoxylate and dicarboxylate metabolism	ko00630	glycine dehydrogenase subunit 2 [EC:1.4.4.2]
K00283	CND40_IDB	MN	0.000395142	Glyoxylate and dicarboxylate metabolism	ko00630	glycine dehydrogenase subunit 2 [EC:1.4.4.2]
K00283	CND43	MN	0.00269434	Glyoxylate and dicarboxylate metabolism	ko00630	glycine dehydrogenase subunit 2 [EC:1.4.4.2]
K00283	CND86	MN	0	Glyoxylate and dicarboxylate metabolism	ko00630	glycine dehydrogenase subunit 2 [EC:1.4.4.2]
K00283	CND91	MN	0.000781775	Glyoxylate and dicarboxylate metabolism	ko00630	glycine dehydrogenase subunit 2 [EC:1.4.4.2]
K00283	CND92	MN	0.000833812	Glyoxylate and dicarboxylate metabolism	ko00630	glycine dehydrogenase subunit 2 [EC:1.4.4.2]
K00283	Rip.USD346	LN	0.0119468	Glyoxylate and dicarboxylate metabolism	ko00630	glycine dehydrogenase subunit 2 [EC:1.4.4.2]
K00283	GR.T8	Eneolithic	0.0035365	Glyoxylate and dicarboxylate metabolism	ko00630	glycine dehydrogenase subunit 2 [EC:1.4.4.2]
K00283	Koch	Eneolithic	0.0144315	Glyoxylate and dicarboxylate metabolism	ko00630	glycine dehydrogenase subunit 2 [EC:1.4.4.2]
K00283	MELT1	Eneolithic	0.00275695	Glyoxylate and dicarboxylate metabolism	ko00630	glycine dehydrogenase subunit 2 [EC:1.4.4.2]
K00283	DEL77	Eneolithic	0.00901901	Glyoxylate and dicarboxylate metabolism	ko00630	glycine dehydrogenase subunit 2 [EC:1.4.4.2]
K00283	FFB4A	MN	0	Glyoxylate and dicarboxylate metabolism	ko00630	glycine dehydrogenase subunit 2 [EC:1.4.4.2]
K00283	BIC.T2	EN	0.00938143	Glyoxylate and dicarboxylate metabolism	ko00630	glycine dehydrogenase subunit 2 [EC:1.4.4.2]
K00283	Rip.USD628	LN	0	Glyoxylate and dicarboxylate metabolism	ko00630	glycine dehydrogenase subunit 2 [EC:1.4.4.2]
K00283	Rip.USD687	LN	0.0907511	Glyoxylate and dicarboxylate metabolism	ko00630	glycine dehydrogenase subunit 2 [EC:1.4.4.2]
K00283	Rip.USD688	LN	0.0239378	Glyoxylate and dicarboxylate metabolism	ko00630	glycine dehydrogenase subunit 2 [EC:1.4.4.2]
K00283	Rip.USD688.17	LN	0.00498586	Glyoxylate and dicarboxylate metabolism	ko00630	glycine dehydrogenase subunit 2 [EC:1.4.4.2]
K00283	Rip.USD688.24	LN	0.00783556	Glyoxylate and dicarboxylate metabolism	ko00630	glycine dehydrogenase subunit 2 [EC:1.4.4.2]
K00283	Rip.USD691.A	LN	0.00777334	Glyoxylate and dicarboxylate metabolism	ko00630	glycine dehydrogenase subunit 2 [EC:1.4.4.2]
K00283	Rip.USD691.B	LN	0.0448702	Glyoxylate and dicarboxylate metabolism	ko00630	glycine dehydrogenase subunit 2 [EC:1.4.4.2]
K00283	Rip.USD359	LN	0.0180385	Glyoxylate and dicarboxylate metabolism	ko00630	glycine dehydrogenase subunit 2 [EC:1.4.4.2]
K00283	Rip.USD360	LN	0.0893444	Glyoxylate and dicarboxylate metabolism	ko00630	glycine dehydrogenase subunit 2 [EC:1.4.4.2]
K00283	Rip.USD41	LN	0.00683949	Glyoxylate and dicarboxylate metabolism	ko00630	glycine dehydrogenase subunit 2 [EC:1.4.4.2]
K00283	MELT2	Eneolithic	0.0143057	Glyoxylate and dicarboxylate metabolism	ko00630	glycine dehydrogenase subunit 2 [EC:1.4.4.2]
K00283	MELT3	Eneolithic	0.00815519	Glyoxylate and dicarboxylate metabolism	ko00630	glycine dehydrogenase subunit 2 [EC:1.4.4.2]
K00283	Rip.USD618	LN	0.016801	Glyoxylate and dicarboxylate metabolism	ko00630	glycine dehydrogenase subunit 2 [EC:1.4.4.2]
K00283	PC-T10Bis	MN	0.0361002	Glyoxylate and dicarboxylate metabolism	ko00630	glycine dehydrogenase subunit 2 [EC:1.4.4.2]
K00283	P.T10.1	FMN	0.00321108	Glyoxylate and dicarboxylate metabolism	ko00630	glycine dehydrogenase subunit 2 [EC:1.4.4.2]
K00283	P.T10.10	FMN	0.000312623	Glyoxylate and dicarboxylate metabolism	ko00630	glycine dehydrogenase subunit 2 [EC:1.4.4.2]
K00283	US1034	EN	0.000771468	Glyoxylate and dicarboxylate metabolism	ko00630	glycine dehydrogenase subunit 2 [EC:1.4.4.2]
K00283	US1054	EN	0.00253319	Glyoxylate and dicarboxylate metabolism	ko00630	glycine dehydrogenase subunit 2 [EC:1.4.4.2]
K00283	P.T3N	FMN	0.00371749	Glyoxylate and dicarboxylate metabolism	ko00630	glycine dehydrogenase subunit 2 [EC:1.4.4.2]
K00283	P.T7c	FMN	0.0315894	Glyoxylate and dicarboxylate metabolism	ko00630	glycine dehydrogenase subunit 2 [EC:1.4.4.2]
K00283	Rip.USD697	LN	0.00339076	Glyoxylate and dicarboxylate metabolism	ko00630	glycine dehydrogenase subunit 2 [EC:1.4.4.2]
K00283	Rip-USD35	LN	0.00584641	Glyoxylate and dicarboxylate metabolism	ko00630	glycine dehydrogenase subunit 2 [EC:1.4.4.2]
K00283	Tar.T67	Eneolithic	0.00224338	Glyoxylate and dicarboxylate metabolism	ko00630	glycine dehydrogenase subunit 2 [EC:1.4.4.2]
K00283	Rip.USD527	LN	0.0011308	Glyoxylate and dicarboxylate metabolism	ko00630	glycine dehydrogenase subunit 2 [EC:1.4.4.2]
K00283	Rip.USD613	LN	0.000581588	Glyoxylate and dicarboxylate metabolism	ko00630	glycine dehydrogenase subunit 2 [EC:1.4.4.2]
K00283	PA.150	PA	0.00488879	Glyoxylate and dicarboxylate metabolism	ko00630	glycine dehydrogenase subunit 2 [EC:1.4.4.2]
K00283	PA.157	PA	0	Glyoxylate and dicarboxylate metabolism	ko00630	glycine dehydrogenase subunit 2 [EC:1.4.4.2]
K00283	PC-T11	MN	0.00212188	Glyoxylate and dicarboxylate metabolism	ko00630	glycine dehydrogenase subunit 2 [EC:1.4.4.2]
K00283	PC-T12	MN	0.00714872	Glyoxylate and dicarboxylate metabolism	ko00630	glycine dehydrogenase subunit 2 [EC:1.4.4.2]
K00283	PC-T3	MN	0.0036555	Glyoxylate and dicarboxylate metabolism	ko00630	glycine dehydrogenase subunit 2 [EC:1.4.4.2]
K00283	PC-T5	MN	0.00548887	Glyoxylate and dicarboxylate metabolism	ko00630	glycine dehydrogenase subunit 2 [EC:1.4.4.2]
K00283	PC-T9	MN	0.000808873	Glyoxylate and dicarboxylate metabolism	ko00630	glycine dehydrogenase subunit 2 [EC:1.4.4.2]
K00283	Rip.USD304	LN	0	Glyoxylate and dicarboxylate metabolism	ko00630	glycine dehydrogenase subunit 2 [EC:1.4.4.2]
K00283	US1056I	EN	0.00804418	Glyoxylate and dicarboxylate metabolism	ko00630	glycine dehydrogenase subunit 2 [EC:1.4.4.2]
K00283	P.T8.2	FMN	0.0460674	Glyoxylate and dicarboxylate metabolism	ko00630	glycine dehydrogenase subunit 2 [EC:1.4.4.2]
K00283	PA.14	PA	0	Glyoxylate and dicarboxylate metabolism	ko00630	glycine dehydrogenase subunit 2 [EC:1.4.4.2]
K00283	US1056	EN	0.00619721	Glyoxylate and dicarboxylate metabolism	ko00630	glycine dehydrogenase subunit 2 [EC:1.4.4.2]
K00283	PA.133	PA	0	Glyoxylate and dicarboxylate metabolism	ko00630	glycine dehydrogenase subunit 2 [EC:1.4.4.2]
K00283	TR177	Eneolithic	0.00925578	Glyoxylate and dicarboxylate metabolism	ko00630	glycine dehydrogenase subunit 2 [EC:1.4.4.2]
K00605	US1034	EN	0.0344482	Glyoxylate and dicarboxylate metabolism	ko00630	aminomethyltransferase [EC:2.1.2.10]
K00605	US1056I	EN	0.0685173	Glyoxylate and dicarboxylate metabolism	ko00630	aminomethyltransferase [EC:2.1.2.10]
K00605	GR.T12	Eneolithic	0.0949189	Glyoxylate and dicarboxylate metabolism	ko00630	aminomethyltransferase [EC:2.1.2.10]
K00605	US1054	EN	0.0870675	Glyoxylate and dicarboxylate metabolism	ko00630	aminomethyltransferase [EC:2.1.2.10]
K00605	GR.T34a	Eneolithic	0.0624755	Glyoxylate and dicarboxylate metabolism	ko00630	aminomethyltransferase [EC:2.1.2.10]
K00605	GR.T34b	Eneolithic	0.0850706	Glyoxylate and dicarboxylate metabolism	ko00630	aminomethyltransferase [EC:2.1.2.10]
K00605	GR.T15A	Eneolithic	0.0391537	Glyoxylate and dicarboxylate metabolism	ko00630	aminomethyltransferase [EC:2.1.2.10]
K00605	PA.38	PA	0.0608828	Glyoxylate and dicarboxylate metabolism	ko00630	aminomethyltransferase [EC:2.1.2.10]
K00605	PA.39	PA	0.0452221	Glyoxylate and dicarboxylate metabolism	ko00630	aminomethyltransferase [EC:2.1.2.10]
K00605	DEL77	Eneolithic	0.140015	Glyoxylate and dicarboxylate metabolism	ko00630	aminomethyltransferase [EC:2.1.2.10]
K00605	FFB4A	MN	0.0503463	Glyoxylate and dicarboxylate metabolism	ko00630	aminomethyltransferase [EC:2.1.2.10]
K00605	Fer.T64	Eneolithic	0.0869828	Glyoxylate and dicarboxylate metabolism	ko00630	aminomethyltransferase [EC:2.1.2.10]
K00605	US1056	EN	0.0699518	Glyoxylate and dicarboxylate metabolism	ko00630	aminomethyltransferase [EC:2.1.2.10]
K00605	Fer.T75	Eneolithic	0.043178	Glyoxylate and dicarboxylate metabolism	ko00630	aminomethyltransferase [EC:2.1.2.10]
K00605	P.T10.45	FMN	0.0487933	Glyoxylate and dicarboxylate metabolism	ko00630	aminomethyltransferase [EC:2.1.2.10]
K00605	P.T10.65	FMN	0.0639138	Glyoxylate and dicarboxylate metabolism	ko00630	aminomethyltransferase [EC:2.1.2.10]
K00605	GR.T16	Eneolithic	0.0394217	Glyoxylate and dicarboxylate metabolism	ko00630	aminomethyltransferase [EC:2.1.2.10]
K00605	P.T7c	FMN	0.0117924	Glyoxylate and dicarboxylate metabolism	ko00630	aminomethyltransferase [EC:2.1.2.10]
K00605	P.T8.2	FMN	0.0766515	Glyoxylate and dicarboxylate metabolism	ko00630	aminomethyltransferase [EC:2.1.2.10]
K00605	GR.T8	Eneolithic	0.0740589	Glyoxylate and dicarboxylate metabolism	ko00630	aminomethyltransferase [EC:2.1.2.10]
K00605	Koch	Eneolithic	0.18116	Glyoxylate and dicarboxylate metabolism	ko00630	aminomethyltransferase [EC:2.1.2.10]
K00605	MELT1	Eneolithic	0.0674466	Glyoxylate and dicarboxylate metabolism	ko00630	aminomethyltransferase [EC:2.1.2.10]
K00605	MELT2	Eneolithic	0.168643	Glyoxylate and dicarboxylate metabolism	ko00630	aminomethyltransferase [EC:2.1.2.10]
K00605	MELT3	Eneolithic	0.103747	Glyoxylate and dicarboxylate metabolism	ko00630	aminomethyltransferase [EC:2.1.2.10]
K00605	Fer.T69	Eneolithic	0.107833	Glyoxylate and dicarboxylate metabolism	ko00630	aminomethyltransferase [EC:2.1.2.10]
K00605	Fer.T67	Eneolithic	0.0452876	Glyoxylate and dicarboxylate metabolism	ko00630	aminomethyltransferase [EC:2.1.2.10]
K00605	P.T10.10	FMN	0.0151528	Glyoxylate and dicarboxylate metabolism	ko00630	aminomethyltransferase [EC:2.1.2.10]
K00605	CND43	MN	0.0898284	Glyoxylate and dicarboxylate metabolism	ko00630	aminomethyltransferase [EC:2.1.2.10]
K00605	CND86	MN	0.00191397	Glyoxylate and dicarboxylate metabolism	ko00630	aminomethyltransferase [EC:2.1.2.10]
K00605	CND91	MN	0.0607346	Glyoxylate and dicarboxylate metabolism	ko00630	aminomethyltransferase [EC:2.1.2.10]
K00605	CND92	MN	0.0655051	Glyoxylate and dicarboxylate metabolism	ko00630	aminomethyltransferase [EC:2.1.2.10]
K00605	PA.12	PA	0.0155223	Glyoxylate and dicarboxylate metabolism	ko00630	aminomethyltransferase [EC:2.1.2.10]
K00605	PA.140	PA	0.0337559	Glyoxylate and dicarboxylate metabolism	ko00630	aminomethyltransferase [EC:2.1.2.10]
K00605	PA.25	PA	0.00489598	Glyoxylate and dicarboxylate metabolism	ko00630	aminomethyltransferase [EC:2.1.2.10]
K00605	Rip.USD41	LN	0.0835207	Glyoxylate and dicarboxylate metabolism	ko00630	aminomethyltransferase [EC:2.1.2.10]
K00605	Rip.USD527	LN	0.0438814	Glyoxylate and dicarboxylate metabolism	ko00630	aminomethyltransferase [EC:2.1.2.10]
K00605	Rip.USD613	LN	0.077256	Glyoxylate and dicarboxylate metabolism	ko00630	aminomethyltransferase [EC:2.1.2.10]
K00605	Rip.USD618	LN	0.123948	Glyoxylate and dicarboxylate metabolism	ko00630	aminomethyltransferase [EC:2.1.2.10]
K00605	P.T10.1	FMN	0.0559904	Glyoxylate and dicarboxylate metabolism	ko00630	aminomethyltransferase [EC:2.1.2.10]
K00605	Rip.USD687	LN	0.0172403	Glyoxylate and dicarboxylate metabolism	ko00630	aminomethyltransferase [EC:2.1.2.10]
K00605	Rip.USD688	LN	0.127008	Glyoxylate and dicarboxylate metabolism	ko00630	aminomethyltransferase [EC:2.1.2.10]
K00605	Rip.USD688.17	LN	0.0606165	Glyoxylate and dicarboxylate metabolism	ko00630	aminomethyltransferase [EC:2.1.2.10]
K00605	Rip.USD688.24	LN	0.131263	Glyoxylate and dicarboxylate metabolism	ko00630	aminomethyltransferase [EC:2.1.2.10]
K00605	Rip.USD691.A	LN	0.114884	Glyoxylate and dicarboxylate metabolism	ko00630	aminomethyltransferase [EC:2.1.2.10]
K00605	Rip.USD691.B	LN	0.0869091	Glyoxylate and dicarboxylate metabolism	ko00630	aminomethyltransferase [EC:2.1.2.10]
K00605	Rip.USD697	LN	0.0871369	Glyoxylate and dicarboxylate metabolism	ko00630	aminomethyltransferase [EC:2.1.2.10]
K00605	Rip-USD35	LN	0.121624	Glyoxylate and dicarboxylate metabolism	ko00630	aminomethyltransferase [EC:2.1.2.10]
K00605	Tar.T67	Eneolithic	0.0407026	Glyoxylate and dicarboxylate metabolism	ko00630	aminomethyltransferase [EC:2.1.2.10]
K00605	Tar.T68	Eneolithic	0.0460461	Glyoxylate and dicarboxylate metabolism	ko00630	aminomethyltransferase [EC:2.1.2.10]
K00605	Tar.T71	Eneolithic	0.0992047	Glyoxylate and dicarboxylate metabolism	ko00630	aminomethyltransferase [EC:2.1.2.10]
K00605	TR175	Eneolithic	0.0741784	Glyoxylate and dicarboxylate metabolism	ko00630	aminomethyltransferase [EC:2.1.2.10]
K00605	Rip.USD628	LN	0.0808907	Glyoxylate and dicarboxylate metabolism	ko00630	aminomethyltransferase [EC:2.1.2.10]
K00605	PC-T11	MN	0.0610208	Glyoxylate and dicarboxylate metabolism	ko00630	aminomethyltransferase [EC:2.1.2.10]
K00605	PC-T12	MN	0.106866	Glyoxylate and dicarboxylate metabolism	ko00630	aminomethyltransferase [EC:2.1.2.10]
K00605	PC-T3	MN	0.101681	Glyoxylate and dicarboxylate metabolism	ko00630	aminomethyltransferase [EC:2.1.2.10]
K00605	PC-T5	MN	0.0760512	Glyoxylate and dicarboxylate metabolism	ko00630	aminomethyltransferase [EC:2.1.2.10]
K00605	P.T10.8	FMN	0.0467647	Glyoxylate and dicarboxylate metabolism	ko00630	aminomethyltransferase [EC:2.1.2.10]
K00605	P.T3N	FMN	0.047642	Glyoxylate and dicarboxylate metabolism	ko00630	aminomethyltransferase [EC:2.1.2.10]
K00605	Rip.USD346	LN	0.106389	Glyoxylate and dicarboxylate metabolism	ko00630	aminomethyltransferase [EC:2.1.2.10]
K00605	PA.14	PA	0.00473664	Glyoxylate and dicarboxylate metabolism	ko00630	aminomethyltransferase [EC:2.1.2.10]
K00605	PA.133	PA	0.00814525	Glyoxylate and dicarboxylate metabolism	ko00630	aminomethyltransferase [EC:2.1.2.10]
K00605	PA.150	PA	0.0222131	Glyoxylate and dicarboxylate metabolism	ko00630	aminomethyltransferase [EC:2.1.2.10]
K00605	PA.157	PA	0.0307994	Glyoxylate and dicarboxylate metabolism	ko00630	aminomethyltransferase [EC:2.1.2.10]
K00605	PC-T10Bis	MN	0.0705083	Glyoxylate and dicarboxylate metabolism	ko00630	aminomethyltransferase [EC:2.1.2.10]
K00605	TR177	Eneolithic	0.0879212	Glyoxylate and dicarboxylate metabolism	ko00630	aminomethyltransferase [EC:2.1.2.10]
K00605	PC-T9	MN	0.0799211	Glyoxylate and dicarboxylate metabolism	ko00630	aminomethyltransferase [EC:2.1.2.10]
K00605	BIC.T2	EN	0.0578767	Glyoxylate and dicarboxylate metabolism	ko00630	aminomethyltransferase [EC:2.1.2.10]
K00605	CND40_IDA	MN	0.0585499	Glyoxylate and dicarboxylate metabolism	ko00630	aminomethyltransferase [EC:2.1.2.10]
K00605	CND40_IDB	MN	0.0592189	Glyoxylate and dicarboxylate metabolism	ko00630	aminomethyltransferase [EC:2.1.2.10]
K00605	Rip.USD360	LN	0.140889	Glyoxylate and dicarboxylate metabolism	ko00630	aminomethyltransferase [EC:2.1.2.10]
K00605	Rip.USD304	LN	0.0634174	Glyoxylate and dicarboxylate metabolism	ko00630	aminomethyltransferase [EC:2.1.2.10]
K00605	Rip.USD359	LN	0.0557268	Glyoxylate and dicarboxylate metabolism	ko00630	aminomethyltransferase [EC:2.1.2.10]
K00849	Tar.T71	Eneolithic	0.0976863	Galactose metabolism	ko00052	galactokinase [EC:2.7.1.6]
K00849	GR.T15A	Eneolithic	0.110798	Galactose metabolism	ko00052	galactokinase [EC:2.7.1.6]
K00849	BIC.T2	EN	0.097285	Galactose metabolism	ko00052	galactokinase [EC:2.7.1.6]
K00849	CND40_IDA	MN	0.0642971	Galactose metabolism	ko00052	galactokinase [EC:2.7.1.6]
K00849	CND40_IDB	MN	0.0946817	Galactose metabolism	ko00052	galactokinase [EC:2.7.1.6]
K00849	CND43	MN	0.112646	Galactose metabolism	ko00052	galactokinase [EC:2.7.1.6]
K00849	CND86	MN	0	Galactose metabolism	ko00052	galactokinase [EC:2.7.1.6]
K00849	GR.T16	Eneolithic	0.0981648	Galactose metabolism	ko00052	galactokinase [EC:2.7.1.6]
K00849	GR.T34a	Eneolithic	0.0905961	Galactose metabolism	ko00052	galactokinase [EC:2.7.1.6]
K00849	GR.T34b	Eneolithic	0.0996473	Galactose metabolism	ko00052	galactokinase [EC:2.7.1.6]
K00849	PA.140	PA	0.0560466	Galactose metabolism	ko00052	galactokinase [EC:2.7.1.6]
K00849	PA.25	PA	0.030763	Galactose metabolism	ko00052	galactokinase [EC:2.7.1.6]
K00849	PA.38	PA	0.10026	Galactose metabolism	ko00052	galactokinase [EC:2.7.1.6]
K00849	PA.39	PA	0.0533761	Galactose metabolism	ko00052	galactokinase [EC:2.7.1.6]
K00849	DEL77	Eneolithic	0.0508969	Galactose metabolism	ko00052	galactokinase [EC:2.7.1.6]
K00849	FFB4A	MN	0.128449	Galactose metabolism	ko00052	galactokinase [EC:2.7.1.6]
K00849	Fer.T64	Eneolithic	0.104775	Galactose metabolism	ko00052	galactokinase [EC:2.7.1.6]
K00849	Fer.T67	Eneolithic	0.0403687	Galactose metabolism	ko00052	galactokinase [EC:2.7.1.6]
K00849	Fer.T75	Eneolithic	0.165258	Galactose metabolism	ko00052	galactokinase [EC:2.7.1.6]
K00849	GR.T12	Eneolithic	0.0749816	Galactose metabolism	ko00052	galactokinase [EC:2.7.1.6]
K00849	CND91	MN	0.0711272	Galactose metabolism	ko00052	galactokinase [EC:2.7.1.6]
K00849	CND92	MN	0.123841	Galactose metabolism	ko00052	galactokinase [EC:2.7.1.6]
K00849	PA.12	PA	0.0327759	Galactose metabolism	ko00052	galactokinase [EC:2.7.1.6]
K00849	Rip.USD697	LN	0.0992887	Galactose metabolism	ko00052	galactokinase [EC:2.7.1.6]
K00849	GR.T8	Eneolithic	0.115251	Galactose metabolism	ko00052	galactokinase [EC:2.7.1.6]
K00849	Koch	Eneolithic	0.0875844	Galactose metabolism	ko00052	galactokinase [EC:2.7.1.6]
K00849	MELT1	Eneolithic	0.0884812	Galactose metabolism	ko00052	galactokinase [EC:2.7.1.6]
K00849	TR175	Eneolithic	0.101213	Galactose metabolism	ko00052	galactokinase [EC:2.7.1.6]
K00849	TR177	Eneolithic	0.111862	Galactose metabolism	ko00052	galactokinase [EC:2.7.1.6]
K00849	US1034	EN	0.0672624	Galactose metabolism	ko00052	galactokinase [EC:2.7.1.6]
K00849	US1054	EN	0.12486	Galactose metabolism	ko00052	galactokinase [EC:2.7.1.6]
K00849	US1056	EN	0.120396	Galactose metabolism	ko00052	galactokinase [EC:2.7.1.6]
K00849	US1056I	EN	0.118029	Galactose metabolism	ko00052	galactokinase [EC:2.7.1.6]
K00849	Rip.USD688.24	LN	0.0562635	Galactose metabolism	ko00052	galactokinase [EC:2.7.1.6]
K00849	Rip.USD691.A	LN	0.101275	Galactose metabolism	ko00052	galactokinase [EC:2.7.1.6]
K00849	Rip.USD691.B	LN	0.109038	Galactose metabolism	ko00052	galactokinase [EC:2.7.1.6]
K00849	P.T7c	FMN	0	Galactose metabolism	ko00052	galactokinase [EC:2.7.1.6]
K00849	P.T8.2	FMN	0	Galactose metabolism	ko00052	galactokinase [EC:2.7.1.6]
K00849	PA.14	PA	0.00441962	Galactose metabolism	ko00052	galactokinase [EC:2.7.1.6]
K00849	PA.133	PA	0.0048721	Galactose metabolism	ko00052	galactokinase [EC:2.7.1.6]
K00849	PA.150	PA	0.0092792	Galactose metabolism	ko00052	galactokinase [EC:2.7.1.6]
K00849	PA.157	PA	0.06803	Galactose metabolism	ko00052	galactokinase [EC:2.7.1.6]
K00849	PC-T10Bis	MN	0.12063	Galactose metabolism	ko00052	galactokinase [EC:2.7.1.6]
K00849	PC-T11	MN	0.111656	Galactose metabolism	ko00052	galactokinase [EC:2.7.1.6]
K00849	PC-T12	MN	0.111003	Galactose metabolism	ko00052	galactokinase [EC:2.7.1.6]
K00849	PC-T3	MN	0.131746	Galactose metabolism	ko00052	galactokinase [EC:2.7.1.6]
K00849	PC-T5	MN	0.114644	Galactose metabolism	ko00052	galactokinase [EC:2.7.1.6]
K00849	PC-T9	MN	0.141231	Galactose metabolism	ko00052	galactokinase [EC:2.7.1.6]
K00849	Rip.USD304	LN	0.0642801	Galactose metabolism	ko00052	galactokinase [EC:2.7.1.6]
K00849	Rip.USD346	LN	0.0942777	Galactose metabolism	ko00052	galactokinase [EC:2.7.1.6]
K00849	Rip.USD359	LN	0.0597734	Galactose metabolism	ko00052	galactokinase [EC:2.7.1.6]
K00849	Rip.USD360	LN	0.0161998	Galactose metabolism	ko00052	galactokinase [EC:2.7.1.6]
K00849	Rip.USD41	LN	0.110703	Galactose metabolism	ko00052	galactokinase [EC:2.7.1.6]
K00849	Rip.USD527	LN	0.0353729	Galactose metabolism	ko00052	galactokinase [EC:2.7.1.6]
K00849	Rip.USD613	LN	0.081829	Galactose metabolism	ko00052	galactokinase [EC:2.7.1.6]
K00849	Rip.USD618	LN	0.130227	Galactose metabolism	ko00052	galactokinase [EC:2.7.1.6]
K00849	Rip.USD628	LN	0.0188745	Galactose metabolism	ko00052	galactokinase [EC:2.7.1.6]
K00849	Rip.USD687	LN	0.0332834	Galactose metabolism	ko00052	galactokinase [EC:2.7.1.6]
K00849	Rip.USD688	LN	0.0890808	Galactose metabolism	ko00052	galactokinase [EC:2.7.1.6]
K00849	Rip.USD688.17	LN	0.105662	Galactose metabolism	ko00052	galactokinase [EC:2.7.1.6]
K00849	P.T10.45	FMN	0.0672049	Galactose metabolism	ko00052	galactokinase [EC:2.7.1.6]
K00849	P.T10.65	FMN	0.0940091	Galactose metabolism	ko00052	galactokinase [EC:2.7.1.6]
K00849	P.T10.8	FMN	0.0786073	Galactose metabolism	ko00052	galactokinase [EC:2.7.1.6]
K00849	P.T3N	FMN	0.0608921	Galactose metabolism	ko00052	galactokinase [EC:2.7.1.6]
K00849	Rip-USD35	LN	0.112529	Galactose metabolism	ko00052	galactokinase [EC:2.7.1.6]
K00849	Tar.T67	Eneolithic	0.067078	Galactose metabolism	ko00052	galactokinase [EC:2.7.1.6]
K00849	Tar.T68	Eneolithic	0.0778588	Galactose metabolism	ko00052	galactokinase [EC:2.7.1.6]
K00849	P.T10.1	FMN	0.124946	Galactose metabolism	ko00052	galactokinase [EC:2.7.1.6]
K00849	MELT2	Eneolithic	0.0764686	Galactose metabolism	ko00052	galactokinase [EC:2.7.1.6]
K00849	MELT3	Eneolithic	0.125078	Galactose metabolism	ko00052	galactokinase [EC:2.7.1.6]
K00849	Fer.T69	Eneolithic	0.107252	Galactose metabolism	ko00052	galactokinase [EC:2.7.1.6]
K00849	P.T10.10	FMN	0.0186153	Galactose metabolism	ko00052	galactokinase [EC:2.7.1.6]
K02160	P.T3N	FMN	0.08355	Pyruvate metabolism	ko00620	acetyl-CoA carboxylase biotin carboxyl carrier protein
K02160	US1034	EN	0.117285	Pyruvate metabolism	ko00620	acetyl-CoA carboxylase biotin carboxyl carrier protein
K02160	US1054	EN	0	Pyruvate metabolism	ko00620	acetyl-CoA carboxylase biotin carboxyl carrier protein
K02160	US1056	EN	0.0163926	Pyruvate metabolism	ko00620	acetyl-CoA carboxylase biotin carboxyl carrier protein
K02160	US1056I	EN	0.0167874	Pyruvate metabolism	ko00620	acetyl-CoA carboxylase biotin carboxyl carrier protein
K02160	PC-T3	MN	0.00259594	Pyruvate metabolism	ko00620	acetyl-CoA carboxylase biotin carboxyl carrier protein
K02160	PC-T5	MN	0.00426048	Pyruvate metabolism	ko00620	acetyl-CoA carboxylase biotin carboxyl carrier protein
K02160	PC-T9	MN	0.0012208	Pyruvate metabolism	ko00620	acetyl-CoA carboxylase biotin carboxyl carrier protein
K02160	Rip.USD304	LN	0.0417217	Pyruvate metabolism	ko00620	acetyl-CoA carboxylase biotin carboxyl carrier protein
K02160	Rip.USD346	LN	0.0463695	Pyruvate metabolism	ko00620	acetyl-CoA carboxylase biotin carboxyl carrier protein
K02160	Rip.USD359	LN	0.0659591	Pyruvate metabolism	ko00620	acetyl-CoA carboxylase biotin carboxyl carrier protein
K02160	Rip.USD360	LN	0	Pyruvate metabolism	ko00620	acetyl-CoA carboxylase biotin carboxyl carrier protein
K02160	Rip.USD41	LN	0	Pyruvate metabolism	ko00620	acetyl-CoA carboxylase biotin carboxyl carrier protein
K02160	Rip.USD527	LN	0.116402	Pyruvate metabolism	ko00620	acetyl-CoA carboxylase biotin carboxyl carrier protein
K02160	Rip.USD613	LN	0.00934144	Pyruvate metabolism	ko00620	acetyl-CoA carboxylase biotin carboxyl carrier protein
K02160	Rip.USD618	LN	0.0248852	Pyruvate metabolism	ko00620	acetyl-CoA carboxylase biotin carboxyl carrier protein
K02160	Rip.USD628	LN	0	Pyruvate metabolism	ko00620	acetyl-CoA carboxylase biotin carboxyl carrier protein
K02160	Rip.USD687	LN	0	Pyruvate metabolism	ko00620	acetyl-CoA carboxylase biotin carboxyl carrier protein
K02160	Rip.USD688	LN	0	Pyruvate metabolism	ko00620	acetyl-CoA carboxylase biotin carboxyl carrier protein
K02160	Rip.USD688.17	LN	0	Pyruvate metabolism	ko00620	acetyl-CoA carboxylase biotin carboxyl carrier protein
K02160	Rip.USD688.24	LN	0.0719762	Pyruvate metabolism	ko00620	acetyl-CoA carboxylase biotin carboxyl carrier protein
K02160	Rip.USD691.A	LN	0.00776223	Pyruvate metabolism	ko00620	acetyl-CoA carboxylase biotin carboxyl carrier protein
K02160	Rip.USD691.B	LN	0.0046886	Pyruvate metabolism	ko00620	acetyl-CoA carboxylase biotin carboxyl carrier protein
K02160	Rip.USD697	LN	0.0229966	Pyruvate metabolism	ko00620	acetyl-CoA carboxylase biotin carboxyl carrier protein
K02160	Rip-USD35	LN	0.00558335	Pyruvate metabolism	ko00620	acetyl-CoA carboxylase biotin carboxyl carrier protein
K02160	Tar.T67	Eneolithic	0.0825717	Pyruvate metabolism	ko00620	acetyl-CoA carboxylase biotin carboxyl carrier protein
K02160	Tar.T68	Eneolithic	0.0791328	Pyruvate metabolism	ko00620	acetyl-CoA carboxylase biotin carboxyl carrier protein
K02160	Tar.T71	Eneolithic	0.011906	Pyruvate metabolism	ko00620	acetyl-CoA carboxylase biotin carboxyl carrier protein
K02160	TR175	Eneolithic	0	Pyruvate metabolism	ko00620	acetyl-CoA carboxylase biotin carboxyl carrier protein
K02160	TR177	Eneolithic	0.0142542	Pyruvate metabolism	ko00620	acetyl-CoA carboxylase biotin carboxyl carrier protein
K02160	MELT2	Eneolithic	0.0151085	Pyruvate metabolism	ko00620	acetyl-CoA carboxylase biotin carboxyl carrier protein
K02160	MELT3	Eneolithic	0.00467445	Pyruvate metabolism	ko00620	acetyl-CoA carboxylase biotin carboxyl carrier protein
K02160	Fer.T69	Eneolithic	0.0109115	Pyruvate metabolism	ko00620	acetyl-CoA carboxylase biotin carboxyl carrier protein
K02160	P.T10.1	FMN	0.0124825	Pyruvate metabolism	ko00620	acetyl-CoA carboxylase biotin carboxyl carrier protein
K02160	P.T10.10	FMN	0.257758	Pyruvate metabolism	ko00620	acetyl-CoA carboxylase biotin carboxyl carrier protein
K02160	P.T10.45	FMN	0.102308	Pyruvate metabolism	ko00620	acetyl-CoA carboxylase biotin carboxyl carrier protein
K02160	P.T7c	FMN	0	Pyruvate metabolism	ko00620	acetyl-CoA carboxylase biotin carboxyl carrier protein
K02160	P.T8.2	FMN	0	Pyruvate metabolism	ko00620	acetyl-CoA carboxylase biotin carboxyl carrier protein
K02160	PA.14	PA	0.234949	Pyruvate metabolism	ko00620	acetyl-CoA carboxylase biotin carboxyl carrier protein
K02160	PA.133	PA	0.00481567	Pyruvate metabolism	ko00620	acetyl-CoA carboxylase biotin carboxyl carrier protein
K02160	PA.150	PA	0.236062	Pyruvate metabolism	ko00620	acetyl-CoA carboxylase biotin carboxyl carrier protein
K02160	PA.157	PA	0.0816513	Pyruvate metabolism	ko00620	acetyl-CoA carboxylase biotin carboxyl carrier protein
K02160	PC-T10Bis	MN	0.0334813	Pyruvate metabolism	ko00620	acetyl-CoA carboxylase biotin carboxyl carrier protein
K02160	PC-T11	MN	0.0276217	Pyruvate metabolism	ko00620	acetyl-CoA carboxylase biotin carboxyl carrier protein
K02160	PC-T12	MN	0	Pyruvate metabolism	ko00620	acetyl-CoA carboxylase biotin carboxyl carrier protein
K02160	BIC.T2	EN	0.126344	Pyruvate metabolism	ko00620	acetyl-CoA carboxylase biotin carboxyl carrier protein
K02160	CND40_IDA	MN	0.15302	Pyruvate metabolism	ko00620	acetyl-CoA carboxylase biotin carboxyl carrier protein
K02160	CND40_IDB	MN	0.0673074	Pyruvate metabolism	ko00620	acetyl-CoA carboxylase biotin carboxyl carrier protein
K02160	CND43	MN	0.0393645	Pyruvate metabolism	ko00620	acetyl-CoA carboxylase biotin carboxyl carrier protein
K02160	CND86	MN	0.156148	Pyruvate metabolism	ko00620	acetyl-CoA carboxylase biotin carboxyl carrier protein
K02160	CND91	MN	0.125098	Pyruvate metabolism	ko00620	acetyl-CoA carboxylase biotin carboxyl carrier protein
K02160	CND92	MN	0.0134528	Pyruvate metabolism	ko00620	acetyl-CoA carboxylase biotin carboxyl carrier protein
K02160	PA.12	PA	0.183055	Pyruvate metabolism	ko00620	acetyl-CoA carboxylase biotin carboxyl carrier protein
K02160	PA.140	PA	0.124575	Pyruvate metabolism	ko00620	acetyl-CoA carboxylase biotin carboxyl carrier protein
K02160	PA.25	PA	0.168001	Pyruvate metabolism	ko00620	acetyl-CoA carboxylase biotin carboxyl carrier protein
K02160	PA.38	PA	0.116153	Pyruvate metabolism	ko00620	acetyl-CoA carboxylase biotin carboxyl carrier protein
K02160	PA.39	PA	0.138387	Pyruvate metabolism	ko00620	acetyl-CoA carboxylase biotin carboxyl carrier protein
K02160	DEL77	Eneolithic	0.0142984	Pyruvate metabolism	ko00620	acetyl-CoA carboxylase biotin carboxyl carrier protein
K02160	FFB4A	MN	0.00407203	Pyruvate metabolism	ko00620	acetyl-CoA carboxylase biotin carboxyl carrier protein
K02160	Fer.T64	Eneolithic	0.0169955	Pyruvate metabolism	ko00620	acetyl-CoA carboxylase biotin carboxyl carrier protein
K02160	Fer.T67	Eneolithic	0.0636062	Pyruvate metabolism	ko00620	acetyl-CoA carboxylase biotin carboxyl carrier protein
K02160	Fer.T75	Eneolithic	0	Pyruvate metabolism	ko00620	acetyl-CoA carboxylase biotin carboxyl carrier protein
K02160	GR.T12	Eneolithic	0	Pyruvate metabolism	ko00620	acetyl-CoA carboxylase biotin carboxyl carrier protein
K02160	GR.T15A	Eneolithic	0	Pyruvate metabolism	ko00620	acetyl-CoA carboxylase biotin carboxyl carrier protein
K02160	GR.T16	Eneolithic	0.0129799	Pyruvate metabolism	ko00620	acetyl-CoA carboxylase biotin carboxyl carrier protein
K02160	GR.T34a	Eneolithic	0	Pyruvate metabolism	ko00620	acetyl-CoA carboxylase biotin carboxyl carrier protein
K02160	GR.T34b	Eneolithic	0	Pyruvate metabolism	ko00620	acetyl-CoA carboxylase biotin carboxyl carrier protein
K02160	GR.T8	Eneolithic	0.0128448	Pyruvate metabolism	ko00620	acetyl-CoA carboxylase biotin carboxyl carrier protein
K02160	Koch	Eneolithic	0.00847977	Pyruvate metabolism	ko00620	acetyl-CoA carboxylase biotin carboxyl carrier protein
K02160	MELT1	Eneolithic	0.0107896	Pyruvate metabolism	ko00620	acetyl-CoA carboxylase biotin carboxyl carrier protein
K02160	P.T10.65	FMN	0.0532744	Pyruvate metabolism	ko00620	acetyl-CoA carboxylase biotin carboxyl carrier protein
K02160	P.T10.8	FMN	0.0380712	Pyruvate metabolism	ko00620	acetyl-CoA carboxylase biotin carboxyl carrier protein
K02474	BIC.T2	EN	0.00362847	Amino sugar and nucleotide sugar metabolism	ko00520	UDP-N-acetyl-D-galactosamine dehydrogenase [EC:1.1.1.-]
K02474	CND40_IDA	MN	0.00154799	Amino sugar and nucleotide sugar metabolism	ko00520	UDP-N-acetyl-D-galactosamine dehydrogenase [EC:1.1.1.-]
K02474	CND86	MN	0	Amino sugar and nucleotide sugar metabolism	ko00520	UDP-N-acetyl-D-galactosamine dehydrogenase [EC:1.1.1.-]
K02474	CND91	MN	0	Amino sugar and nucleotide sugar metabolism	ko00520	UDP-N-acetyl-D-galactosamine dehydrogenase [EC:1.1.1.-]
K02474	CND40_IDB	MN	0.00272315	Amino sugar and nucleotide sugar metabolism	ko00520	UDP-N-acetyl-D-galactosamine dehydrogenase [EC:1.1.1.-]
K02474	CND43	MN	0	Amino sugar and nucleotide sugar metabolism	ko00520	UDP-N-acetyl-D-galactosamine dehydrogenase [EC:1.1.1.-]
K02474	PA.140	PA	0.000145591	Amino sugar and nucleotide sugar metabolism	ko00520	UDP-N-acetyl-D-galactosamine dehydrogenase [EC:1.1.1.-]
K02474	PA.25	PA	0	Amino sugar and nucleotide sugar metabolism	ko00520	UDP-N-acetyl-D-galactosamine dehydrogenase [EC:1.1.1.-]
K02474	PA.38	PA	0	Amino sugar and nucleotide sugar metabolism	ko00520	UDP-N-acetyl-D-galactosamine dehydrogenase [EC:1.1.1.-]
K02474	PA.39	PA	0.000534559	Amino sugar and nucleotide sugar metabolism	ko00520	UDP-N-acetyl-D-galactosamine dehydrogenase [EC:1.1.1.-]
K02474	DEL77	Eneolithic	0.00695674	Amino sugar and nucleotide sugar metabolism	ko00520	UDP-N-acetyl-D-galactosamine dehydrogenase [EC:1.1.1.-]
K02474	FFB4A	MN	0.0042009	Amino sugar and nucleotide sugar metabolism	ko00520	UDP-N-acetyl-D-galactosamine dehydrogenase [EC:1.1.1.-]
K02474	Fer.T64	Eneolithic	0.00524937	Amino sugar and nucleotide sugar metabolism	ko00520	UDP-N-acetyl-D-galactosamine dehydrogenase [EC:1.1.1.-]
K02474	Fer.T67	Eneolithic	0	Amino sugar and nucleotide sugar metabolism	ko00520	UDP-N-acetyl-D-galactosamine dehydrogenase [EC:1.1.1.-]
K02474	Fer.T75	Eneolithic	0	Amino sugar and nucleotide sugar metabolism	ko00520	UDP-N-acetyl-D-galactosamine dehydrogenase [EC:1.1.1.-]
K02474	GR.T12	Eneolithic	0.0226823	Amino sugar and nucleotide sugar metabolism	ko00520	UDP-N-acetyl-D-galactosamine dehydrogenase [EC:1.1.1.-]
K02474	GR.T15A	Eneolithic	0.00983437	Amino sugar and nucleotide sugar metabolism	ko00520	UDP-N-acetyl-D-galactosamine dehydrogenase [EC:1.1.1.-]
K02474	GR.T16	Eneolithic	0	Amino sugar and nucleotide sugar metabolism	ko00520	UDP-N-acetyl-D-galactosamine dehydrogenase [EC:1.1.1.-]
K02474	GR.T34a	Eneolithic	0.00319552	Amino sugar and nucleotide sugar metabolism	ko00520	UDP-N-acetyl-D-galactosamine dehydrogenase [EC:1.1.1.-]
K02474	GR.T34b	Eneolithic	0.00434911	Amino sugar and nucleotide sugar metabolism	ko00520	UDP-N-acetyl-D-galactosamine dehydrogenase [EC:1.1.1.-]
K02474	GR.T8	Eneolithic	0.00205963	Amino sugar and nucleotide sugar metabolism	ko00520	UDP-N-acetyl-D-galactosamine dehydrogenase [EC:1.1.1.-]
K02474	Koch	Eneolithic	0.00605129	Amino sugar and nucleotide sugar metabolism	ko00520	UDP-N-acetyl-D-galactosamine dehydrogenase [EC:1.1.1.-]
K02474	MELT1	Eneolithic	0.000789646	Amino sugar and nucleotide sugar metabolism	ko00520	UDP-N-acetyl-D-galactosamine dehydrogenase [EC:1.1.1.-]
K02474	MELT2	Eneolithic	0.00998312	Amino sugar and nucleotide sugar metabolism	ko00520	UDP-N-acetyl-D-galactosamine dehydrogenase [EC:1.1.1.-]
K02474	MELT3	Eneolithic	0.00233723	Amino sugar and nucleotide sugar metabolism	ko00520	UDP-N-acetyl-D-galactosamine dehydrogenase [EC:1.1.1.-]
K02474	Fer.T69	Eneolithic	0.00721517	Amino sugar and nucleotide sugar metabolism	ko00520	UDP-N-acetyl-D-galactosamine dehydrogenase [EC:1.1.1.-]
K02474	P.T10.1	FMN	0	Amino sugar and nucleotide sugar metabolism	ko00520	UDP-N-acetyl-D-galactosamine dehydrogenase [EC:1.1.1.-]
K02474	P.T10.10	FMN	0	Amino sugar and nucleotide sugar metabolism	ko00520	UDP-N-acetyl-D-galactosamine dehydrogenase [EC:1.1.1.-]
K02474	P.T10.45	FMN	0	Amino sugar and nucleotide sugar metabolism	ko00520	UDP-N-acetyl-D-galactosamine dehydrogenase [EC:1.1.1.-]
K02474	P.T10.65	FMN	0	Amino sugar and nucleotide sugar metabolism	ko00520	UDP-N-acetyl-D-galactosamine dehydrogenase [EC:1.1.1.-]
K02474	P.T10.8	FMN	0	Amino sugar and nucleotide sugar metabolism	ko00520	UDP-N-acetyl-D-galactosamine dehydrogenase [EC:1.1.1.-]
K02474	P.T3N	FMN	0.001433	Amino sugar and nucleotide sugar metabolism	ko00520	UDP-N-acetyl-D-galactosamine dehydrogenase [EC:1.1.1.-]
K02474	P.T7c	FMN	0	Amino sugar and nucleotide sugar metabolism	ko00520	UDP-N-acetyl-D-galactosamine dehydrogenase [EC:1.1.1.-]
K02474	P.T8.2	FMN	0.02657	Amino sugar and nucleotide sugar metabolism	ko00520	UDP-N-acetyl-D-galactosamine dehydrogenase [EC:1.1.1.-]
K02474	PA.14	PA	0	Amino sugar and nucleotide sugar metabolism	ko00520	UDP-N-acetyl-D-galactosamine dehydrogenase [EC:1.1.1.-]
K02474	PA.133	PA	0	Amino sugar and nucleotide sugar metabolism	ko00520	UDP-N-acetyl-D-galactosamine dehydrogenase [EC:1.1.1.-]
K02474	PA.150	PA	0	Amino sugar and nucleotide sugar metabolism	ko00520	UDP-N-acetyl-D-galactosamine dehydrogenase [EC:1.1.1.-]
K02474	PA.157	PA	0	Amino sugar and nucleotide sugar metabolism	ko00520	UDP-N-acetyl-D-galactosamine dehydrogenase [EC:1.1.1.-]
K02474	PC-T10Bis	MN	0.0497184	Amino sugar and nucleotide sugar metabolism	ko00520	UDP-N-acetyl-D-galactosamine dehydrogenase [EC:1.1.1.-]
K02474	PC-T11	MN	0.000967875	Amino sugar and nucleotide sugar metabolism	ko00520	UDP-N-acetyl-D-galactosamine dehydrogenase [EC:1.1.1.-]
K02474	PC-T12	MN	0.0081678	Amino sugar and nucleotide sugar metabolism	ko00520	UDP-N-acetyl-D-galactosamine dehydrogenase [EC:1.1.1.-]
K02474	PC-T3	MN	0.00482102	Amino sugar and nucleotide sugar metabolism	ko00520	UDP-N-acetyl-D-galactosamine dehydrogenase [EC:1.1.1.-]
K02474	PC-T5	MN	0.00234793	Amino sugar and nucleotide sugar metabolism	ko00520	UDP-N-acetyl-D-galactosamine dehydrogenase [EC:1.1.1.-]
K02474	PC-T9	MN	0.00234049	Amino sugar and nucleotide sugar metabolism	ko00520	UDP-N-acetyl-D-galactosamine dehydrogenase [EC:1.1.1.-]
K02474	CND92	MN	0.000488085	Amino sugar and nucleotide sugar metabolism	ko00520	UDP-N-acetyl-D-galactosamine dehydrogenase [EC:1.1.1.-]
K02474	PA.12	PA	0	Amino sugar and nucleotide sugar metabolism	ko00520	UDP-N-acetyl-D-galactosamine dehydrogenase [EC:1.1.1.-]
K02474	Rip.USD346	LN	0.00579207	Amino sugar and nucleotide sugar metabolism	ko00520	UDP-N-acetyl-D-galactosamine dehydrogenase [EC:1.1.1.-]
K02474	Rip.USD359	LN	0.0018057	Amino sugar and nucleotide sugar metabolism	ko00520	UDP-N-acetyl-D-galactosamine dehydrogenase [EC:1.1.1.-]
K02474	Rip.USD360	LN	0	Amino sugar and nucleotide sugar metabolism	ko00520	UDP-N-acetyl-D-galactosamine dehydrogenase [EC:1.1.1.-]
K02474	Rip.USD41	LN	0.0155204	Amino sugar and nucleotide sugar metabolism	ko00520	UDP-N-acetyl-D-galactosamine dehydrogenase [EC:1.1.1.-]
K02474	Rip.USD527	LN	0.00043583	Amino sugar and nucleotide sugar metabolism	ko00520	UDP-N-acetyl-D-galactosamine dehydrogenase [EC:1.1.1.-]
K02474	Rip.USD613	LN	0	Amino sugar and nucleotide sugar metabolism	ko00520	UDP-N-acetyl-D-galactosamine dehydrogenase [EC:1.1.1.-]
K02474	Rip.USD618	LN	0.00458208	Amino sugar and nucleotide sugar metabolism	ko00520	UDP-N-acetyl-D-galactosamine dehydrogenase [EC:1.1.1.-]
K02474	Rip.USD628	LN	0.0681793	Amino sugar and nucleotide sugar metabolism	ko00520	UDP-N-acetyl-D-galactosamine dehydrogenase [EC:1.1.1.-]
K02474	Rip.USD687	LN	0	Amino sugar and nucleotide sugar metabolism	ko00520	UDP-N-acetyl-D-galactosamine dehydrogenase [EC:1.1.1.-]
K02474	Rip.USD688	LN	0.0319807	Amino sugar and nucleotide sugar metabolism	ko00520	UDP-N-acetyl-D-galactosamine dehydrogenase [EC:1.1.1.-]
K02474	Rip.USD688.17	LN	0.00247375	Amino sugar and nucleotide sugar metabolism	ko00520	UDP-N-acetyl-D-galactosamine dehydrogenase [EC:1.1.1.-]
K02474	Rip.USD688.24	LN	0.0123011	Amino sugar and nucleotide sugar metabolism	ko00520	UDP-N-acetyl-D-galactosamine dehydrogenase [EC:1.1.1.-]
K02474	Rip.USD691.A	LN	0.00235976	Amino sugar and nucleotide sugar metabolism	ko00520	UDP-N-acetyl-D-galactosamine dehydrogenase [EC:1.1.1.-]
K02474	Rip.USD691.B	LN	0.00523221	Amino sugar and nucleotide sugar metabolism	ko00520	UDP-N-acetyl-D-galactosamine dehydrogenase [EC:1.1.1.-]
K02474	Rip.USD697	LN	0	Amino sugar and nucleotide sugar metabolism	ko00520	UDP-N-acetyl-D-galactosamine dehydrogenase [EC:1.1.1.-]
K02474	Rip-USD35	LN	0.00316324	Amino sugar and nucleotide sugar metabolism	ko00520	UDP-N-acetyl-D-galactosamine dehydrogenase [EC:1.1.1.-]
K02474	Tar.T67	Eneolithic	0.000433482	Amino sugar and nucleotide sugar metabolism	ko00520	UDP-N-acetyl-D-galactosamine dehydrogenase [EC:1.1.1.-]
K02474	Tar.T68	Eneolithic	0.000933335	Amino sugar and nucleotide sugar metabolism	ko00520	UDP-N-acetyl-D-galactosamine dehydrogenase [EC:1.1.1.-]
K02474	Tar.T71	Eneolithic	0.00557707	Amino sugar and nucleotide sugar metabolism	ko00520	UDP-N-acetyl-D-galactosamine dehydrogenase [EC:1.1.1.-]
K02474	TR175	Eneolithic	0.00592974	Amino sugar and nucleotide sugar metabolism	ko00520	UDP-N-acetyl-D-galactosamine dehydrogenase [EC:1.1.1.-]
K02474	TR177	Eneolithic	0.00263712	Amino sugar and nucleotide sugar metabolism	ko00520	UDP-N-acetyl-D-galactosamine dehydrogenase [EC:1.1.1.-]
K02474	US1034	EN	0	Amino sugar and nucleotide sugar metabolism	ko00520	UDP-N-acetyl-D-galactosamine dehydrogenase [EC:1.1.1.-]
K02474	US1054	EN	0.00438174	Amino sugar and nucleotide sugar metabolism	ko00520	UDP-N-acetyl-D-galactosamine dehydrogenase [EC:1.1.1.-]
K02474	US1056	EN	0.00124388	Amino sugar and nucleotide sugar metabolism	ko00520	UDP-N-acetyl-D-galactosamine dehydrogenase [EC:1.1.1.-]
K02474	US1056I	EN	0.00200598	Amino sugar and nucleotide sugar metabolism	ko00520	UDP-N-acetyl-D-galactosamine dehydrogenase [EC:1.1.1.-]
K02474	Rip.USD304	LN	6.61e-05	Amino sugar and nucleotide sugar metabolism	ko00520	UDP-N-acetyl-D-galactosamine dehydrogenase [EC:1.1.1.-]
K02759	PC-T11	MN	0.00447456	Starch and sucrose metabolism	ko00500	PTS system, cellobiose-specific IIA component [EC:2.7.1.205 2.7.1.196]
K02759	PC-T3	MN	0	Starch and sucrose metabolism	ko00500	PTS system, cellobiose-specific IIA component [EC:2.7.1.205 2.7.1.196]
K02759	PC-T5	MN	0.00345192	Starch and sucrose metabolism	ko00500	PTS system, cellobiose-specific IIA component [EC:2.7.1.205 2.7.1.196]
K02759	PC-T9	MN	0	Starch and sucrose metabolism	ko00500	PTS system, cellobiose-specific IIA component [EC:2.7.1.205 2.7.1.196]
K02759	Rip.USD304	LN	0.0500128	Starch and sucrose metabolism	ko00500	PTS system, cellobiose-specific IIA component [EC:2.7.1.205 2.7.1.196]
K02759	Rip.USD346	LN	0	Starch and sucrose metabolism	ko00500	PTS system, cellobiose-specific IIA component [EC:2.7.1.205 2.7.1.196]
K02759	Rip.USD359	LN	0.0433924	Starch and sucrose metabolism	ko00500	PTS system, cellobiose-specific IIA component [EC:2.7.1.205 2.7.1.196]
K02759	Rip.USD360	LN	0	Starch and sucrose metabolism	ko00500	PTS system, cellobiose-specific IIA component [EC:2.7.1.205 2.7.1.196]
K02759	Rip.USD41	LN	0	Starch and sucrose metabolism	ko00500	PTS system, cellobiose-specific IIA component [EC:2.7.1.205 2.7.1.196]
K02759	Rip.USD527	LN	0.0813	Starch and sucrose metabolism	ko00500	PTS system, cellobiose-specific IIA component [EC:2.7.1.205 2.7.1.196]
K02759	Rip.USD613	LN	0.00975576	Starch and sucrose metabolism	ko00500	PTS system, cellobiose-specific IIA component [EC:2.7.1.205 2.7.1.196]
K02759	Rip.USD618	LN	0	Starch and sucrose metabolism	ko00500	PTS system, cellobiose-specific IIA component [EC:2.7.1.205 2.7.1.196]
K02759	Rip.USD628	LN	0	Starch and sucrose metabolism	ko00500	PTS system, cellobiose-specific IIA component [EC:2.7.1.205 2.7.1.196]
K02759	PC-T12	MN	0	Starch and sucrose metabolism	ko00500	PTS system, cellobiose-specific IIA component [EC:2.7.1.205 2.7.1.196]
K02759	Fer.T75	Eneolithic	0	Starch and sucrose metabolism	ko00500	PTS system, cellobiose-specific IIA component [EC:2.7.1.205 2.7.1.196]
K02759	GR.T12	Eneolithic	0	Starch and sucrose metabolism	ko00500	PTS system, cellobiose-specific IIA component [EC:2.7.1.205 2.7.1.196]
K02759	GR.T15A	Eneolithic	0.0651642	Starch and sucrose metabolism	ko00500	PTS system, cellobiose-specific IIA component [EC:2.7.1.205 2.7.1.196]
K02759	GR.T16	Eneolithic	0	Starch and sucrose metabolism	ko00500	PTS system, cellobiose-specific IIA component [EC:2.7.1.205 2.7.1.196]
K02759	GR.T34a	Eneolithic	0	Starch and sucrose metabolism	ko00500	PTS system, cellobiose-specific IIA component [EC:2.7.1.205 2.7.1.196]
K02759	GR.T34b	Eneolithic	0	Starch and sucrose metabolism	ko00500	PTS system, cellobiose-specific IIA component [EC:2.7.1.205 2.7.1.196]
K02759	GR.T8	Eneolithic	0.00324911	Starch and sucrose metabolism	ko00500	PTS system, cellobiose-specific IIA component [EC:2.7.1.205 2.7.1.196]
K02759	Koch	Eneolithic	0	Starch and sucrose metabolism	ko00500	PTS system, cellobiose-specific IIA component [EC:2.7.1.205 2.7.1.196]
K02759	MELT1	Eneolithic	0.00368274	Starch and sucrose metabolism	ko00500	PTS system, cellobiose-specific IIA component [EC:2.7.1.205 2.7.1.196]
K02759	MELT2	Eneolithic	0	Starch and sucrose metabolism	ko00500	PTS system, cellobiose-specific IIA component [EC:2.7.1.205 2.7.1.196]
K02759	MELT3	Eneolithic	0.00466329	Starch and sucrose metabolism	ko00500	PTS system, cellobiose-specific IIA component [EC:2.7.1.205 2.7.1.196]
K02759	Fer.T69	Eneolithic	0.00641677	Starch and sucrose metabolism	ko00500	PTS system, cellobiose-specific IIA component [EC:2.7.1.205 2.7.1.196]
K02759	P.T10.1	FMN	0	Starch and sucrose metabolism	ko00500	PTS system, cellobiose-specific IIA component [EC:2.7.1.205 2.7.1.196]
K02759	P.T10.10	FMN	0.14365	Starch and sucrose metabolism	ko00500	PTS system, cellobiose-specific IIA component [EC:2.7.1.205 2.7.1.196]
K02759	P.T10.45	FMN	0.0407755	Starch and sucrose metabolism	ko00500	PTS system, cellobiose-specific IIA component [EC:2.7.1.205 2.7.1.196]
K02759	P.T10.65	FMN	0.0299069	Starch and sucrose metabolism	ko00500	PTS system, cellobiose-specific IIA component [EC:2.7.1.205 2.7.1.196]
K02759	P.T10.8	FMN	0.00766088	Starch and sucrose metabolism	ko00500	PTS system, cellobiose-specific IIA component [EC:2.7.1.205 2.7.1.196]
K02759	P.T3N	FMN	0.0557416	Starch and sucrose metabolism	ko00500	PTS system, cellobiose-specific IIA component [EC:2.7.1.205 2.7.1.196]
K02759	P.T7c	FMN	0	Starch and sucrose metabolism	ko00500	PTS system, cellobiose-specific IIA component [EC:2.7.1.205 2.7.1.196]
K02759	P.T8.2	FMN	0	Starch and sucrose metabolism	ko00500	PTS system, cellobiose-specific IIA component [EC:2.7.1.205 2.7.1.196]
K02759	PA.14	PA	0.31329	Starch and sucrose metabolism	ko00500	PTS system, cellobiose-specific IIA component [EC:2.7.1.205 2.7.1.196]
K02759	PA.133	PA	0.00752448	Starch and sucrose metabolism	ko00500	PTS system, cellobiose-specific IIA component [EC:2.7.1.205 2.7.1.196]
K02759	PA.150	PA	0.154543	Starch and sucrose metabolism	ko00500	PTS system, cellobiose-specific IIA component [EC:2.7.1.205 2.7.1.196]
K02759	PA.157	PA	0.0865557	Starch and sucrose metabolism	ko00500	PTS system, cellobiose-specific IIA component [EC:2.7.1.205 2.7.1.196]
K02759	PC-T10Bis	MN	0	Starch and sucrose metabolism	ko00500	PTS system, cellobiose-specific IIA component [EC:2.7.1.205 2.7.1.196]
K02759	BIC.T2	EN	0.0310681	Starch and sucrose metabolism	ko00500	PTS system, cellobiose-specific IIA component [EC:2.7.1.205 2.7.1.196]
K02759	CND40_IDA	MN	0.0387681	Starch and sucrose metabolism	ko00500	PTS system, cellobiose-specific IIA component [EC:2.7.1.205 2.7.1.196]
K02759	CND40_IDB	MN	0.0882642	Starch and sucrose metabolism	ko00500	PTS system, cellobiose-specific IIA component [EC:2.7.1.205 2.7.1.196]
K02759	CND43	MN	0.0293582	Starch and sucrose metabolism	ko00500	PTS system, cellobiose-specific IIA component [EC:2.7.1.205 2.7.1.196]
K02759	CND86	MN	0.0148043	Starch and sucrose metabolism	ko00500	PTS system, cellobiose-specific IIA component [EC:2.7.1.205 2.7.1.196]
K02759	CND91	MN	0.0799992	Starch and sucrose metabolism	ko00500	PTS system, cellobiose-specific IIA component [EC:2.7.1.205 2.7.1.196]
K02759	CND92	MN	0.0133207	Starch and sucrose metabolism	ko00500	PTS system, cellobiose-specific IIA component [EC:2.7.1.205 2.7.1.196]
K02759	PA.12	PA	0.302299	Starch and sucrose metabolism	ko00500	PTS system, cellobiose-specific IIA component [EC:2.7.1.205 2.7.1.196]
K02759	PA.140	PA	0.166408	Starch and sucrose metabolism	ko00500	PTS system, cellobiose-specific IIA component [EC:2.7.1.205 2.7.1.196]
K02759	PA.25	PA	0.260441	Starch and sucrose metabolism	ko00500	PTS system, cellobiose-specific IIA component [EC:2.7.1.205 2.7.1.196]
K02759	PA.38	PA	0.0522439	Starch and sucrose metabolism	ko00500	PTS system, cellobiose-specific IIA component [EC:2.7.1.205 2.7.1.196]
K02759	PA.39	PA	0.129459	Starch and sucrose metabolism	ko00500	PTS system, cellobiose-specific IIA component [EC:2.7.1.205 2.7.1.196]
K02759	DEL77	Eneolithic	0	Starch and sucrose metabolism	ko00500	PTS system, cellobiose-specific IIA component [EC:2.7.1.205 2.7.1.196]
K02759	FFB4A	MN	0.00631423	Starch and sucrose metabolism	ko00500	PTS system, cellobiose-specific IIA component [EC:2.7.1.205 2.7.1.196]
K02759	Rip.USD687	LN	0	Starch and sucrose metabolism	ko00500	PTS system, cellobiose-specific IIA component [EC:2.7.1.205 2.7.1.196]
K02759	Rip.USD688	LN	0	Starch and sucrose metabolism	ko00500	PTS system, cellobiose-specific IIA component [EC:2.7.1.205 2.7.1.196]
K02759	Rip.USD688.17	LN	0.00375857	Starch and sucrose metabolism	ko00500	PTS system, cellobiose-specific IIA component [EC:2.7.1.205 2.7.1.196]
K02759	Rip.USD688.24	LN	0.0854701	Starch and sucrose metabolism	ko00500	PTS system, cellobiose-specific IIA component [EC:2.7.1.205 2.7.1.196]
K02759	Rip.USD691.A	LN	0.00855067	Starch and sucrose metabolism	ko00500	PTS system, cellobiose-specific IIA component [EC:2.7.1.205 2.7.1.196]
K02759	Rip.USD691.B	LN	0	Starch and sucrose metabolism	ko00500	PTS system, cellobiose-specific IIA component [EC:2.7.1.205 2.7.1.196]
K02759	Rip.USD697	LN	0.0150595	Starch and sucrose metabolism	ko00500	PTS system, cellobiose-specific IIA component [EC:2.7.1.205 2.7.1.196]
K02759	Rip-USD35	LN	0.00174932	Starch and sucrose metabolism	ko00500	PTS system, cellobiose-specific IIA component [EC:2.7.1.205 2.7.1.196]
K02759	Tar.T67	Eneolithic	0.0306253	Starch and sucrose metabolism	ko00500	PTS system, cellobiose-specific IIA component [EC:2.7.1.205 2.7.1.196]
K02759	Tar.T68	Eneolithic	0.0520055	Starch and sucrose metabolism	ko00500	PTS system, cellobiose-specific IIA component [EC:2.7.1.205 2.7.1.196]
K02759	Tar.T71	Eneolithic	0	Starch and sucrose metabolism	ko00500	PTS system, cellobiose-specific IIA component [EC:2.7.1.205 2.7.1.196]
K02759	TR175	Eneolithic	0	Starch and sucrose metabolism	ko00500	PTS system, cellobiose-specific IIA component [EC:2.7.1.205 2.7.1.196]
K02759	TR177	Eneolithic	0	Starch and sucrose metabolism	ko00500	PTS system, cellobiose-specific IIA component [EC:2.7.1.205 2.7.1.196]
K02759	US1034	EN	0.0761075	Starch and sucrose metabolism	ko00500	PTS system, cellobiose-specific IIA component [EC:2.7.1.205 2.7.1.196]
K02759	US1054	EN	0	Starch and sucrose metabolism	ko00500	PTS system, cellobiose-specific IIA component [EC:2.7.1.205 2.7.1.196]
K02759	US1056	EN	0.00604173	Starch and sucrose metabolism	ko00500	PTS system, cellobiose-specific IIA component [EC:2.7.1.205 2.7.1.196]
K02759	US1056I	EN	0.00579505	Starch and sucrose metabolism	ko00500	PTS system, cellobiose-specific IIA component [EC:2.7.1.205 2.7.1.196]
K02759	Fer.T64	Eneolithic	0.00137298	Starch and sucrose metabolism	ko00500	PTS system, cellobiose-specific IIA component [EC:2.7.1.205 2.7.1.196]
K02759	Fer.T67	Eneolithic	0.0607227	Starch and sucrose metabolism	ko00500	PTS system, cellobiose-specific IIA component [EC:2.7.1.205 2.7.1.196]
K02761	BIC.T2	EN	0.025841	Starch and sucrose metabolism	ko00500	PTS system, cellobiose-specific IIC component
K02761	CND40_IDA	MN	0.0329268	Starch and sucrose metabolism	ko00500	PTS system, cellobiose-specific IIC component
K02761	CND86	MN	0.0305076	Starch and sucrose metabolism	ko00500	PTS system, cellobiose-specific IIC component
K02761	CND91	MN	0.123965	Starch and sucrose metabolism	ko00500	PTS system, cellobiose-specific IIC component
K02761	CND40_IDB	MN	0.0731822	Starch and sucrose metabolism	ko00500	PTS system, cellobiose-specific IIC component
K02761	CND43	MN	0.0275365	Starch and sucrose metabolism	ko00500	PTS system, cellobiose-specific IIC component
K02761	PA.140	PA	0.174849	Starch and sucrose metabolism	ko00500	PTS system, cellobiose-specific IIC component
K02761	PA.25	PA	0.215025	Starch and sucrose metabolism	ko00500	PTS system, cellobiose-specific IIC component
K02761	CND92	MN	0.013219	Starch and sucrose metabolism	ko00500	PTS system, cellobiose-specific IIC component
K02761	PA.12	PA	0.224212	Starch and sucrose metabolism	ko00500	PTS system, cellobiose-specific IIC component
K02761	DEL77	Eneolithic	0	Starch and sucrose metabolism	ko00500	PTS system, cellobiose-specific IIC component
K02761	FFB4A	MN	0.00824716	Starch and sucrose metabolism	ko00500	PTS system, cellobiose-specific IIC component
K02761	Fer.T64	Eneolithic	0.00579943	Starch and sucrose metabolism	ko00500	PTS system, cellobiose-specific IIC component
K02761	Fer.T67	Eneolithic	0.0647935	Starch and sucrose metabolism	ko00500	PTS system, cellobiose-specific IIC component
K02761	Fer.T75	Eneolithic	0	Starch and sucrose metabolism	ko00500	PTS system, cellobiose-specific IIC component
K02761	GR.T12	Eneolithic	0	Starch and sucrose metabolism	ko00500	PTS system, cellobiose-specific IIC component
K02761	GR.T15A	Eneolithic	0.0142001	Starch and sucrose metabolism	ko00500	PTS system, cellobiose-specific IIC component
K02761	GR.T16	Eneolithic	0	Starch and sucrose metabolism	ko00500	PTS system, cellobiose-specific IIC component
K02761	GR.T34a	Eneolithic	0.00155556	Starch and sucrose metabolism	ko00500	PTS system, cellobiose-specific IIC component
K02761	GR.T34b	Eneolithic	0	Starch and sucrose metabolism	ko00500	PTS system, cellobiose-specific IIC component
K02761	GR.T8	Eneolithic	0.00265038	Starch and sucrose metabolism	ko00500	PTS system, cellobiose-specific IIC component
K02761	PA.38	PA	0.0671947	Starch and sucrose metabolism	ko00500	PTS system, cellobiose-specific IIC component
K02761	PA.39	PA	0.129906	Starch and sucrose metabolism	ko00500	PTS system, cellobiose-specific IIC component
K02761	Tar.T71	Eneolithic	0.00118257	Starch and sucrose metabolism	ko00500	PTS system, cellobiose-specific IIC component
K02761	TR175	Eneolithic	0	Starch and sucrose metabolism	ko00500	PTS system, cellobiose-specific IIC component
K02761	TR177	Eneolithic	0	Starch and sucrose metabolism	ko00500	PTS system, cellobiose-specific IIC component
K02761	US1034	EN	0.111681	Starch and sucrose metabolism	ko00500	PTS system, cellobiose-specific IIC component
K02761	US1054	EN	0	Starch and sucrose metabolism	ko00500	PTS system, cellobiose-specific IIC component
K02761	US1056	EN	0.0118558	Starch and sucrose metabolism	ko00500	PTS system, cellobiose-specific IIC component
K02761	US1056I	EN	0.0113672	Starch and sucrose metabolism	ko00500	PTS system, cellobiose-specific IIC component
K02761	P.T10.65	FMN	0.0224601	Starch and sucrose metabolism	ko00500	PTS system, cellobiose-specific IIC component
K02761	P.T10.8	FMN	0.00839366	Starch and sucrose metabolism	ko00500	PTS system, cellobiose-specific IIC component
K02761	P.T3N	FMN	0.122241	Starch and sucrose metabolism	ko00500	PTS system, cellobiose-specific IIC component
K02761	P.T7c	FMN	0	Starch and sucrose metabolism	ko00500	PTS system, cellobiose-specific IIC component
K02761	P.T8.2	FMN	0	Starch and sucrose metabolism	ko00500	PTS system, cellobiose-specific IIC component
K02761	PA.14	PA	0.321308	Starch and sucrose metabolism	ko00500	PTS system, cellobiose-specific IIC component
K02761	PA.133	PA	0.0122837	Starch and sucrose metabolism	ko00500	PTS system, cellobiose-specific IIC component
K02761	PA.150	PA	0.24133	Starch and sucrose metabolism	ko00500	PTS system, cellobiose-specific IIC component
K02761	PA.157	PA	0.0601915	Starch and sucrose metabolism	ko00500	PTS system, cellobiose-specific IIC component
K02761	PC-T10Bis	MN	0.00233685	Starch and sucrose metabolism	ko00500	PTS system, cellobiose-specific IIC component
K02761	PC-T11	MN	0.00377471	Starch and sucrose metabolism	ko00500	PTS system, cellobiose-specific IIC component
K02761	PC-T12	MN	0	Starch and sucrose metabolism	ko00500	PTS system, cellobiose-specific IIC component
K02761	PC-T3	MN	0.000307274	Starch and sucrose metabolism	ko00500	PTS system, cellobiose-specific IIC component
K02761	PC-T5	MN	0	Starch and sucrose metabolism	ko00500	PTS system, cellobiose-specific IIC component
K02761	PC-T9	MN	0	Starch and sucrose metabolism	ko00500	PTS system, cellobiose-specific IIC component
K02761	Rip.USD304	LN	0.0437584	Starch and sucrose metabolism	ko00500	PTS system, cellobiose-specific IIC component
K02761	Rip.USD346	LN	0.00051656	Starch and sucrose metabolism	ko00500	PTS system, cellobiose-specific IIC component
K02761	Rip.USD359	LN	0.0121677	Starch and sucrose metabolism	ko00500	PTS system, cellobiose-specific IIC component
K02761	Rip.USD360	LN	0	Starch and sucrose metabolism	ko00500	PTS system, cellobiose-specific IIC component
K02761	Rip.USD41	LN	0	Starch and sucrose metabolism	ko00500	PTS system, cellobiose-specific IIC component
K02761	Rip.USD527	LN	0.168293	Starch and sucrose metabolism	ko00500	PTS system, cellobiose-specific IIC component
K02761	Rip.USD613	LN	0.00653386	Starch and sucrose metabolism	ko00500	PTS system, cellobiose-specific IIC component
K02761	Rip.USD618	LN	0	Starch and sucrose metabolism	ko00500	PTS system, cellobiose-specific IIC component
K02761	Rip.USD628	LN	0	Starch and sucrose metabolism	ko00500	PTS system, cellobiose-specific IIC component
K02761	Rip.USD687	LN	0	Starch and sucrose metabolism	ko00500	PTS system, cellobiose-specific IIC component
K02761	Rip.USD688	LN	0	Starch and sucrose metabolism	ko00500	PTS system, cellobiose-specific IIC component
K02761	Rip.USD688.17	LN	0	Starch and sucrose metabolism	ko00500	PTS system, cellobiose-specific IIC component
K02761	Rip.USD688.24	LN	0.0771907	Starch and sucrose metabolism	ko00500	PTS system, cellobiose-specific IIC component
K02761	Rip.USD691.A	LN	0.00552462	Starch and sucrose metabolism	ko00500	PTS system, cellobiose-specific IIC component
K02761	Rip.USD691.B	LN	0	Starch and sucrose metabolism	ko00500	PTS system, cellobiose-specific IIC component
K02761	Rip.USD697	LN	0.0125496	Starch and sucrose metabolism	ko00500	PTS system, cellobiose-specific IIC component
K02761	Rip-USD35	LN	0.00810868	Starch and sucrose metabolism	ko00500	PTS system, cellobiose-specific IIC component
K02761	Koch	Eneolithic	0	Starch and sucrose metabolism	ko00500	PTS system, cellobiose-specific IIC component
K02761	MELT1	Eneolithic	0.00389377	Starch and sucrose metabolism	ko00500	PTS system, cellobiose-specific IIC component
K02761	MELT2	Eneolithic	0.00107036	Starch and sucrose metabolism	ko00500	PTS system, cellobiose-specific IIC component
K02761	MELT3	Eneolithic	0.000658216	Starch and sucrose metabolism	ko00500	PTS system, cellobiose-specific IIC component
K02761	Fer.T69	Eneolithic	0.00513539	Starch and sucrose metabolism	ko00500	PTS system, cellobiose-specific IIC component
K02761	P.T10.1	FMN	0.000889455	Starch and sucrose metabolism	ko00500	PTS system, cellobiose-specific IIC component
K02761	P.T10.10	FMN	0.173747	Starch and sucrose metabolism	ko00500	PTS system, cellobiose-specific IIC component
K02761	P.T10.45	FMN	0.0410169	Starch and sucrose metabolism	ko00500	PTS system, cellobiose-specific IIC component
K02761	Tar.T67	Eneolithic	0.0748584	Starch and sucrose metabolism	ko00500	PTS system, cellobiose-specific IIC component
K02761	Tar.T68	Eneolithic	0.0907902	Starch and sucrose metabolism	ko00500	PTS system, cellobiose-specific IIC component
K02821	BIC.T2	EN	0.0659855	Ascorbate and aldarate metabolism	ko00053	PTS system, ascorbate-specific IIA component [EC:2.7.1.194]
K02821	CND40_IDA	MN	0.0296854	Ascorbate and aldarate metabolism	ko00053	PTS system, ascorbate-specific IIA component [EC:2.7.1.194]
K02821	CND86	MN	0.0135283	Ascorbate and aldarate metabolism	ko00053	PTS system, ascorbate-specific IIA component [EC:2.7.1.194]
K02821	CND91	MN	0.130642	Ascorbate and aldarate metabolism	ko00053	PTS system, ascorbate-specific IIA component [EC:2.7.1.194]
K02821	CND40_IDB	MN	0.03532	Ascorbate and aldarate metabolism	ko00053	PTS system, ascorbate-specific IIA component [EC:2.7.1.194]
K02821	CND43	MN	0.0294175	Ascorbate and aldarate metabolism	ko00053	PTS system, ascorbate-specific IIA component [EC:2.7.1.194]
K02821	PA.140	PA	0.1675	Ascorbate and aldarate metabolism	ko00053	PTS system, ascorbate-specific IIA component [EC:2.7.1.194]
K02821	PA.25	PA	0.134966	Ascorbate and aldarate metabolism	ko00053	PTS system, ascorbate-specific IIA component [EC:2.7.1.194]
K02821	PA.38	PA	0.0551793	Ascorbate and aldarate metabolism	ko00053	PTS system, ascorbate-specific IIA component [EC:2.7.1.194]
K02821	PA.39	PA	0.0983508	Ascorbate and aldarate metabolism	ko00053	PTS system, ascorbate-specific IIA component [EC:2.7.1.194]
K02821	DEL77	Eneolithic	0.0106138	Ascorbate and aldarate metabolism	ko00053	PTS system, ascorbate-specific IIA component [EC:2.7.1.194]
K02821	FFB4A	MN	0.0245095	Ascorbate and aldarate metabolism	ko00053	PTS system, ascorbate-specific IIA component [EC:2.7.1.194]
K02821	Fer.T64	Eneolithic	0.0376508	Ascorbate and aldarate metabolism	ko00053	PTS system, ascorbate-specific IIA component [EC:2.7.1.194]
K02821	Fer.T67	Eneolithic	0.219653	Ascorbate and aldarate metabolism	ko00053	PTS system, ascorbate-specific IIA component [EC:2.7.1.194]
K02821	Fer.T75	Eneolithic	0.024913	Ascorbate and aldarate metabolism	ko00053	PTS system, ascorbate-specific IIA component [EC:2.7.1.194]
K02821	GR.T12	Eneolithic	0	Ascorbate and aldarate metabolism	ko00053	PTS system, ascorbate-specific IIA component [EC:2.7.1.194]
K02821	GR.T15A	Eneolithic	0.0892446	Ascorbate and aldarate metabolism	ko00053	PTS system, ascorbate-specific IIA component [EC:2.7.1.194]
K02821	CND92	MN	0.0249534	Ascorbate and aldarate metabolism	ko00053	PTS system, ascorbate-specific IIA component [EC:2.7.1.194]
K02821	PA.12	PA	0.223164	Ascorbate and aldarate metabolism	ko00053	PTS system, ascorbate-specific IIA component [EC:2.7.1.194]
K02821	GR.T34b	Eneolithic	0	Ascorbate and aldarate metabolism	ko00053	PTS system, ascorbate-specific IIA component [EC:2.7.1.194]
K02821	GR.T8	Eneolithic	0.0392368	Ascorbate and aldarate metabolism	ko00053	PTS system, ascorbate-specific IIA component [EC:2.7.1.194]
K02821	Koch	Eneolithic	0.0096542	Ascorbate and aldarate metabolism	ko00053	PTS system, ascorbate-specific IIA component [EC:2.7.1.194]
K02821	MELT1	Eneolithic	0.06309	Ascorbate and aldarate metabolism	ko00053	PTS system, ascorbate-specific IIA component [EC:2.7.1.194]
K02821	MELT2	Eneolithic	0.0138117	Ascorbate and aldarate metabolism	ko00053	PTS system, ascorbate-specific IIA component [EC:2.7.1.194]
K02821	MELT3	Eneolithic	0.00918156	Ascorbate and aldarate metabolism	ko00053	PTS system, ascorbate-specific IIA component [EC:2.7.1.194]
K02821	Fer.T69	Eneolithic	0.0126758	Ascorbate and aldarate metabolism	ko00053	PTS system, ascorbate-specific IIA component [EC:2.7.1.194]
K02821	P.T10.1	FMN	0.0434024	Ascorbate and aldarate metabolism	ko00053	PTS system, ascorbate-specific IIA component [EC:2.7.1.194]
K02821	P.T10.10	FMN	0.126494	Ascorbate and aldarate metabolism	ko00053	PTS system, ascorbate-specific IIA component [EC:2.7.1.194]
K02821	P.T10.45	FMN	0.0405719	Ascorbate and aldarate metabolism	ko00053	PTS system, ascorbate-specific IIA component [EC:2.7.1.194]
K02821	P.T10.65	FMN	0.0369172	Ascorbate and aldarate metabolism	ko00053	PTS system, ascorbate-specific IIA component [EC:2.7.1.194]
K02821	GR.T16	Eneolithic	0	Ascorbate and aldarate metabolism	ko00053	PTS system, ascorbate-specific IIA component [EC:2.7.1.194]
K02821	GR.T34a	Eneolithic	0.0303635	Ascorbate and aldarate metabolism	ko00053	PTS system, ascorbate-specific IIA component [EC:2.7.1.194]
K02821	P.T7c	FMN	0	Ascorbate and aldarate metabolism	ko00053	PTS system, ascorbate-specific IIA component [EC:2.7.1.194]
K02821	P.T8.2	FMN	0	Ascorbate and aldarate metabolism	ko00053	PTS system, ascorbate-specific IIA component [EC:2.7.1.194]
K02821	PA.14	PA	0.303406	Ascorbate and aldarate metabolism	ko00053	PTS system, ascorbate-specific IIA component [EC:2.7.1.194]
K02821	PA.133	PA	0.00238902	Ascorbate and aldarate metabolism	ko00053	PTS system, ascorbate-specific IIA component [EC:2.7.1.194]
K02821	PA.150	PA	0.28514	Ascorbate and aldarate metabolism	ko00053	PTS system, ascorbate-specific IIA component [EC:2.7.1.194]
K02821	PA.157	PA	0.048566	Ascorbate and aldarate metabolism	ko00053	PTS system, ascorbate-specific IIA component [EC:2.7.1.194]
K02821	PC-T10Bis	MN	0.0218777	Ascorbate and aldarate metabolism	ko00053	PTS system, ascorbate-specific IIA component [EC:2.7.1.194]
K02821	PC-T11	MN	0.0244426	Ascorbate and aldarate metabolism	ko00053	PTS system, ascorbate-specific IIA component [EC:2.7.1.194]
K02821	PC-T12	MN	0.04236	Ascorbate and aldarate metabolism	ko00053	PTS system, ascorbate-specific IIA component [EC:2.7.1.194]
K02821	PC-T3	MN	0.043172	Ascorbate and aldarate metabolism	ko00053	PTS system, ascorbate-specific IIA component [EC:2.7.1.194]
K02821	PC-T5	MN	0.0492755	Ascorbate and aldarate metabolism	ko00053	PTS system, ascorbate-specific IIA component [EC:2.7.1.194]
K02821	PC-T9	MN	0.045735	Ascorbate and aldarate metabolism	ko00053	PTS system, ascorbate-specific IIA component [EC:2.7.1.194]
K02821	Rip.USD304	LN	0.0877255	Ascorbate and aldarate metabolism	ko00053	PTS system, ascorbate-specific IIA component [EC:2.7.1.194]
K02821	Rip.USD346	LN	0.00515461	Ascorbate and aldarate metabolism	ko00053	PTS system, ascorbate-specific IIA component [EC:2.7.1.194]
K02821	Rip.USD359	LN	0.0528654	Ascorbate and aldarate metabolism	ko00053	PTS system, ascorbate-specific IIA component [EC:2.7.1.194]
K02821	Rip.USD360	LN	0	Ascorbate and aldarate metabolism	ko00053	PTS system, ascorbate-specific IIA component [EC:2.7.1.194]
K02821	Rip.USD41	LN	0.0236313	Ascorbate and aldarate metabolism	ko00053	PTS system, ascorbate-specific IIA component [EC:2.7.1.194]
K02821	Rip.USD527	LN	0.112904	Ascorbate and aldarate metabolism	ko00053	PTS system, ascorbate-specific IIA component [EC:2.7.1.194]
K02821	Rip.USD613	LN	0.0607271	Ascorbate and aldarate metabolism	ko00053	PTS system, ascorbate-specific IIA component [EC:2.7.1.194]
K02821	Rip.USD618	LN	0.0402513	Ascorbate and aldarate metabolism	ko00053	PTS system, ascorbate-specific IIA component [EC:2.7.1.194]
K02821	Rip.USD628	LN	0	Ascorbate and aldarate metabolism	ko00053	PTS system, ascorbate-specific IIA component [EC:2.7.1.194]
K02821	Rip.USD687	LN	0	Ascorbate and aldarate metabolism	ko00053	PTS system, ascorbate-specific IIA component [EC:2.7.1.194]
K02821	Rip.USD688	LN	0.0149421	Ascorbate and aldarate metabolism	ko00053	PTS system, ascorbate-specific IIA component [EC:2.7.1.194]
K02821	Rip.USD688.17	LN	0.0308932	Ascorbate and aldarate metabolism	ko00053	PTS system, ascorbate-specific IIA component [EC:2.7.1.194]
K02821	Rip.USD688.24	LN	0.100656	Ascorbate and aldarate metabolism	ko00053	PTS system, ascorbate-specific IIA component [EC:2.7.1.194]
K02821	Rip.USD691.A	LN	0.0253078	Ascorbate and aldarate metabolism	ko00053	PTS system, ascorbate-specific IIA component [EC:2.7.1.194]
K02821	Rip.USD691.B	LN	0.0353118	Ascorbate and aldarate metabolism	ko00053	PTS system, ascorbate-specific IIA component [EC:2.7.1.194]
K02821	Rip.USD697	LN	0.0348926	Ascorbate and aldarate metabolism	ko00053	PTS system, ascorbate-specific IIA component [EC:2.7.1.194]
K02821	Rip-USD35	LN	0.020058	Ascorbate and aldarate metabolism	ko00053	PTS system, ascorbate-specific IIA component [EC:2.7.1.194]
K02821	Tar.T67	Eneolithic	0.0621757	Ascorbate and aldarate metabolism	ko00053	PTS system, ascorbate-specific IIA component [EC:2.7.1.194]
K02821	Tar.T68	Eneolithic	0.0573675	Ascorbate and aldarate metabolism	ko00053	PTS system, ascorbate-specific IIA component [EC:2.7.1.194]
K02821	Tar.T71	Eneolithic	0.0771008	Ascorbate and aldarate metabolism	ko00053	PTS system, ascorbate-specific IIA component [EC:2.7.1.194]
K02821	TR175	Eneolithic	0.00963017	Ascorbate and aldarate metabolism	ko00053	PTS system, ascorbate-specific IIA component [EC:2.7.1.194]
K02821	TR177	Eneolithic	0.0481748	Ascorbate and aldarate metabolism	ko00053	PTS system, ascorbate-specific IIA component [EC:2.7.1.194]
K02821	US1034	EN	0.119251	Ascorbate and aldarate metabolism	ko00053	PTS system, ascorbate-specific IIA component [EC:2.7.1.194]
K02821	US1054	EN	0.0329511	Ascorbate and aldarate metabolism	ko00053	PTS system, ascorbate-specific IIA component [EC:2.7.1.194]
K02821	US1056	EN	0.0256718	Ascorbate and aldarate metabolism	ko00053	PTS system, ascorbate-specific IIA component [EC:2.7.1.194]
K02821	US1056I	EN	0.0235854	Ascorbate and aldarate metabolism	ko00053	PTS system, ascorbate-specific IIA component [EC:2.7.1.194]
K02821	P.T10.8	FMN	0.0106919	Ascorbate and aldarate metabolism	ko00053	PTS system, ascorbate-specific IIA component [EC:2.7.1.194]
K02821	P.T3N	FMN	0.0681609	Ascorbate and aldarate metabolism	ko00053	PTS system, ascorbate-specific IIA component [EC:2.7.1.194]

## Sheet: Figure4b
KOrtholog	ID	Period	value	Pathway_name	Pathway_number	Enzyme_name
K00033	PC-T9	MN	0.0737198	Glutathione metabolism	ko00480	6-phosphogluconate dehydrogenase [EC:1.1.1.343 1.1.1.44]
K00033	PC-T12	MN	0.0733733	Glutathione metabolism	ko00480	6-phosphogluconate dehydrogenase [EC:1.1.1.343 1.1.1.44]
K00033	Rip.USD346	LN	0.0797481	Glutathione metabolism	ko00480	6-phosphogluconate dehydrogenase [EC:1.1.1.343 1.1.1.44]
K00033	PC-T3	MN	0.0784714	Glutathione metabolism	ko00480	6-phosphogluconate dehydrogenase [EC:1.1.1.343 1.1.1.44]
K00033	PC-T5	MN	0.0735789	Glutathione metabolism	ko00480	6-phosphogluconate dehydrogenase [EC:1.1.1.343 1.1.1.44]
K00033	Rip.USD688.24	LN	0.0563745	Glutathione metabolism	ko00480	6-phosphogluconate dehydrogenase [EC:1.1.1.343 1.1.1.44]
K00033	PC-T11	MN	0.0794253	Glutathione metabolism	ko00480	6-phosphogluconate dehydrogenase [EC:1.1.1.343 1.1.1.44]
K00033	CND40_IDB	MN	0.0537345	Glutathione metabolism	ko00480	6-phosphogluconate dehydrogenase [EC:1.1.1.343 1.1.1.44]
K00033	Rip.USD304	LN	0.0802414	Glutathione metabolism	ko00480	6-phosphogluconate dehydrogenase [EC:1.1.1.343 1.1.1.44]
K00033	Rip.USD628	LN	0.223027	Glutathione metabolism	ko00480	6-phosphogluconate dehydrogenase [EC:1.1.1.343 1.1.1.44]
K00033	CND43	MN	0.0727219	Glutathione metabolism	ko00480	6-phosphogluconate dehydrogenase [EC:1.1.1.343 1.1.1.44]
K00033	BIC.T2	EN	0.0813829	Glutathione metabolism	ko00480	6-phosphogluconate dehydrogenase [EC:1.1.1.343 1.1.1.44]
K00033	CND40_IDA	MN	0.0475087	Glutathione metabolism	ko00480	6-phosphogluconate dehydrogenase [EC:1.1.1.343 1.1.1.44]
K00033	Rip.USD688.17	LN	0.0860157	Glutathione metabolism	ko00480	6-phosphogluconate dehydrogenase [EC:1.1.1.343 1.1.1.44]
K00033	PA.39	PA	0.0483736	Glutathione metabolism	ko00480	6-phosphogluconate dehydrogenase [EC:1.1.1.343 1.1.1.44]
K00033	Rip.USD687	LN	0.0648906	Glutathione metabolism	ko00480	6-phosphogluconate dehydrogenase [EC:1.1.1.343 1.1.1.44]
K00033	Rip.USD688	LN	0.128552	Glutathione metabolism	ko00480	6-phosphogluconate dehydrogenase [EC:1.1.1.343 1.1.1.44]
K00033	Rip.USD360	LN	0.139908	Glutathione metabolism	ko00480	6-phosphogluconate dehydrogenase [EC:1.1.1.343 1.1.1.44]
K00033	P.T10.45	FMN	0.0603034	Glutathione metabolism	ko00480	6-phosphogluconate dehydrogenase [EC:1.1.1.343 1.1.1.44]
K00033	Rip.USD691.A	LN	0.0800043	Glutathione metabolism	ko00480	6-phosphogluconate dehydrogenase [EC:1.1.1.343 1.1.1.44]
K00033	Rip.USD359	LN	0.0642275	Glutathione metabolism	ko00480	6-phosphogluconate dehydrogenase [EC:1.1.1.343 1.1.1.44]
K00033	Rip.USD618	LN	0.0686849	Glutathione metabolism	ko00480	6-phosphogluconate dehydrogenase [EC:1.1.1.343 1.1.1.44]
K00033	PA.38	PA	0.0905713	Glutathione metabolism	ko00480	6-phosphogluconate dehydrogenase [EC:1.1.1.343 1.1.1.44]
K00033	TR177	Eneolithic	0.0385743	Glutathione metabolism	ko00480	6-phosphogluconate dehydrogenase [EC:1.1.1.343 1.1.1.44]
K00033	Fer.T69	Eneolithic	0.0831617	Glutathione metabolism	ko00480	6-phosphogluconate dehydrogenase [EC:1.1.1.343 1.1.1.44]
K00033	P.T10.1	FMN	0.075061	Glutathione metabolism	ko00480	6-phosphogluconate dehydrogenase [EC:1.1.1.343 1.1.1.44]
K00033	P.T10.10	FMN	0.0270703	Glutathione metabolism	ko00480	6-phosphogluconate dehydrogenase [EC:1.1.1.343 1.1.1.44]
K00033	Fer.T64	Eneolithic	0.0683631	Glutathione metabolism	ko00480	6-phosphogluconate dehydrogenase [EC:1.1.1.343 1.1.1.44]
K00033	P.T10.65	FMN	0.0652063	Glutathione metabolism	ko00480	6-phosphogluconate dehydrogenase [EC:1.1.1.343 1.1.1.44]
K00033	CND86	MN	0.00871438	Glutathione metabolism	ko00480	6-phosphogluconate dehydrogenase [EC:1.1.1.343 1.1.1.44]
K00033	CND91	MN	0.0512098	Glutathione metabolism	ko00480	6-phosphogluconate dehydrogenase [EC:1.1.1.343 1.1.1.44]
K00033	Rip.USD41	LN	0.143059	Glutathione metabolism	ko00480	6-phosphogluconate dehydrogenase [EC:1.1.1.343 1.1.1.44]
K00033	Rip.USD527	LN	0.0461862	Glutathione metabolism	ko00480	6-phosphogluconate dehydrogenase [EC:1.1.1.343 1.1.1.44]
K00033	Rip.USD613	LN	0.0797033	Glutathione metabolism	ko00480	6-phosphogluconate dehydrogenase [EC:1.1.1.343 1.1.1.44]
K00033	PA.25	PA	0.0549201	Glutathione metabolism	ko00480	6-phosphogluconate dehydrogenase [EC:1.1.1.343 1.1.1.44]
K00033	TR175	Eneolithic	0.0843404	Glutathione metabolism	ko00480	6-phosphogluconate dehydrogenase [EC:1.1.1.343 1.1.1.44]
K00033	PA.157	PA	0.027038	Glutathione metabolism	ko00480	6-phosphogluconate dehydrogenase [EC:1.1.1.343 1.1.1.44]
K00033	PC-T10Bis	MN	0.0748596	Glutathione metabolism	ko00480	6-phosphogluconate dehydrogenase [EC:1.1.1.343 1.1.1.44]
K00033	DEL77	Eneolithic	0.067945	Glutathione metabolism	ko00480	6-phosphogluconate dehydrogenase [EC:1.1.1.343 1.1.1.44]
K00033	FFB4A	MN	0.083219	Glutathione metabolism	ko00480	6-phosphogluconate dehydrogenase [EC:1.1.1.343 1.1.1.44]
K00033	US1034	EN	0.0568261	Glutathione metabolism	ko00480	6-phosphogluconate dehydrogenase [EC:1.1.1.343 1.1.1.44]
K00033	Fer.T67	Eneolithic	0.0671682	Glutathione metabolism	ko00480	6-phosphogluconate dehydrogenase [EC:1.1.1.343 1.1.1.44]
K00033	Fer.T75	Eneolithic	0.0993834	Glutathione metabolism	ko00480	6-phosphogluconate dehydrogenase [EC:1.1.1.343 1.1.1.44]
K00033	Rip.USD691.B	LN	0.0750403	Glutathione metabolism	ko00480	6-phosphogluconate dehydrogenase [EC:1.1.1.343 1.1.1.44]
K00033	CND92	MN	0.0888722	Glutathione metabolism	ko00480	6-phosphogluconate dehydrogenase [EC:1.1.1.343 1.1.1.44]
K00033	PA.12	PA	0.0363464	Glutathione metabolism	ko00480	6-phosphogluconate dehydrogenase [EC:1.1.1.343 1.1.1.44]
K00033	PA.140	PA	0.0475325	Glutathione metabolism	ko00480	6-phosphogluconate dehydrogenase [EC:1.1.1.343 1.1.1.44]
K00033	Tar.T68	Eneolithic	0.0578248	Glutathione metabolism	ko00480	6-phosphogluconate dehydrogenase [EC:1.1.1.343 1.1.1.44]
K00033	Tar.T71	Eneolithic	0.092321	Glutathione metabolism	ko00480	6-phosphogluconate dehydrogenase [EC:1.1.1.343 1.1.1.44]
K00033	MELT1	Eneolithic	0.084744	Glutathione metabolism	ko00480	6-phosphogluconate dehydrogenase [EC:1.1.1.343 1.1.1.44]
K00033	MELT2	Eneolithic	0.0853608	Glutathione metabolism	ko00480	6-phosphogluconate dehydrogenase [EC:1.1.1.343 1.1.1.44]
K00033	MELT3	Eneolithic	0.0758733	Glutathione metabolism	ko00480	6-phosphogluconate dehydrogenase [EC:1.1.1.343 1.1.1.44]
K00033	US1056I	EN	0.06641	Glutathione metabolism	ko00480	6-phosphogluconate dehydrogenase [EC:1.1.1.343 1.1.1.44]
K00033	Rip.USD697	LN	0.0839734	Glutathione metabolism	ko00480	6-phosphogluconate dehydrogenase [EC:1.1.1.343 1.1.1.44]
K00033	US1054	EN	0.0900017	Glutathione metabolism	ko00480	6-phosphogluconate dehydrogenase [EC:1.1.1.343 1.1.1.44]
K00033	US1056	EN	0.0671142	Glutathione metabolism	ko00480	6-phosphogluconate dehydrogenase [EC:1.1.1.343 1.1.1.44]
K00033	P.T8.2	FMN	0.0980604	Glutathione metabolism	ko00480	6-phosphogluconate dehydrogenase [EC:1.1.1.343 1.1.1.44]
K00033	PA.14	PA	0.00369234	Glutathione metabolism	ko00480	6-phosphogluconate dehydrogenase [EC:1.1.1.343 1.1.1.44]
K00033	Rip-USD35	LN	0.0797716	Glutathione metabolism	ko00480	6-phosphogluconate dehydrogenase [EC:1.1.1.343 1.1.1.44]
K00033	Tar.T67	Eneolithic	0.072396	Glutathione metabolism	ko00480	6-phosphogluconate dehydrogenase [EC:1.1.1.343 1.1.1.44]
K00033	GR.T16	Eneolithic	0.0560359	Glutathione metabolism	ko00480	6-phosphogluconate dehydrogenase [EC:1.1.1.343 1.1.1.44]
K00033	GR.T34a	Eneolithic	0.0768493	Glutathione metabolism	ko00480	6-phosphogluconate dehydrogenase [EC:1.1.1.343 1.1.1.44]
K00033	PA.133	PA	0.00389392	Glutathione metabolism	ko00480	6-phosphogluconate dehydrogenase [EC:1.1.1.343 1.1.1.44]
K00033	PA.150	PA	0.0391578	Glutathione metabolism	ko00480	6-phosphogluconate dehydrogenase [EC:1.1.1.343 1.1.1.44]
K00033	Koch	Eneolithic	0.0834043	Glutathione metabolism	ko00480	6-phosphogluconate dehydrogenase [EC:1.1.1.343 1.1.1.44]
K00033	P.T3N	FMN	0.0506949	Glutathione metabolism	ko00480	6-phosphogluconate dehydrogenase [EC:1.1.1.343 1.1.1.44]
K00033	GR.T12	Eneolithic	0.129665	Glutathione metabolism	ko00480	6-phosphogluconate dehydrogenase [EC:1.1.1.343 1.1.1.44]
K00033	GR.T15A	Eneolithic	0.0642911	Glutathione metabolism	ko00480	6-phosphogluconate dehydrogenase [EC:1.1.1.343 1.1.1.44]
K00033	P.T10.8	FMN	0.0701803	Glutathione metabolism	ko00480	6-phosphogluconate dehydrogenase [EC:1.1.1.343 1.1.1.44]
K00033	GR.T34b	Eneolithic	0.041914	Glutathione metabolism	ko00480	6-phosphogluconate dehydrogenase [EC:1.1.1.343 1.1.1.44]
K00033	GR.T8	Eneolithic	0.0734841	Glutathione metabolism	ko00480	6-phosphogluconate dehydrogenase [EC:1.1.1.343 1.1.1.44]
K00033	P.T7c	FMN	0	Glutathione metabolism	ko00480	6-phosphogluconate dehydrogenase [EC:1.1.1.343 1.1.1.44]
K00283	PC-T11	MN	0.00212188	Glycine, serine and threonine metabolism	ko00260	glycine dehydrogenase subunit 2 [EC:1.4.4.2]
K00283	PA.157	PA	0	Glycine, serine and threonine metabolism	ko00260	glycine dehydrogenase subunit 2 [EC:1.4.4.2]
K00283	MELT1	Eneolithic	0.00275695	Glycine, serine and threonine metabolism	ko00260	glycine dehydrogenase subunit 2 [EC:1.4.4.2]
K00283	BIC.T2	EN	0.00938143	Glycine, serine and threonine metabolism	ko00260	glycine dehydrogenase subunit 2 [EC:1.4.4.2]
K00283	PA.150	PA	0.00488879	Glycine, serine and threonine metabolism	ko00260	glycine dehydrogenase subunit 2 [EC:1.4.4.2]
K00283	CND40_IDB	MN	0.000395142	Glycine, serine and threonine metabolism	ko00260	glycine dehydrogenase subunit 2 [EC:1.4.4.2]
K00283	PC-T10Bis	MN	0.0361002	Glycine, serine and threonine metabolism	ko00260	glycine dehydrogenase subunit 2 [EC:1.4.4.2]
K00283	PA.39	PA	0.00138028	Glycine, serine and threonine metabolism	ko00260	glycine dehydrogenase subunit 2 [EC:1.4.4.2]
K00283	CND40_IDA	MN	0.00395122	Glycine, serine and threonine metabolism	ko00260	glycine dehydrogenase subunit 2 [EC:1.4.4.2]
K00283	PA.14	PA	0	Glycine, serine and threonine metabolism	ko00260	glycine dehydrogenase subunit 2 [EC:1.4.4.2]
K00283	PA.133	PA	0	Glycine, serine and threonine metabolism	ko00260	glycine dehydrogenase subunit 2 [EC:1.4.4.2]
K00283	CND43	MN	0.00269434	Glycine, serine and threonine metabolism	ko00260	glycine dehydrogenase subunit 2 [EC:1.4.4.2]
K00283	DEL77	Eneolithic	0.00901901	Glycine, serine and threonine metabolism	ko00260	glycine dehydrogenase subunit 2 [EC:1.4.4.2]
K00283	FFB4A	MN	0	Glycine, serine and threonine metabolism	ko00260	glycine dehydrogenase subunit 2 [EC:1.4.4.2]
K00283	Fer.T64	Eneolithic	0.00313576	Glycine, serine and threonine metabolism	ko00260	glycine dehydrogenase subunit 2 [EC:1.4.4.2]
K00283	PA.12	PA	0.000208074	Glycine, serine and threonine metabolism	ko00260	glycine dehydrogenase subunit 2 [EC:1.4.4.2]
K00283	PA.140	PA	0.000503503	Glycine, serine and threonine metabolism	ko00260	glycine dehydrogenase subunit 2 [EC:1.4.4.2]
K00283	PA.25	PA	0	Glycine, serine and threonine metabolism	ko00260	glycine dehydrogenase subunit 2 [EC:1.4.4.2]
K00283	Rip.USD360	LN	0.0893444	Glycine, serine and threonine metabolism	ko00260	glycine dehydrogenase subunit 2 [EC:1.4.4.2]
K00283	PA.38	PA	0	Glycine, serine and threonine metabolism	ko00260	glycine dehydrogenase subunit 2 [EC:1.4.4.2]
K00283	Rip.USD691.B	LN	0.0448702	Glycine, serine and threonine metabolism	ko00260	glycine dehydrogenase subunit 2 [EC:1.4.4.2]
K00283	Rip.USD697	LN	0.00339076	Glycine, serine and threonine metabolism	ko00260	glycine dehydrogenase subunit 2 [EC:1.4.4.2]
K00283	MELT2	Eneolithic	0.0143057	Glycine, serine and threonine metabolism	ko00260	glycine dehydrogenase subunit 2 [EC:1.4.4.2]
K00283	MELT3	Eneolithic	0.00815519	Glycine, serine and threonine metabolism	ko00260	glycine dehydrogenase subunit 2 [EC:1.4.4.2]
K00283	PC-T12	MN	0.00714872	Glycine, serine and threonine metabolism	ko00260	glycine dehydrogenase subunit 2 [EC:1.4.4.2]
K00283	CND86	MN	0	Glycine, serine and threonine metabolism	ko00260	glycine dehydrogenase subunit 2 [EC:1.4.4.2]
K00283	CND91	MN	0.000781775	Glycine, serine and threonine metabolism	ko00260	glycine dehydrogenase subunit 2 [EC:1.4.4.2]
K00283	CND92	MN	0.000833812	Glycine, serine and threonine metabolism	ko00260	glycine dehydrogenase subunit 2 [EC:1.4.4.2]
K00283	Rip.USD304	LN	0	Glycine, serine and threonine metabolism	ko00260	glycine dehydrogenase subunit 2 [EC:1.4.4.2]
K00283	Rip.USD346	LN	0.0119468	Glycine, serine and threonine metabolism	ko00260	glycine dehydrogenase subunit 2 [EC:1.4.4.2]
K00283	Rip.USD359	LN	0.0180385	Glycine, serine and threonine metabolism	ko00260	glycine dehydrogenase subunit 2 [EC:1.4.4.2]
K00283	GR.T8	Eneolithic	0.0035365	Glycine, serine and threonine metabolism	ko00260	glycine dehydrogenase subunit 2 [EC:1.4.4.2]
K00283	Koch	Eneolithic	0.0144315	Glycine, serine and threonine metabolism	ko00260	glycine dehydrogenase subunit 2 [EC:1.4.4.2]
K00283	Rip.USD691.A	LN	0.00777334	Glycine, serine and threonine metabolism	ko00260	glycine dehydrogenase subunit 2 [EC:1.4.4.2]
K00283	PC-T3	MN	0.0036555	Glycine, serine and threonine metabolism	ko00260	glycine dehydrogenase subunit 2 [EC:1.4.4.2]
K00283	Rip.USD41	LN	0.00683949	Glycine, serine and threonine metabolism	ko00260	glycine dehydrogenase subunit 2 [EC:1.4.4.2]
K00283	Rip.USD527	LN	0.0011308	Glycine, serine and threonine metabolism	ko00260	glycine dehydrogenase subunit 2 [EC:1.4.4.2]
K00283	Fer.T69	Eneolithic	0.0227988	Glycine, serine and threonine metabolism	ko00260	glycine dehydrogenase subunit 2 [EC:1.4.4.2]
K00283	P.T3N	FMN	0.00371749	Glycine, serine and threonine metabolism	ko00260	glycine dehydrogenase subunit 2 [EC:1.4.4.2]
K00283	PC-T5	MN	0.00548887	Glycine, serine and threonine metabolism	ko00260	glycine dehydrogenase subunit 2 [EC:1.4.4.2]
K00283	PC-T9	MN	0.000808873	Glycine, serine and threonine metabolism	ko00260	glycine dehydrogenase subunit 2 [EC:1.4.4.2]
K00283	P.T10.8	FMN	0.0266465	Glycine, serine and threonine metabolism	ko00260	glycine dehydrogenase subunit 2 [EC:1.4.4.2]
K00283	Rip.USD613	LN	0.000581588	Glycine, serine and threonine metabolism	ko00260	glycine dehydrogenase subunit 2 [EC:1.4.4.2]
K00283	P.T7c	FMN	0.0315894	Glycine, serine and threonine metabolism	ko00260	glycine dehydrogenase subunit 2 [EC:1.4.4.2]
K00283	P.T8.2	FMN	0.0460674	Glycine, serine and threonine metabolism	ko00260	glycine dehydrogenase subunit 2 [EC:1.4.4.2]
K00283	Rip.USD688.24	LN	0.00783556	Glycine, serine and threonine metabolism	ko00260	glycine dehydrogenase subunit 2 [EC:1.4.4.2]
K00283	GR.T15A	Eneolithic	0	Glycine, serine and threonine metabolism	ko00260	glycine dehydrogenase subunit 2 [EC:1.4.4.2]
K00283	Fer.T67	Eneolithic	0	Glycine, serine and threonine metabolism	ko00260	glycine dehydrogenase subunit 2 [EC:1.4.4.2]
K00283	Fer.T75	Eneolithic	0	Glycine, serine and threonine metabolism	ko00260	glycine dehydrogenase subunit 2 [EC:1.4.4.2]
K00283	Rip-USD35	LN	0.00584641	Glycine, serine and threonine metabolism	ko00260	glycine dehydrogenase subunit 2 [EC:1.4.4.2]
K00283	US1056I	EN	0.00804418	Glycine, serine and threonine metabolism	ko00260	glycine dehydrogenase subunit 2 [EC:1.4.4.2]
K00283	GR.T16	Eneolithic	0	Glycine, serine and threonine metabolism	ko00260	glycine dehydrogenase subunit 2 [EC:1.4.4.2]
K00283	GR.T34a	Eneolithic	0.0096951	Glycine, serine and threonine metabolism	ko00260	glycine dehydrogenase subunit 2 [EC:1.4.4.2]
K00283	GR.T12	Eneolithic	0.0344207	Glycine, serine and threonine metabolism	ko00260	glycine dehydrogenase subunit 2 [EC:1.4.4.2]
K00283	P.T10.10	FMN	0.000312623	Glycine, serine and threonine metabolism	ko00260	glycine dehydrogenase subunit 2 [EC:1.4.4.2]
K00283	Tar.T67	Eneolithic	0.00224338	Glycine, serine and threonine metabolism	ko00260	glycine dehydrogenase subunit 2 [EC:1.4.4.2]
K00283	Tar.T68	Eneolithic	0.00451268	Glycine, serine and threonine metabolism	ko00260	glycine dehydrogenase subunit 2 [EC:1.4.4.2]
K00283	GR.T34b	Eneolithic	0.018878	Glycine, serine and threonine metabolism	ko00260	glycine dehydrogenase subunit 2 [EC:1.4.4.2]
K00283	US1056	EN	0.00619721	Glycine, serine and threonine metabolism	ko00260	glycine dehydrogenase subunit 2 [EC:1.4.4.2]
K00283	P.T10.45	FMN	0.000467644	Glycine, serine and threonine metabolism	ko00260	glycine dehydrogenase subunit 2 [EC:1.4.4.2]
K00283	P.T10.65	FMN	0.000453654	Glycine, serine and threonine metabolism	ko00260	glycine dehydrogenase subunit 2 [EC:1.4.4.2]
K00283	P.T10.1	FMN	0.00321108	Glycine, serine and threonine metabolism	ko00260	glycine dehydrogenase subunit 2 [EC:1.4.4.2]
K00283	Rip.USD687	LN	0.0907511	Glycine, serine and threonine metabolism	ko00260	glycine dehydrogenase subunit 2 [EC:1.4.4.2]
K00283	Rip.USD688.17	LN	0.00498586	Glycine, serine and threonine metabolism	ko00260	glycine dehydrogenase subunit 2 [EC:1.4.4.2]
K00283	Rip.USD618	LN	0.016801	Glycine, serine and threonine metabolism	ko00260	glycine dehydrogenase subunit 2 [EC:1.4.4.2]
K00283	US1054	EN	0.00253319	Glycine, serine and threonine metabolism	ko00260	glycine dehydrogenase subunit 2 [EC:1.4.4.2]
K00283	TR177	Eneolithic	0.00925578	Glycine, serine and threonine metabolism	ko00260	glycine dehydrogenase subunit 2 [EC:1.4.4.2]
K00283	Tar.T71	Eneolithic	0.00322653	Glycine, serine and threonine metabolism	ko00260	glycine dehydrogenase subunit 2 [EC:1.4.4.2]
K00283	Rip.USD628	LN	0	Glycine, serine and threonine metabolism	ko00260	glycine dehydrogenase subunit 2 [EC:1.4.4.2]
K00283	Rip.USD688	LN	0.0239378	Glycine, serine and threonine metabolism	ko00260	glycine dehydrogenase subunit 2 [EC:1.4.4.2]
K00283	TR175	Eneolithic	0.0156165	Glycine, serine and threonine metabolism	ko00260	glycine dehydrogenase subunit 2 [EC:1.4.4.2]
K00283	US1034	EN	0.000771468	Glycine, serine and threonine metabolism	ko00260	glycine dehydrogenase subunit 2 [EC:1.4.4.2]
K00383	Rip.USD304	LN	0.0349438	Glutathione metabolism	ko00480	glutathione reductase (NADPH) [EC:1.8.1.7]
K00383	PC-T9	MN	0	Glutathione metabolism	ko00480	glutathione reductase (NADPH) [EC:1.8.1.7]
K00383	Rip.USD688.17	LN	0.000719114	Glutathione metabolism	ko00480	glutathione reductase (NADPH) [EC:1.8.1.7]
K00383	PC-T5	MN	0.00135278	Glutathione metabolism	ko00480	glutathione reductase (NADPH) [EC:1.8.1.7]
K00383	Rip.USD688	LN	0	Glutathione metabolism	ko00480	glutathione reductase (NADPH) [EC:1.8.1.7]
K00383	CND43	MN	0.0270197	Glutathione metabolism	ko00480	glutathione reductase (NADPH) [EC:1.8.1.7]
K00383	Rip.USD346	LN	0	Glutathione metabolism	ko00480	glutathione reductase (NADPH) [EC:1.8.1.7]
K00383	CND40_IDB	MN	0.076767	Glutathione metabolism	ko00480	glutathione reductase (NADPH) [EC:1.8.1.7]
K00383	CND91	MN	0.097772	Glutathione metabolism	ko00480	glutathione reductase (NADPH) [EC:1.8.1.7]
K00383	P.T10.45	FMN	0.0306231	Glutathione metabolism	ko00480	glutathione reductase (NADPH) [EC:1.8.1.7]
K00383	P.T10.65	FMN	0.0224858	Glutathione metabolism	ko00480	glutathione reductase (NADPH) [EC:1.8.1.7]
K00383	PC-T3	MN	0	Glutathione metabolism	ko00480	glutathione reductase (NADPH) [EC:1.8.1.7]
K00383	PC-T12	MN	0	Glutathione metabolism	ko00480	glutathione reductase (NADPH) [EC:1.8.1.7]
K00383	Rip.USD359	LN	0.0220759	Glutathione metabolism	ko00480	glutathione reductase (NADPH) [EC:1.8.1.7]
K00383	Rip.USD360	LN	0	Glutathione metabolism	ko00480	glutathione reductase (NADPH) [EC:1.8.1.7]
K00383	CND86	MN	0.00991786	Glutathione metabolism	ko00480	glutathione reductase (NADPH) [EC:1.8.1.7]
K00383	Rip.USD688.24	LN	0.0515899	Glutathione metabolism	ko00480	glutathione reductase (NADPH) [EC:1.8.1.7]
K00383	PC-T11	MN	0.0042661	Glutathione metabolism	ko00480	glutathione reductase (NADPH) [EC:1.8.1.7]
K00383	CND40_IDA	MN	0.0300532	Glutathione metabolism	ko00480	glutathione reductase (NADPH) [EC:1.8.1.7]
K00383	Fer.T67	Eneolithic	0.0656416	Glutathione metabolism	ko00480	glutathione reductase (NADPH) [EC:1.8.1.7]
K00383	Rip.USD41	LN	0	Glutathione metabolism	ko00480	glutathione reductase (NADPH) [EC:1.8.1.7]
K00383	Rip.USD691.A	LN	0.00729583	Glutathione metabolism	ko00480	glutathione reductase (NADPH) [EC:1.8.1.7]
K00383	Rip.USD691.B	LN	0.00296718	Glutathione metabolism	ko00480	glutathione reductase (NADPH) [EC:1.8.1.7]
K00383	CND92	MN	0.0103515	Glutathione metabolism	ko00480	glutathione reductase (NADPH) [EC:1.8.1.7]
K00383	Rip.USD628	LN	0	Glutathione metabolism	ko00480	glutathione reductase (NADPH) [EC:1.8.1.7]
K00383	Rip.USD687	LN	0	Glutathione metabolism	ko00480	glutathione reductase (NADPH) [EC:1.8.1.7]
K00383	FFB4A	MN	0.00481943	Glutathione metabolism	ko00480	glutathione reductase (NADPH) [EC:1.8.1.7]
K00383	Fer.T64	Eneolithic	0.00689521	Glutathione metabolism	ko00480	glutathione reductase (NADPH) [EC:1.8.1.7]
K00383	US1056	EN	0.0107396	Glutathione metabolism	ko00480	glutathione reductase (NADPH) [EC:1.8.1.7]
K00383	US1056I	EN	0.0102933	Glutathione metabolism	ko00480	glutathione reductase (NADPH) [EC:1.8.1.7]
K00383	P.T10.8	FMN	0.00582893	Glutathione metabolism	ko00480	glutathione reductase (NADPH) [EC:1.8.1.7]
K00383	P.T3N	FMN	0.0497396	Glutathione metabolism	ko00480	glutathione reductase (NADPH) [EC:1.8.1.7]
K00383	Rip.USD697	LN	0.0133168	Glutathione metabolism	ko00480	glutathione reductase (NADPH) [EC:1.8.1.7]
K00383	PA.12	PA	0.187009	Glutathione metabolism	ko00480	glutathione reductase (NADPH) [EC:1.8.1.7]
K00383	Rip.USD527	LN	0.0931891	Glutathione metabolism	ko00480	glutathione reductase (NADPH) [EC:1.8.1.7]
K00383	Rip.USD613	LN	0.00619675	Glutathione metabolism	ko00480	glutathione reductase (NADPH) [EC:1.8.1.7]
K00383	Rip.USD618	LN	0	Glutathione metabolism	ko00480	glutathione reductase (NADPH) [EC:1.8.1.7]
K00383	PA.39	PA	0.11584	Glutathione metabolism	ko00480	glutathione reductase (NADPH) [EC:1.8.1.7]
K00383	DEL77	Eneolithic	0	Glutathione metabolism	ko00480	glutathione reductase (NADPH) [EC:1.8.1.7]
K00383	US1034	EN	0.0774147	Glutathione metabolism	ko00480	glutathione reductase (NADPH) [EC:1.8.1.7]
K00383	US1054	EN	0	Glutathione metabolism	ko00480	glutathione reductase (NADPH) [EC:1.8.1.7]
K00383	P.T10.1	FMN	0.000799002	Glutathione metabolism	ko00480	glutathione reductase (NADPH) [EC:1.8.1.7]
K00383	P.T10.10	FMN	0.1245	Glutathione metabolism	ko00480	glutathione reductase (NADPH) [EC:1.8.1.7]
K00383	Fer.T75	Eneolithic	0	Glutathione metabolism	ko00480	glutathione reductase (NADPH) [EC:1.8.1.7]
K00383	GR.T12	Eneolithic	0	Glutathione metabolism	ko00480	glutathione reductase (NADPH) [EC:1.8.1.7]
K00383	P.T7c	FMN	0	Glutathione metabolism	ko00480	glutathione reductase (NADPH) [EC:1.8.1.7]
K00383	Rip-USD35	LN	0.00645801	Glutathione metabolism	ko00480	glutathione reductase (NADPH) [EC:1.8.1.7]
K00383	PA.140	PA	0.123756	Glutathione metabolism	ko00480	glutathione reductase (NADPH) [EC:1.8.1.7]
K00383	PA.25	PA	0.182126	Glutathione metabolism	ko00480	glutathione reductase (NADPH) [EC:1.8.1.7]
K00383	PA.38	PA	0.092366	Glutathione metabolism	ko00480	glutathione reductase (NADPH) [EC:1.8.1.7]
K00383	PA.150	PA	0.150247	Glutathione metabolism	ko00480	glutathione reductase (NADPH) [EC:1.8.1.7]
K00383	PA.157	PA	0.049709	Glutathione metabolism	ko00480	glutathione reductase (NADPH) [EC:1.8.1.7]
K00383	PC-T10Bis	MN	0.00435137	Glutathione metabolism	ko00480	glutathione reductase (NADPH) [EC:1.8.1.7]
K00383	BIC.T2	EN	0.0304581	Glutathione metabolism	ko00480	glutathione reductase (NADPH) [EC:1.8.1.7]
K00383	MELT3	Eneolithic	0.0014001	Glutathione metabolism	ko00480	glutathione reductase (NADPH) [EC:1.8.1.7]
K00383	GR.T16	Eneolithic	0	Glutathione metabolism	ko00480	glutathione reductase (NADPH) [EC:1.8.1.7]
K00383	GR.T34a	Eneolithic	0.00136262	Glutathione metabolism	ko00480	glutathione reductase (NADPH) [EC:1.8.1.7]
K00383	Tar.T67	Eneolithic	0.029298	Glutathione metabolism	ko00480	glutathione reductase (NADPH) [EC:1.8.1.7]
K00383	GR.T15A	Eneolithic	0.0208176	Glutathione metabolism	ko00480	glutathione reductase (NADPH) [EC:1.8.1.7]
K00383	Tar.T71	Eneolithic	0.00102928	Glutathione metabolism	ko00480	glutathione reductase (NADPH) [EC:1.8.1.7]
K00383	TR175	Eneolithic	0	Glutathione metabolism	ko00480	glutathione reductase (NADPH) [EC:1.8.1.7]
K00383	TR177	Eneolithic	0	Glutathione metabolism	ko00480	glutathione reductase (NADPH) [EC:1.8.1.7]
K00383	Tar.T68	Eneolithic	0.0563035	Glutathione metabolism	ko00480	glutathione reductase (NADPH) [EC:1.8.1.7]
K00383	PA.14	PA	0.279331	Glutathione metabolism	ko00480	glutathione reductase (NADPH) [EC:1.8.1.7]
K00383	PA.133	PA	0.0038563	Glutathione metabolism	ko00480	glutathione reductase (NADPH) [EC:1.8.1.7]
K00383	Koch	Eneolithic	0	Glutathione metabolism	ko00480	glutathione reductase (NADPH) [EC:1.8.1.7]
K00383	Fer.T69	Eneolithic	0.00112367	Glutathione metabolism	ko00480	glutathione reductase (NADPH) [EC:1.8.1.7]
K00383	MELT2	Eneolithic	0.000946853	Glutathione metabolism	ko00480	glutathione reductase (NADPH) [EC:1.8.1.7]
K00383	GR.T34b	Eneolithic	0	Glutathione metabolism	ko00480	glutathione reductase (NADPH) [EC:1.8.1.7]
K00383	GR.T8	Eneolithic	0.00350456	Glutathione metabolism	ko00480	glutathione reductase (NADPH) [EC:1.8.1.7]
K00383	P.T8.2	FMN	0	Glutathione metabolism	ko00480	glutathione reductase (NADPH) [EC:1.8.1.7]
K00383	MELT1	Eneolithic	0	Glutathione metabolism	ko00480	glutathione reductase (NADPH) [EC:1.8.1.7]
K00605	PC-T5	MN	0.0760512	Glycine, serine and threonine metabolism	ko00260	aminomethyltransferase [EC:2.1.2.10]
K00605	PC-T9	MN	0.0799211	Glycine, serine and threonine metabolism	ko00260	aminomethyltransferase [EC:2.1.2.10]
K00605	Rip.USD304	LN	0.0634174	Glycine, serine and threonine metabolism	ko00260	aminomethyltransferase [EC:2.1.2.10]
K00605	PC-T3	MN	0.101681	Glycine, serine and threonine metabolism	ko00260	aminomethyltransferase [EC:2.1.2.10]
K00605	PC-T12	MN	0.106866	Glycine, serine and threonine metabolism	ko00260	aminomethyltransferase [EC:2.1.2.10]
K00605	CND40_IDB	MN	0.0592189	Glycine, serine and threonine metabolism	ko00260	aminomethyltransferase [EC:2.1.2.10]
K00605	CND43	MN	0.0898284	Glycine, serine and threonine metabolism	ko00260	aminomethyltransferase [EC:2.1.2.10]
K00605	CND86	MN	0.00191397	Glycine, serine and threonine metabolism	ko00260	aminomethyltransferase [EC:2.1.2.10]
K00605	CND91	MN	0.0607346	Glycine, serine and threonine metabolism	ko00260	aminomethyltransferase [EC:2.1.2.10]
K00605	Rip.USD346	LN	0.106389	Glycine, serine and threonine metabolism	ko00260	aminomethyltransferase [EC:2.1.2.10]
K00605	P.T10.1	FMN	0.0559904	Glycine, serine and threonine metabolism	ko00260	aminomethyltransferase [EC:2.1.2.10]
K00605	P.T10.10	FMN	0.0151528	Glycine, serine and threonine metabolism	ko00260	aminomethyltransferase [EC:2.1.2.10]
K00605	PC-T11	MN	0.0610208	Glycine, serine and threonine metabolism	ko00260	aminomethyltransferase [EC:2.1.2.10]
K00605	Rip.USD687	LN	0.0172403	Glycine, serine and threonine metabolism	ko00260	aminomethyltransferase [EC:2.1.2.10]
K00605	P.T10.8	FMN	0.0467647	Glycine, serine and threonine metabolism	ko00260	aminomethyltransferase [EC:2.1.2.10]
K00605	Rip.USD359	LN	0.0557268	Glycine, serine and threonine metabolism	ko00260	aminomethyltransferase [EC:2.1.2.10]
K00605	P.T10.45	FMN	0.0487933	Glycine, serine and threonine metabolism	ko00260	aminomethyltransferase [EC:2.1.2.10]
K00605	P.T10.65	FMN	0.0639138	Glycine, serine and threonine metabolism	ko00260	aminomethyltransferase [EC:2.1.2.10]
K00605	Rip.USD527	LN	0.0438814	Glycine, serine and threonine metabolism	ko00260	aminomethyltransferase [EC:2.1.2.10]
K00605	Rip.USD613	LN	0.077256	Glycine, serine and threonine metabolism	ko00260	aminomethyltransferase [EC:2.1.2.10]
K00605	Rip.USD618	LN	0.123948	Glycine, serine and threonine metabolism	ko00260	aminomethyltransferase [EC:2.1.2.10]
K00605	Rip.USD628	LN	0.0808907	Glycine, serine and threonine metabolism	ko00260	aminomethyltransferase [EC:2.1.2.10]
K00605	BIC.T2	EN	0.0578767	Glycine, serine and threonine metabolism	ko00260	aminomethyltransferase [EC:2.1.2.10]
K00605	CND40_IDA	MN	0.0585499	Glycine, serine and threonine metabolism	ko00260	aminomethyltransferase [EC:2.1.2.10]
K00605	Fer.T67	Eneolithic	0.0452876	Glycine, serine and threonine metabolism	ko00260	aminomethyltransferase [EC:2.1.2.10]
K00605	Fer.T75	Eneolithic	0.043178	Glycine, serine and threonine metabolism	ko00260	aminomethyltransferase [EC:2.1.2.10]
K00605	GR.T12	Eneolithic	0.0949189	Glycine, serine and threonine metabolism	ko00260	aminomethyltransferase [EC:2.1.2.10]
K00605	GR.T15A	Eneolithic	0.0391537	Glycine, serine and threonine metabolism	ko00260	aminomethyltransferase [EC:2.1.2.10]
K00605	CND92	MN	0.0655051	Glycine, serine and threonine metabolism	ko00260	aminomethyltransferase [EC:2.1.2.10]
K00605	Rip.USD360	LN	0.140889	Glycine, serine and threonine metabolism	ko00260	aminomethyltransferase [EC:2.1.2.10]
K00605	Rip.USD41	LN	0.0835207	Glycine, serine and threonine metabolism	ko00260	aminomethyltransferase [EC:2.1.2.10]
K00605	PA.133	PA	0.00814525	Glycine, serine and threonine metabolism	ko00260	aminomethyltransferase [EC:2.1.2.10]
K00605	PA.150	PA	0.0222131	Glycine, serine and threonine metabolism	ko00260	aminomethyltransferase [EC:2.1.2.10]
K00605	PA.157	PA	0.0307994	Glycine, serine and threonine metabolism	ko00260	aminomethyltransferase [EC:2.1.2.10]
K00605	PC-T10Bis	MN	0.0705083	Glycine, serine and threonine metabolism	ko00260	aminomethyltransferase [EC:2.1.2.10]
K00605	FFB4A	MN	0.0503463	Glycine, serine and threonine metabolism	ko00260	aminomethyltransferase [EC:2.1.2.10]
K00605	Fer.T64	Eneolithic	0.0869828	Glycine, serine and threonine metabolism	ko00260	aminomethyltransferase [EC:2.1.2.10]
K00605	Tar.T68	Eneolithic	0.0460461	Glycine, serine and threonine metabolism	ko00260	aminomethyltransferase [EC:2.1.2.10]
K00605	Tar.T71	Eneolithic	0.0992047	Glycine, serine and threonine metabolism	ko00260	aminomethyltransferase [EC:2.1.2.10]
K00605	TR175	Eneolithic	0.0741784	Glycine, serine and threonine metabolism	ko00260	aminomethyltransferase [EC:2.1.2.10]
K00605	TR177	Eneolithic	0.0879212	Glycine, serine and threonine metabolism	ko00260	aminomethyltransferase [EC:2.1.2.10]
K00605	GR.T16	Eneolithic	0.0394217	Glycine, serine and threonine metabolism	ko00260	aminomethyltransferase [EC:2.1.2.10]
K00605	PA.12	PA	0.0155223	Glycine, serine and threonine metabolism	ko00260	aminomethyltransferase [EC:2.1.2.10]
K00605	PA.140	PA	0.0337559	Glycine, serine and threonine metabolism	ko00260	aminomethyltransferase [EC:2.1.2.10]
K00605	PA.25	PA	0.00489598	Glycine, serine and threonine metabolism	ko00260	aminomethyltransferase [EC:2.1.2.10]
K00605	PA.38	PA	0.0608828	Glycine, serine and threonine metabolism	ko00260	aminomethyltransferase [EC:2.1.2.10]
K00605	PA.39	PA	0.0452221	Glycine, serine and threonine metabolism	ko00260	aminomethyltransferase [EC:2.1.2.10]
K00605	DEL77	Eneolithic	0.140015	Glycine, serine and threonine metabolism	ko00260	aminomethyltransferase [EC:2.1.2.10]
K00605	MELT3	Eneolithic	0.103747	Glycine, serine and threonine metabolism	ko00260	aminomethyltransferase [EC:2.1.2.10]
K00605	Fer.T69	Eneolithic	0.107833	Glycine, serine and threonine metabolism	ko00260	aminomethyltransferase [EC:2.1.2.10]
K00605	Tar.T67	Eneolithic	0.0407026	Glycine, serine and threonine metabolism	ko00260	aminomethyltransferase [EC:2.1.2.10]
K00605	P.T3N	FMN	0.047642	Glycine, serine and threonine metabolism	ko00260	aminomethyltransferase [EC:2.1.2.10]
K00605	P.T7c	FMN	0.0117924	Glycine, serine and threonine metabolism	ko00260	aminomethyltransferase [EC:2.1.2.10]
K00605	Rip.USD688	LN	0.127008	Glycine, serine and threonine metabolism	ko00260	aminomethyltransferase [EC:2.1.2.10]
K00605	US1034	EN	0.0344482	Glycine, serine and threonine metabolism	ko00260	aminomethyltransferase [EC:2.1.2.10]
K00605	Koch	Eneolithic	0.18116	Glycine, serine and threonine metabolism	ko00260	aminomethyltransferase [EC:2.1.2.10]
K00605	MELT1	Eneolithic	0.0674466	Glycine, serine and threonine metabolism	ko00260	aminomethyltransferase [EC:2.1.2.10]
K00605	P.T8.2	FMN	0.0766515	Glycine, serine and threonine metabolism	ko00260	aminomethyltransferase [EC:2.1.2.10]
K00605	PA.14	PA	0.00473664	Glycine, serine and threonine metabolism	ko00260	aminomethyltransferase [EC:2.1.2.10]
K00605	Rip.USD688.17	LN	0.0606165	Glycine, serine and threonine metabolism	ko00260	aminomethyltransferase [EC:2.1.2.10]
K00605	Rip.USD688.24	LN	0.131263	Glycine, serine and threonine metabolism	ko00260	aminomethyltransferase [EC:2.1.2.10]
K00605	MELT2	Eneolithic	0.168643	Glycine, serine and threonine metabolism	ko00260	aminomethyltransferase [EC:2.1.2.10]
K00605	Rip-USD35	LN	0.121624	Glycine, serine and threonine metabolism	ko00260	aminomethyltransferase [EC:2.1.2.10]
K00605	GR.T8	Eneolithic	0.0740589	Glycine, serine and threonine metabolism	ko00260	aminomethyltransferase [EC:2.1.2.10]
K00605	US1056I	EN	0.0685173	Glycine, serine and threonine metabolism	ko00260	aminomethyltransferase [EC:2.1.2.10]
K00605	GR.T34a	Eneolithic	0.0624755	Glycine, serine and threonine metabolism	ko00260	aminomethyltransferase [EC:2.1.2.10]
K00605	GR.T34b	Eneolithic	0.0850706	Glycine, serine and threonine metabolism	ko00260	aminomethyltransferase [EC:2.1.2.10]
K00605	Rip.USD697	LN	0.0871369	Glycine, serine and threonine metabolism	ko00260	aminomethyltransferase [EC:2.1.2.10]
K00605	Rip.USD691.A	LN	0.114884	Glycine, serine and threonine metabolism	ko00260	aminomethyltransferase [EC:2.1.2.10]
K00605	Rip.USD691.B	LN	0.0869091	Glycine, serine and threonine metabolism	ko00260	aminomethyltransferase [EC:2.1.2.10]
K00605	US1056	EN	0.0699518	Glycine, serine and threonine metabolism	ko00260	aminomethyltransferase [EC:2.1.2.10]
K00605	US1054	EN	0.0870675	Glycine, serine and threonine metabolism	ko00260	aminomethyltransferase [EC:2.1.2.10]
K00639	Rip.USD360	LN	0.0780537	Glycine, serine and threonine metabolism	ko00260	glycine C-acetyltransferase [EC:2.3.1.29]
K00639	CND92	MN	0.0692217	Glycine, serine and threonine metabolism	ko00260	glycine C-acetyltransferase [EC:2.3.1.29]
K00639	PA.12	PA	0.0362216	Glycine, serine and threonine metabolism	ko00260	glycine C-acetyltransferase [EC:2.3.1.29]
K00639	Rip.USD359	LN	0.0440314	Glycine, serine and threonine metabolism	ko00260	glycine C-acetyltransferase [EC:2.3.1.29]
K00639	PC-T12	MN	0.060536	Glycine, serine and threonine metabolism	ko00260	glycine C-acetyltransferase [EC:2.3.1.29]
K00639	Rip.USD691.B	LN	0.0770788	Glycine, serine and threonine metabolism	ko00260	glycine C-acetyltransferase [EC:2.3.1.29]
K00639	Rip.USD41	LN	0.0587056	Glycine, serine and threonine metabolism	ko00260	glycine C-acetyltransferase [EC:2.3.1.29]
K00639	Rip.USD346	LN	0.0778467	Glycine, serine and threonine metabolism	ko00260	glycine C-acetyltransferase [EC:2.3.1.29]
K00639	Rip.USD304	LN	0.0576152	Glycine, serine and threonine metabolism	ko00260	glycine C-acetyltransferase [EC:2.3.1.29]
K00639	Rip.USD527	LN	0.0327501	Glycine, serine and threonine metabolism	ko00260	glycine C-acetyltransferase [EC:2.3.1.29]
K00639	Rip.USD697	LN	0.079143	Glycine, serine and threonine metabolism	ko00260	glycine C-acetyltransferase [EC:2.3.1.29]
K00639	PA.140	PA	0.0397252	Glycine, serine and threonine metabolism	ko00260	glycine C-acetyltransferase [EC:2.3.1.29]
K00639	PA.25	PA	0.00608392	Glycine, serine and threonine metabolism	ko00260	glycine C-acetyltransferase [EC:2.3.1.29]
K00639	Rip.USD687	LN	0.0950611	Glycine, serine and threonine metabolism	ko00260	glycine C-acetyltransferase [EC:2.3.1.29]
K00639	PC-T3	MN	0.0650891	Glycine, serine and threonine metabolism	ko00260	glycine C-acetyltransferase [EC:2.3.1.29]
K00639	PC-T5	MN	0.0595068	Glycine, serine and threonine metabolism	ko00260	glycine C-acetyltransferase [EC:2.3.1.29]
K00639	PC-T9	MN	0.0686006	Glycine, serine and threonine metabolism	ko00260	glycine C-acetyltransferase [EC:2.3.1.29]
K00639	Rip.USD691.A	LN	0.0765396	Glycine, serine and threonine metabolism	ko00260	glycine C-acetyltransferase [EC:2.3.1.29]
K00639	P.T7c	FMN	0.0110777	Glycine, serine and threonine metabolism	ko00260	glycine C-acetyltransferase [EC:2.3.1.29]
K00639	P.T8.2	FMN	0.0141452	Glycine, serine and threonine metabolism	ko00260	glycine C-acetyltransferase [EC:2.3.1.29]
K00639	PA.14	PA	0.00600472	Glycine, serine and threonine metabolism	ko00260	glycine C-acetyltransferase [EC:2.3.1.29]
K00639	PA.133	PA	0.0056998	Glycine, serine and threonine metabolism	ko00260	glycine C-acetyltransferase [EC:2.3.1.29]
K00639	PA.150	PA	0.0568618	Glycine, serine and threonine metabolism	ko00260	glycine C-acetyltransferase [EC:2.3.1.29]
K00639	Rip.USD613	LN	0.071646	Glycine, serine and threonine metabolism	ko00260	glycine C-acetyltransferase [EC:2.3.1.29]
K00639	Rip.USD618	LN	0.0657227	Glycine, serine and threonine metabolism	ko00260	glycine C-acetyltransferase [EC:2.3.1.29]
K00639	Rip.USD628	LN	0.0182967	Glycine, serine and threonine metabolism	ko00260	glycine C-acetyltransferase [EC:2.3.1.29]
K00639	PC-T11	MN	0.0632097	Glycine, serine and threonine metabolism	ko00260	glycine C-acetyltransferase [EC:2.3.1.29]
K00639	Rip.USD688	LN	0.0952749	Glycine, serine and threonine metabolism	ko00260	glycine C-acetyltransferase [EC:2.3.1.29]
K00639	Rip.USD688.17	LN	0.0929383	Glycine, serine and threonine metabolism	ko00260	glycine C-acetyltransferase [EC:2.3.1.29]
K00639	Rip.USD688.24	LN	0.0447529	Glycine, serine and threonine metabolism	ko00260	glycine C-acetyltransferase [EC:2.3.1.29]
K00639	CND86	MN	0.00347995	Glycine, serine and threonine metabolism	ko00260	glycine C-acetyltransferase [EC:2.3.1.29]
K00639	CND91	MN	0.0455438	Glycine, serine and threonine metabolism	ko00260	glycine C-acetyltransferase [EC:2.3.1.29]
K00639	GR.T16	Eneolithic	0.0635271	Glycine, serine and threonine metabolism	ko00260	glycine C-acetyltransferase [EC:2.3.1.29]
K00639	GR.T34a	Eneolithic	0.0495969	Glycine, serine and threonine metabolism	ko00260	glycine C-acetyltransferase [EC:2.3.1.29]
K00639	Rip-USD35	LN	0.0655468	Glycine, serine and threonine metabolism	ko00260	glycine C-acetyltransferase [EC:2.3.1.29]
K00639	Tar.T67	Eneolithic	0.0473568	Glycine, serine and threonine metabolism	ko00260	glycine C-acetyltransferase [EC:2.3.1.29]
K00639	PA.38	PA	0.0449435	Glycine, serine and threonine metabolism	ko00260	glycine C-acetyltransferase [EC:2.3.1.29]
K00639	PA.39	PA	0.0583866	Glycine, serine and threonine metabolism	ko00260	glycine C-acetyltransferase [EC:2.3.1.29]
K00639	DEL77	Eneolithic	0.0536466	Glycine, serine and threonine metabolism	ko00260	glycine C-acetyltransferase [EC:2.3.1.29]
K00639	FFB4A	MN	0.0487742	Glycine, serine and threonine metabolism	ko00260	glycine C-acetyltransferase [EC:2.3.1.29]
K00639	CND40_IDA	MN	0.0475515	Glycine, serine and threonine metabolism	ko00260	glycine C-acetyltransferase [EC:2.3.1.29]
K00639	CND40_IDB	MN	0.0465268	Glycine, serine and threonine metabolism	ko00260	glycine C-acetyltransferase [EC:2.3.1.29]
K00639	CND43	MN	0.0604025	Glycine, serine and threonine metabolism	ko00260	glycine C-acetyltransferase [EC:2.3.1.29]
K00639	GR.T12	Eneolithic	0.072345	Glycine, serine and threonine metabolism	ko00260	glycine C-acetyltransferase [EC:2.3.1.29]
K00639	GR.T15A	Eneolithic	0.0992628	Glycine, serine and threonine metabolism	ko00260	glycine C-acetyltransferase [EC:2.3.1.29]
K00639	P.T3N	FMN	0.0263547	Glycine, serine and threonine metabolism	ko00260	glycine C-acetyltransferase [EC:2.3.1.29]
K00639	Tar.T71	Eneolithic	0.0721588	Glycine, serine and threonine metabolism	ko00260	glycine C-acetyltransferase [EC:2.3.1.29]
K00639	TR175	Eneolithic	0.0819866	Glycine, serine and threonine metabolism	ko00260	glycine C-acetyltransferase [EC:2.3.1.29]
K00639	GR.T34b	Eneolithic	0.0694425	Glycine, serine and threonine metabolism	ko00260	glycine C-acetyltransferase [EC:2.3.1.29]
K00639	Tar.T68	Eneolithic	0.0550201	Glycine, serine and threonine metabolism	ko00260	glycine C-acetyltransferase [EC:2.3.1.29]
K00639	Fer.T67	Eneolithic	0.039351	Glycine, serine and threonine metabolism	ko00260	glycine C-acetyltransferase [EC:2.3.1.29]
K00639	Fer.T75	Eneolithic	0.048483	Glycine, serine and threonine metabolism	ko00260	glycine C-acetyltransferase [EC:2.3.1.29]
K00639	TR177	Eneolithic	0.0671173	Glycine, serine and threonine metabolism	ko00260	glycine C-acetyltransferase [EC:2.3.1.29]
K00639	Fer.T64	Eneolithic	0.0589991	Glycine, serine and threonine metabolism	ko00260	glycine C-acetyltransferase [EC:2.3.1.29]
K00639	P.T10.45	FMN	0.0434004	Glycine, serine and threonine metabolism	ko00260	glycine C-acetyltransferase [EC:2.3.1.29]
K00639	Koch	Eneolithic	0.0630807	Glycine, serine and threonine metabolism	ko00260	glycine C-acetyltransferase [EC:2.3.1.29]
K00639	P.T10.65	FMN	0.0598652	Glycine, serine and threonine metabolism	ko00260	glycine C-acetyltransferase [EC:2.3.1.29]
K00639	P.T10.8	FMN	0.0294444	Glycine, serine and threonine metabolism	ko00260	glycine C-acetyltransferase [EC:2.3.1.29]
K00639	GR.T8	Eneolithic	0.0845486	Glycine, serine and threonine metabolism	ko00260	glycine C-acetyltransferase [EC:2.3.1.29]
K00639	US1034	EN	0.0391949	Glycine, serine and threonine metabolism	ko00260	glycine C-acetyltransferase [EC:2.3.1.29]
K00639	PA.157	PA	0.0410773	Glycine, serine and threonine metabolism	ko00260	glycine C-acetyltransferase [EC:2.3.1.29]
K00639	PC-T10Bis	MN	0.0314265	Glycine, serine and threonine metabolism	ko00260	glycine C-acetyltransferase [EC:2.3.1.29]
K00639	BIC.T2	EN	0.0340655	Glycine, serine and threonine metabolism	ko00260	glycine C-acetyltransferase [EC:2.3.1.29]
K00639	MELT3	Eneolithic	0.0911908	Glycine, serine and threonine metabolism	ko00260	glycine C-acetyltransferase [EC:2.3.1.29]
K00639	US1054	EN	0.0760936	Glycine, serine and threonine metabolism	ko00260	glycine C-acetyltransferase [EC:2.3.1.29]
K00639	US1056	EN	0.0751162	Glycine, serine and threonine metabolism	ko00260	glycine C-acetyltransferase [EC:2.3.1.29]
K00639	US1056I	EN	0.0745758	Glycine, serine and threonine metabolism	ko00260	glycine C-acetyltransferase [EC:2.3.1.29]
K00639	P.T10.10	FMN	0.0119413	Glycine, serine and threonine metabolism	ko00260	glycine C-acetyltransferase [EC:2.3.1.29]
K00639	MELT1	Eneolithic	0.0787195	Glycine, serine and threonine metabolism	ko00260	glycine C-acetyltransferase [EC:2.3.1.29]
K00639	MELT2	Eneolithic	0.0542176	Glycine, serine and threonine metabolism	ko00260	glycine C-acetyltransferase [EC:2.3.1.29]
K00639	Fer.T69	Eneolithic	0.0994649	Glycine, serine and threonine metabolism	ko00260	glycine C-acetyltransferase [EC:2.3.1.29]
K00639	P.T10.1	FMN	0.0522969	Glycine, serine and threonine metabolism	ko00260	glycine C-acetyltransferase [EC:2.3.1.29]
K00640	CND43	MN	0.0537598	Cysteine and methionine metabolism	ko00270	serine O-acetyltransferase [EC:2.3.1.30]
K00640	GR.T34a	Eneolithic	0.0613058	Cysteine and methionine metabolism	ko00270	serine O-acetyltransferase [EC:2.3.1.30]
K00640	GR.T12	Eneolithic	0.129159	Cysteine and methionine metabolism	ko00270	serine O-acetyltransferase [EC:2.3.1.30]
K00640	CND40_IDB	MN	0.0532918	Cysteine and methionine metabolism	ko00270	serine O-acetyltransferase [EC:2.3.1.30]
K00640	CND92	MN	0.0780174	Cysteine and methionine metabolism	ko00270	serine O-acetyltransferase [EC:2.3.1.30]
K00640	GR.T34b	Eneolithic	0.100125	Cysteine and methionine metabolism	ko00270	serine O-acetyltransferase [EC:2.3.1.30]
K00640	GR.T16	Eneolithic	0.0568147	Cysteine and methionine metabolism	ko00270	serine O-acetyltransferase [EC:2.3.1.30]
K00640	GR.T15A	Eneolithic	0.0310656	Cysteine and methionine metabolism	ko00270	serine O-acetyltransferase [EC:2.3.1.30]
K00640	DEL77	Eneolithic	0.125881	Cysteine and methionine metabolism	ko00270	serine O-acetyltransferase [EC:2.3.1.30]
K00640	Rip.USD688	LN	0.0772644	Cysteine and methionine metabolism	ko00270	serine O-acetyltransferase [EC:2.3.1.30]
K00640	CND86	MN	0	Cysteine and methionine metabolism	ko00270	serine O-acetyltransferase [EC:2.3.1.30]
K00640	CND91	MN	0.031271	Cysteine and methionine metabolism	ko00270	serine O-acetyltransferase [EC:2.3.1.30]
K00640	Fer.T75	Eneolithic	0.0726573	Cysteine and methionine metabolism	ko00270	serine O-acetyltransferase [EC:2.3.1.30]
K00640	P.T10.45	FMN	0.0535528	Cysteine and methionine metabolism	ko00270	serine O-acetyltransferase [EC:2.3.1.30]
K00640	P.T10.65	FMN	0.0626042	Cysteine and methionine metabolism	ko00270	serine O-acetyltransferase [EC:2.3.1.30]
K00640	Rip.USD688.17	LN	0.068824	Cysteine and methionine metabolism	ko00270	serine O-acetyltransferase [EC:2.3.1.30]
K00640	Rip.USD688.24	LN	0.0994493	Cysteine and methionine metabolism	ko00270	serine O-acetyltransferase [EC:2.3.1.30]
K00640	Rip.USD691.A	LN	0.100642	Cysteine and methionine metabolism	ko00270	serine O-acetyltransferase [EC:2.3.1.30]
K00640	GR.T8	Eneolithic	0.0796311	Cysteine and methionine metabolism	ko00270	serine O-acetyltransferase [EC:2.3.1.30]
K00640	Koch	Eneolithic	0.0726553	Cysteine and methionine metabolism	ko00270	serine O-acetyltransferase [EC:2.3.1.30]
K00640	MELT1	Eneolithic	0.0809319	Cysteine and methionine metabolism	ko00270	serine O-acetyltransferase [EC:2.3.1.30]
K00640	MELT2	Eneolithic	0.0902803	Cysteine and methionine metabolism	ko00270	serine O-acetyltransferase [EC:2.3.1.30]
K00640	FFB4A	MN	0.084237	Cysteine and methionine metabolism	ko00270	serine O-acetyltransferase [EC:2.3.1.30]
K00640	Fer.T64	Eneolithic	0.0579986	Cysteine and methionine metabolism	ko00270	serine O-acetyltransferase [EC:2.3.1.30]
K00640	Fer.T67	Eneolithic	0.0535988	Cysteine and methionine metabolism	ko00270	serine O-acetyltransferase [EC:2.3.1.30]
K00640	P.T10.10	FMN	0.0166496	Cysteine and methionine metabolism	ko00270	serine O-acetyltransferase [EC:2.3.1.30]
K00640	CND40_IDA	MN	0.0466107	Cysteine and methionine metabolism	ko00270	serine O-acetyltransferase [EC:2.3.1.30]
K00640	PC-T12	MN	0.0845375	Cysteine and methionine metabolism	ko00270	serine O-acetyltransferase [EC:2.3.1.30]
K00640	PC-T3	MN	0.0914193	Cysteine and methionine metabolism	ko00270	serine O-acetyltransferase [EC:2.3.1.30]
K00640	PC-T5	MN	0.0772174	Cysteine and methionine metabolism	ko00270	serine O-acetyltransferase [EC:2.3.1.30]
K00640	PC-T9	MN	0.0831529	Cysteine and methionine metabolism	ko00270	serine O-acetyltransferase [EC:2.3.1.30]
K00640	Rip.USD304	LN	0.0563855	Cysteine and methionine metabolism	ko00270	serine O-acetyltransferase [EC:2.3.1.30]
K00640	PA.12	PA	0.0298878	Cysteine and methionine metabolism	ko00270	serine O-acetyltransferase [EC:2.3.1.30]
K00640	PA.140	PA	0.0495071	Cysteine and methionine metabolism	ko00270	serine O-acetyltransferase [EC:2.3.1.30]
K00640	PA.25	PA	0.0273227	Cysteine and methionine metabolism	ko00270	serine O-acetyltransferase [EC:2.3.1.30]
K00640	MELT3	Eneolithic	0.0834149	Cysteine and methionine metabolism	ko00270	serine O-acetyltransferase [EC:2.3.1.30]
K00640	Fer.T69	Eneolithic	0.0909584	Cysteine and methionine metabolism	ko00270	serine O-acetyltransferase [EC:2.3.1.30]
K00640	P.T10.1	FMN	0.0901214	Cysteine and methionine metabolism	ko00270	serine O-acetyltransferase [EC:2.3.1.30]
K00640	BIC.T2	EN	0.0338447	Cysteine and methionine metabolism	ko00270	serine O-acetyltransferase [EC:2.3.1.30]
K00640	Rip.USD628	LN	0	Cysteine and methionine metabolism	ko00270	serine O-acetyltransferase [EC:2.3.1.30]
K00640	Rip.USD687	LN	0.023466	Cysteine and methionine metabolism	ko00270	serine O-acetyltransferase [EC:2.3.1.30]
K00640	US1054	EN	0.0766413	Cysteine and methionine metabolism	ko00270	serine O-acetyltransferase [EC:2.3.1.30]
K00640	US1056	EN	0.0623164	Cysteine and methionine metabolism	ko00270	serine O-acetyltransferase [EC:2.3.1.30]
K00640	P.T10.8	FMN	0.0688813	Cysteine and methionine metabolism	ko00270	serine O-acetyltransferase [EC:2.3.1.30]
K00640	P.T3N	FMN	0.0302799	Cysteine and methionine metabolism	ko00270	serine O-acetyltransferase [EC:2.3.1.30]
K00640	Rip.USD691.B	LN	0.193728	Cysteine and methionine metabolism	ko00270	serine O-acetyltransferase [EC:2.3.1.30]
K00640	Rip.USD697	LN	0.0831305	Cysteine and methionine metabolism	ko00270	serine O-acetyltransferase [EC:2.3.1.30]
K00640	Rip-USD35	LN	0.102598	Cysteine and methionine metabolism	ko00270	serine O-acetyltransferase [EC:2.3.1.30]
K00640	PA.38	PA	0.0622973	Cysteine and methionine metabolism	ko00270	serine O-acetyltransferase [EC:2.3.1.30]
K00640	PA.39	PA	0.0525224	Cysteine and methionine metabolism	ko00270	serine O-acetyltransferase [EC:2.3.1.30]
K00640	Rip.USD613	LN	0.073257	Cysteine and methionine metabolism	ko00270	serine O-acetyltransferase [EC:2.3.1.30]
K00640	Rip.USD618	LN	0.114382	Cysteine and methionine metabolism	ko00270	serine O-acetyltransferase [EC:2.3.1.30]
K00640	TR177	Eneolithic	0.0639286	Cysteine and methionine metabolism	ko00270	serine O-acetyltransferase [EC:2.3.1.30]
K00640	US1034	EN	0.045613	Cysteine and methionine metabolism	ko00270	serine O-acetyltransferase [EC:2.3.1.30]
K00640	P.T7c	FMN	0	Cysteine and methionine metabolism	ko00270	serine O-acetyltransferase [EC:2.3.1.30]
K00640	P.T8.2	FMN	0.195165	Cysteine and methionine metabolism	ko00270	serine O-acetyltransferase [EC:2.3.1.30]
K00640	PA.14	PA	0.00883925	Cysteine and methionine metabolism	ko00270	serine O-acetyltransferase [EC:2.3.1.30]
K00640	US1056I	EN	0.0597336	Cysteine and methionine metabolism	ko00270	serine O-acetyltransferase [EC:2.3.1.30]
K00640	Tar.T68	Eneolithic	0.0549501	Cysteine and methionine metabolism	ko00270	serine O-acetyltransferase [EC:2.3.1.30]
K00640	Tar.T71	Eneolithic	0.0832181	Cysteine and methionine metabolism	ko00270	serine O-acetyltransferase [EC:2.3.1.30]
K00640	TR175	Eneolithic	0.09345	Cysteine and methionine metabolism	ko00270	serine O-acetyltransferase [EC:2.3.1.30]
K00640	Tar.T67	Eneolithic	0.0627879	Cysteine and methionine metabolism	ko00270	serine O-acetyltransferase [EC:2.3.1.30]
K00640	PC-T11	MN	0.0803932	Cysteine and methionine metabolism	ko00270	serine O-acetyltransferase [EC:2.3.1.30]
K00640	Rip.USD41	LN	0.123462	Cysteine and methionine metabolism	ko00270	serine O-acetyltransferase [EC:2.3.1.30]
K00640	Rip.USD346	LN	0.0747583	Cysteine and methionine metabolism	ko00270	serine O-acetyltransferase [EC:2.3.1.30]
K00640	PC-T10Bis	MN	0.0834818	Cysteine and methionine metabolism	ko00270	serine O-acetyltransferase [EC:2.3.1.30]
K00640	Rip.USD360	LN	0.0697083	Cysteine and methionine metabolism	ko00270	serine O-acetyltransferase [EC:2.3.1.30]
K00640	Rip.USD527	LN	0.0413489	Cysteine and methionine metabolism	ko00270	serine O-acetyltransferase [EC:2.3.1.30]
K00640	Rip.USD359	LN	0.0657276	Cysteine and methionine metabolism	ko00270	serine O-acetyltransferase [EC:2.3.1.30]
K00640	PA.157	PA	0.0767299	Cysteine and methionine metabolism	ko00270	serine O-acetyltransferase [EC:2.3.1.30]
K00640	PA.150	PA	0.0588316	Cysteine and methionine metabolism	ko00270	serine O-acetyltransferase [EC:2.3.1.30]
K00640	PA.133	PA	0.00579385	Cysteine and methionine metabolism	ko00270	serine O-acetyltransferase [EC:2.3.1.30]
K00641	US1054	EN	0.0742059	Cysteine and methionine metabolism	ko00270	homoserine O-acetyltransferase/O-succinyltransferase [EC:2.3.1.46 2.3.1.31]
K00641	DEL77	Eneolithic	0.0380008	Cysteine and methionine metabolism	ko00270	homoserine O-acetyltransferase/O-succinyltransferase [EC:2.3.1.46 2.3.1.31]
K00641	US1056	EN	0.0693466	Cysteine and methionine metabolism	ko00270	homoserine O-acetyltransferase/O-succinyltransferase [EC:2.3.1.46 2.3.1.31]
K00641	US1034	EN	0.0359054	Cysteine and methionine metabolism	ko00270	homoserine O-acetyltransferase/O-succinyltransferase [EC:2.3.1.46 2.3.1.31]
K00641	Fer.T75	Eneolithic	0.100055	Cysteine and methionine metabolism	ko00270	homoserine O-acetyltransferase/O-succinyltransferase [EC:2.3.1.46 2.3.1.31]
K00641	FFB4A	MN	0.0780387	Cysteine and methionine metabolism	ko00270	homoserine O-acetyltransferase/O-succinyltransferase [EC:2.3.1.46 2.3.1.31]
K00641	US1056I	EN	0.0664708	Cysteine and methionine metabolism	ko00270	homoserine O-acetyltransferase/O-succinyltransferase [EC:2.3.1.46 2.3.1.31]
K00641	Tar.T68	Eneolithic	0.0347667	Cysteine and methionine metabolism	ko00270	homoserine O-acetyltransferase/O-succinyltransferase [EC:2.3.1.46 2.3.1.31]
K00641	Tar.T71	Eneolithic	0.0592016	Cysteine and methionine metabolism	ko00270	homoserine O-acetyltransferase/O-succinyltransferase [EC:2.3.1.46 2.3.1.31]
K00641	Fer.T64	Eneolithic	0.0469108	Cysteine and methionine metabolism	ko00270	homoserine O-acetyltransferase/O-succinyltransferase [EC:2.3.1.46 2.3.1.31]
K00641	TR177	Eneolithic	0.0530009	Cysteine and methionine metabolism	ko00270	homoserine O-acetyltransferase/O-succinyltransferase [EC:2.3.1.46 2.3.1.31]
K00641	Fer.T67	Eneolithic	0.0364676	Cysteine and methionine metabolism	ko00270	homoserine O-acetyltransferase/O-succinyltransferase [EC:2.3.1.46 2.3.1.31]
K00641	P.T10.1	FMN	0.0739303	Cysteine and methionine metabolism	ko00270	homoserine O-acetyltransferase/O-succinyltransferase [EC:2.3.1.46 2.3.1.31]
K00641	TR175	Eneolithic	0.0773696	Cysteine and methionine metabolism	ko00270	homoserine O-acetyltransferase/O-succinyltransferase [EC:2.3.1.46 2.3.1.31]
K00641	P.T10.45	FMN	0.0475714	Cysteine and methionine metabolism	ko00270	homoserine O-acetyltransferase/O-succinyltransferase [EC:2.3.1.46 2.3.1.31]
K00641	P.T10.65	FMN	0.0558165	Cysteine and methionine metabolism	ko00270	homoserine O-acetyltransferase/O-succinyltransferase [EC:2.3.1.46 2.3.1.31]
K00641	P.T10.8	FMN	0.0320425	Cysteine and methionine metabolism	ko00270	homoserine O-acetyltransferase/O-succinyltransferase [EC:2.3.1.46 2.3.1.31]
K00641	P.T10.10	FMN	0.0209079	Cysteine and methionine metabolism	ko00270	homoserine O-acetyltransferase/O-succinyltransferase [EC:2.3.1.46 2.3.1.31]
K00641	Rip-USD35	LN	0.0570501	Cysteine and methionine metabolism	ko00270	homoserine O-acetyltransferase/O-succinyltransferase [EC:2.3.1.46 2.3.1.31]
K00641	Tar.T67	Eneolithic	0.0311124	Cysteine and methionine metabolism	ko00270	homoserine O-acetyltransferase/O-succinyltransferase [EC:2.3.1.46 2.3.1.31]
K00641	PA.14	PA	0	Cysteine and methionine metabolism	ko00270	homoserine O-acetyltransferase/O-succinyltransferase [EC:2.3.1.46 2.3.1.31]
K00641	PA.133	PA	0.00880365	Cysteine and methionine metabolism	ko00270	homoserine O-acetyltransferase/O-succinyltransferase [EC:2.3.1.46 2.3.1.31]
K00641	PA.150	PA	0.00619405	Cysteine and methionine metabolism	ko00270	homoserine O-acetyltransferase/O-succinyltransferase [EC:2.3.1.46 2.3.1.31]
K00641	PA.157	PA	0.0254089	Cysteine and methionine metabolism	ko00270	homoserine O-acetyltransferase/O-succinyltransferase [EC:2.3.1.46 2.3.1.31]
K00641	Fer.T69	Eneolithic	0.0607671	Cysteine and methionine metabolism	ko00270	homoserine O-acetyltransferase/O-succinyltransferase [EC:2.3.1.46 2.3.1.31]
K00641	PC-T11	MN	0.0872949	Cysteine and methionine metabolism	ko00270	homoserine O-acetyltransferase/O-succinyltransferase [EC:2.3.1.46 2.3.1.31]
K00641	PC-T12	MN	0.0529006	Cysteine and methionine metabolism	ko00270	homoserine O-acetyltransferase/O-succinyltransferase [EC:2.3.1.46 2.3.1.31]
K00641	PC-T3	MN	0.0695234	Cysteine and methionine metabolism	ko00270	homoserine O-acetyltransferase/O-succinyltransferase [EC:2.3.1.46 2.3.1.31]
K00641	PC-T5	MN	0.0779793	Cysteine and methionine metabolism	ko00270	homoserine O-acetyltransferase/O-succinyltransferase [EC:2.3.1.46 2.3.1.31]
K00641	PC-T9	MN	0.0754948	Cysteine and methionine metabolism	ko00270	homoserine O-acetyltransferase/O-succinyltransferase [EC:2.3.1.46 2.3.1.31]
K00641	P.T3N	FMN	0.0130008	Cysteine and methionine metabolism	ko00270	homoserine O-acetyltransferase/O-succinyltransferase [EC:2.3.1.46 2.3.1.31]
K00641	P.T7c	FMN	0.0120783	Cysteine and methionine metabolism	ko00270	homoserine O-acetyltransferase/O-succinyltransferase [EC:2.3.1.46 2.3.1.31]
K00641	P.T8.2	FMN	0.0156744	Cysteine and methionine metabolism	ko00270	homoserine O-acetyltransferase/O-succinyltransferase [EC:2.3.1.46 2.3.1.31]
K00641	PA.25	PA	0.010822	Cysteine and methionine metabolism	ko00270	homoserine O-acetyltransferase/O-succinyltransferase [EC:2.3.1.46 2.3.1.31]
K00641	PA.38	PA	0.0968984	Cysteine and methionine metabolism	ko00270	homoserine O-acetyltransferase/O-succinyltransferase [EC:2.3.1.46 2.3.1.31]
K00641	PA.39	PA	0.0441211	Cysteine and methionine metabolism	ko00270	homoserine O-acetyltransferase/O-succinyltransferase [EC:2.3.1.46 2.3.1.31]
K00641	Rip.USD613	LN	0.0609458	Cysteine and methionine metabolism	ko00270	homoserine O-acetyltransferase/O-succinyltransferase [EC:2.3.1.46 2.3.1.31]
K00641	Rip.USD618	LN	0.0662319	Cysteine and methionine metabolism	ko00270	homoserine O-acetyltransferase/O-succinyltransferase [EC:2.3.1.46 2.3.1.31]
K00641	Rip.USD628	LN	0	Cysteine and methionine metabolism	ko00270	homoserine O-acetyltransferase/O-succinyltransferase [EC:2.3.1.46 2.3.1.31]
K00641	Rip.USD687	LN	0	Cysteine and methionine metabolism	ko00270	homoserine O-acetyltransferase/O-succinyltransferase [EC:2.3.1.46 2.3.1.31]
K00641	Rip.USD688	LN	0.0653336	Cysteine and methionine metabolism	ko00270	homoserine O-acetyltransferase/O-succinyltransferase [EC:2.3.1.46 2.3.1.31]
K00641	GR.T12	Eneolithic	0.018637	Cysteine and methionine metabolism	ko00270	homoserine O-acetyltransferase/O-succinyltransferase [EC:2.3.1.46 2.3.1.31]
K00641	GR.T15A	Eneolithic	0.0968272	Cysteine and methionine metabolism	ko00270	homoserine O-acetyltransferase/O-succinyltransferase [EC:2.3.1.46 2.3.1.31]
K00641	GR.T16	Eneolithic	0.0328576	Cysteine and methionine metabolism	ko00270	homoserine O-acetyltransferase/O-succinyltransferase [EC:2.3.1.46 2.3.1.31]
K00641	GR.T34a	Eneolithic	0.0402998	Cysteine and methionine metabolism	ko00270	homoserine O-acetyltransferase/O-succinyltransferase [EC:2.3.1.46 2.3.1.31]
K00641	GR.T34b	Eneolithic	0.0378994	Cysteine and methionine metabolism	ko00270	homoserine O-acetyltransferase/O-succinyltransferase [EC:2.3.1.46 2.3.1.31]
K00641	GR.T8	Eneolithic	0.0789206	Cysteine and methionine metabolism	ko00270	homoserine O-acetyltransferase/O-succinyltransferase [EC:2.3.1.46 2.3.1.31]
K00641	Koch	Eneolithic	0.0366461	Cysteine and methionine metabolism	ko00270	homoserine O-acetyltransferase/O-succinyltransferase [EC:2.3.1.46 2.3.1.31]
K00641	MELT1	Eneolithic	0.0554182	Cysteine and methionine metabolism	ko00270	homoserine O-acetyltransferase/O-succinyltransferase [EC:2.3.1.46 2.3.1.31]
K00641	MELT2	Eneolithic	0.0363303	Cysteine and methionine metabolism	ko00270	homoserine O-acetyltransferase/O-succinyltransferase [EC:2.3.1.46 2.3.1.31]
K00641	MELT3	Eneolithic	0.0578728	Cysteine and methionine metabolism	ko00270	homoserine O-acetyltransferase/O-succinyltransferase [EC:2.3.1.46 2.3.1.31]
K00641	PC-T10Bis	MN	0.114908	Cysteine and methionine metabolism	ko00270	homoserine O-acetyltransferase/O-succinyltransferase [EC:2.3.1.46 2.3.1.31]
K00641	BIC.T2	EN	0.0138197	Cysteine and methionine metabolism	ko00270	homoserine O-acetyltransferase/O-succinyltransferase [EC:2.3.1.46 2.3.1.31]
K00641	CND40_IDA	MN	0.0286592	Cysteine and methionine metabolism	ko00270	homoserine O-acetyltransferase/O-succinyltransferase [EC:2.3.1.46 2.3.1.31]
K00641	CND40_IDB	MN	0.0412995	Cysteine and methionine metabolism	ko00270	homoserine O-acetyltransferase/O-succinyltransferase [EC:2.3.1.46 2.3.1.31]
K00641	CND43	MN	0.0774666	Cysteine and methionine metabolism	ko00270	homoserine O-acetyltransferase/O-succinyltransferase [EC:2.3.1.46 2.3.1.31]
K00641	CND86	MN	0.00540842	Cysteine and methionine metabolism	ko00270	homoserine O-acetyltransferase/O-succinyltransferase [EC:2.3.1.46 2.3.1.31]
K00641	Rip.USD304	LN	0.0490927	Cysteine and methionine metabolism	ko00270	homoserine O-acetyltransferase/O-succinyltransferase [EC:2.3.1.46 2.3.1.31]
K00641	Rip.USD346	LN	0.0463255	Cysteine and methionine metabolism	ko00270	homoserine O-acetyltransferase/O-succinyltransferase [EC:2.3.1.46 2.3.1.31]
K00641	Rip.USD359	LN	0.0312248	Cysteine and methionine metabolism	ko00270	homoserine O-acetyltransferase/O-succinyltransferase [EC:2.3.1.46 2.3.1.31]
K00641	Rip.USD360	LN	0	Cysteine and methionine metabolism	ko00270	homoserine O-acetyltransferase/O-succinyltransferase [EC:2.3.1.46 2.3.1.31]
K00641	Rip.USD41	LN	0.0214392	Cysteine and methionine metabolism	ko00270	homoserine O-acetyltransferase/O-succinyltransferase [EC:2.3.1.46 2.3.1.31]
K00641	Rip.USD527	LN	0.020539	Cysteine and methionine metabolism	ko00270	homoserine O-acetyltransferase/O-succinyltransferase [EC:2.3.1.46 2.3.1.31]
K00641	Rip.USD691.B	LN	0.0566936	Cysteine and methionine metabolism	ko00270	homoserine O-acetyltransferase/O-succinyltransferase [EC:2.3.1.46 2.3.1.31]
K00641	Rip.USD688.17	LN	0.0546431	Cysteine and methionine metabolism	ko00270	homoserine O-acetyltransferase/O-succinyltransferase [EC:2.3.1.46 2.3.1.31]
K00641	Rip.USD688.24	LN	0.0288182	Cysteine and methionine metabolism	ko00270	homoserine O-acetyltransferase/O-succinyltransferase [EC:2.3.1.46 2.3.1.31]
K00641	Rip.USD691.A	LN	0.0522146	Cysteine and methionine metabolism	ko00270	homoserine O-acetyltransferase/O-succinyltransferase [EC:2.3.1.46 2.3.1.31]
K00641	Rip.USD697	LN	0.0818708	Cysteine and methionine metabolism	ko00270	homoserine O-acetyltransferase/O-succinyltransferase [EC:2.3.1.46 2.3.1.31]
K00641	PA.12	PA	0.0201582	Cysteine and methionine metabolism	ko00270	homoserine O-acetyltransferase/O-succinyltransferase [EC:2.3.1.46 2.3.1.31]
K00641	PA.140	PA	0.0412509	Cysteine and methionine metabolism	ko00270	homoserine O-acetyltransferase/O-succinyltransferase [EC:2.3.1.46 2.3.1.31]
K00641	CND91	MN	0.0438152	Cysteine and methionine metabolism	ko00270	homoserine O-acetyltransferase/O-succinyltransferase [EC:2.3.1.46 2.3.1.31]
K00641	CND92	MN	0.0637765	Cysteine and methionine metabolism	ko00270	homoserine O-acetyltransferase/O-succinyltransferase [EC:2.3.1.46 2.3.1.31]
K00931	DEL77	Eneolithic	0.0269195	Arginine and proline metabolism	ko00330	glutamate 5-kinase [EC:2.7.2.11]
K00931	CND43	MN	0.0994112	Arginine and proline metabolism	ko00330	glutamate 5-kinase [EC:2.7.2.11]
K00931	CND40_IDB	MN	0.116657	Arginine and proline metabolism	ko00330	glutamate 5-kinase [EC:2.7.2.11]
K00931	PA.39	PA	0.145871	Arginine and proline metabolism	ko00330	glutamate 5-kinase [EC:2.7.2.11]
K00931	BIC.T2	EN	0.226217	Arginine and proline metabolism	ko00330	glutamate 5-kinase [EC:2.7.2.11]
K00931	CND40_IDA	MN	0.214298	Arginine and proline metabolism	ko00330	glutamate 5-kinase [EC:2.7.2.11]
K00931	US1054	EN	0.060425	Arginine and proline metabolism	ko00330	glutamate 5-kinase [EC:2.7.2.11]
K00931	US1056	EN	0.0519433	Arginine and proline metabolism	ko00330	glutamate 5-kinase [EC:2.7.2.11]
K00931	TR177	Eneolithic	0.0429006	Arginine and proline metabolism	ko00330	glutamate 5-kinase [EC:2.7.2.11]
K00931	US1034	EN	0.145738	Arginine and proline metabolism	ko00330	glutamate 5-kinase [EC:2.7.2.11]
K00931	CND91	MN	0.114562	Arginine and proline metabolism	ko00330	glutamate 5-kinase [EC:2.7.2.11]
K00931	CND92	MN	0.0734111	Arginine and proline metabolism	ko00330	glutamate 5-kinase [EC:2.7.2.11]
K00931	US1056I	EN	0.0511423	Arginine and proline metabolism	ko00330	glutamate 5-kinase [EC:2.7.2.11]
K00931	CND86	MN	0.231286	Arginine and proline metabolism	ko00330	glutamate 5-kinase [EC:2.7.2.11]
K00931	PA.25	PA	0.168462	Arginine and proline metabolism	ko00330	glutamate 5-kinase [EC:2.7.2.11]
K00931	PA.38	PA	0.165644	Arginine and proline metabolism	ko00330	glutamate 5-kinase [EC:2.7.2.11]
K00931	P.T8.2	FMN	0.0300107	Arginine and proline metabolism	ko00330	glutamate 5-kinase [EC:2.7.2.11]
K00931	PA.14	PA	0.219191	Arginine and proline metabolism	ko00330	glutamate 5-kinase [EC:2.7.2.11]
K00931	PA.133	PA	0.0103462	Arginine and proline metabolism	ko00330	glutamate 5-kinase [EC:2.7.2.11]
K00931	PA.150	PA	0.193463	Arginine and proline metabolism	ko00330	glutamate 5-kinase [EC:2.7.2.11]
K00931	PA.157	PA	0.170101	Arginine and proline metabolism	ko00330	glutamate 5-kinase [EC:2.7.2.11]
K00931	PC-T10Bis	MN	0.0398875	Arginine and proline metabolism	ko00330	glutamate 5-kinase [EC:2.7.2.11]
K00931	PC-T11	MN	0.124685	Arginine and proline metabolism	ko00330	glutamate 5-kinase [EC:2.7.2.11]
K00931	PC-T12	MN	0.0354546	Arginine and proline metabolism	ko00330	glutamate 5-kinase [EC:2.7.2.11]
K00931	PC-T3	MN	0.0801138	Arginine and proline metabolism	ko00330	glutamate 5-kinase [EC:2.7.2.11]
K00931	PA.12	PA	0.205944	Arginine and proline metabolism	ko00330	glutamate 5-kinase [EC:2.7.2.11]
K00931	PA.140	PA	0.165137	Arginine and proline metabolism	ko00330	glutamate 5-kinase [EC:2.7.2.11]
K00931	P.T3N	FMN	0.111857	Arginine and proline metabolism	ko00330	glutamate 5-kinase [EC:2.7.2.11]
K00931	P.T7c	FMN	0.0236563	Arginine and proline metabolism	ko00330	glutamate 5-kinase [EC:2.7.2.11]
K00931	Rip.USD359	LN	0.209369	Arginine and proline metabolism	ko00330	glutamate 5-kinase [EC:2.7.2.11]
K00931	Rip.USD360	LN	0	Arginine and proline metabolism	ko00330	glutamate 5-kinase [EC:2.7.2.11]
K00931	Rip.USD41	LN	0.0456843	Arginine and proline metabolism	ko00330	glutamate 5-kinase [EC:2.7.2.11]
K00931	Rip.USD527	LN	0.177548	Arginine and proline metabolism	ko00330	glutamate 5-kinase [EC:2.7.2.11]
K00931	FFB4A	MN	0.0613382	Arginine and proline metabolism	ko00330	glutamate 5-kinase [EC:2.7.2.11]
K00931	Fer.T64	Eneolithic	0.0615285	Arginine and proline metabolism	ko00330	glutamate 5-kinase [EC:2.7.2.11]
K00931	Fer.T67	Eneolithic	0.104653	Arginine and proline metabolism	ko00330	glutamate 5-kinase [EC:2.7.2.11]
K00931	Fer.T75	Eneolithic	0.0622489	Arginine and proline metabolism	ko00330	glutamate 5-kinase [EC:2.7.2.11]
K00931	GR.T12	Eneolithic	0.0166867	Arginine and proline metabolism	ko00330	glutamate 5-kinase [EC:2.7.2.11]
K00931	PC-T5	MN	0.0760823	Arginine and proline metabolism	ko00330	glutamate 5-kinase [EC:2.7.2.11]
K00931	PC-T9	MN	0.0702596	Arginine and proline metabolism	ko00330	glutamate 5-kinase [EC:2.7.2.11]
K00931	Rip.USD304	LN	0.102134	Arginine and proline metabolism	ko00330	glutamate 5-kinase [EC:2.7.2.11]
K00931	Rip.USD346	LN	0.0956295	Arginine and proline metabolism	ko00330	glutamate 5-kinase [EC:2.7.2.11]
K00931	Tar.T67	Eneolithic	0.120745	Arginine and proline metabolism	ko00330	glutamate 5-kinase [EC:2.7.2.11]
K00931	Tar.T68	Eneolithic	0.135968	Arginine and proline metabolism	ko00330	glutamate 5-kinase [EC:2.7.2.11]
K00931	Tar.T71	Eneolithic	0.0953285	Arginine and proline metabolism	ko00330	glutamate 5-kinase [EC:2.7.2.11]
K00931	TR175	Eneolithic	0.0247827	Arginine and proline metabolism	ko00330	glutamate 5-kinase [EC:2.7.2.11]
K00931	MELT2	Eneolithic	0.0538471	Arginine and proline metabolism	ko00330	glutamate 5-kinase [EC:2.7.2.11]
K00931	MELT3	Eneolithic	0.0294747	Arginine and proline metabolism	ko00330	glutamate 5-kinase [EC:2.7.2.11]
K00931	Fer.T69	Eneolithic	0.0598406	Arginine and proline metabolism	ko00330	glutamate 5-kinase [EC:2.7.2.11]
K00931	P.T10.1	FMN	0.071669	Arginine and proline metabolism	ko00330	glutamate 5-kinase [EC:2.7.2.11]
K00931	P.T10.10	FMN	0.26996	Arginine and proline metabolism	ko00330	glutamate 5-kinase [EC:2.7.2.11]
K00931	P.T10.45	FMN	0.20648	Arginine and proline metabolism	ko00330	glutamate 5-kinase [EC:2.7.2.11]
K00931	P.T10.65	FMN	0.137252	Arginine and proline metabolism	ko00330	glutamate 5-kinase [EC:2.7.2.11]
K00931	P.T10.8	FMN	0.0795066	Arginine and proline metabolism	ko00330	glutamate 5-kinase [EC:2.7.2.11]
K00931	GR.T16	Eneolithic	0.0555167	Arginine and proline metabolism	ko00330	glutamate 5-kinase [EC:2.7.2.11]
K00931	GR.T34a	Eneolithic	0.0641034	Arginine and proline metabolism	ko00330	glutamate 5-kinase [EC:2.7.2.11]
K00931	GR.T34b	Eneolithic	0.0414361	Arginine and proline metabolism	ko00330	glutamate 5-kinase [EC:2.7.2.11]
K00931	GR.T8	Eneolithic	0.0875024	Arginine and proline metabolism	ko00330	glutamate 5-kinase [EC:2.7.2.11]
K00931	Koch	Eneolithic	0.0396519	Arginine and proline metabolism	ko00330	glutamate 5-kinase [EC:2.7.2.11]
K00931	MELT1	Eneolithic	0.0631104	Arginine and proline metabolism	ko00330	glutamate 5-kinase [EC:2.7.2.11]
K00931	Rip.USD613	LN	0.0935843	Arginine and proline metabolism	ko00330	glutamate 5-kinase [EC:2.7.2.11]
K00931	Rip.USD618	LN	0.0624829	Arginine and proline metabolism	ko00330	glutamate 5-kinase [EC:2.7.2.11]
K00931	Rip.USD628	LN	0	Arginine and proline metabolism	ko00330	glutamate 5-kinase [EC:2.7.2.11]
K00931	Rip.USD687	LN	0	Arginine and proline metabolism	ko00330	glutamate 5-kinase [EC:2.7.2.11]
K00931	Rip.USD688	LN	0.0314851	Arginine and proline metabolism	ko00330	glutamate 5-kinase [EC:2.7.2.11]
K00931	Rip.USD688.17	LN	0.0242485	Arginine and proline metabolism	ko00330	glutamate 5-kinase [EC:2.7.2.11]
K00931	GR.T15A	Eneolithic	0.0512398	Arginine and proline metabolism	ko00330	glutamate 5-kinase [EC:2.7.2.11]
K00931	Rip.USD688.24	LN	0.0835978	Arginine and proline metabolism	ko00330	glutamate 5-kinase [EC:2.7.2.11]
K00931	Rip.USD691.A	LN	0.0551907	Arginine and proline metabolism	ko00330	glutamate 5-kinase [EC:2.7.2.11]
K00931	Rip.USD691.B	LN	0.0526619	Arginine and proline metabolism	ko00330	glutamate 5-kinase [EC:2.7.2.11]
K00931	Rip.USD697	LN	0.0594615	Arginine and proline metabolism	ko00330	glutamate 5-kinase [EC:2.7.2.11]
K00931	Rip-USD35	LN	0.0423782	Arginine and proline metabolism	ko00330	glutamate 5-kinase [EC:2.7.2.11]
K01586	Rip.USD628	LN	0.187975	Lysine biosynthesis	ko00300	diaminopimelate decarboxylase [EC:4.1.1.20]
K01586	Rip.USD687	LN	0.0634539	Lysine biosynthesis	ko00300	diaminopimelate decarboxylase [EC:4.1.1.20]
K01586	Rip.USD688	LN	0.101145	Lysine biosynthesis	ko00300	diaminopimelate decarboxylase [EC:4.1.1.20]
K01586	Rip.USD688.17	LN	0.0414689	Lysine biosynthesis	ko00300	diaminopimelate decarboxylase [EC:4.1.1.20]
K01586	Rip.USD688.24	LN	0.0790074	Lysine biosynthesis	ko00300	diaminopimelate decarboxylase [EC:4.1.1.20]
K01586	Rip.USD691.A	LN	0.0972944	Lysine biosynthesis	ko00300	diaminopimelate decarboxylase [EC:4.1.1.20]
K01586	Rip.USD691.B	LN	0.108291	Lysine biosynthesis	ko00300	diaminopimelate decarboxylase [EC:4.1.1.20]
K01586	Rip.USD697	LN	0.0825243	Lysine biosynthesis	ko00300	diaminopimelate decarboxylase [EC:4.1.1.20]
K01586	Rip.USD360	LN	0.223361	Lysine biosynthesis	ko00300	diaminopimelate decarboxylase [EC:4.1.1.20]
K01586	Rip.USD41	LN	0.0388886	Lysine biosynthesis	ko00300	diaminopimelate decarboxylase [EC:4.1.1.20]
K01586	Rip.USD527	LN	0.0470422	Lysine biosynthesis	ko00300	diaminopimelate decarboxylase [EC:4.1.1.20]
K01586	Rip.USD613	LN	0.0634137	Lysine biosynthesis	ko00300	diaminopimelate decarboxylase [EC:4.1.1.20]
K01586	Rip.USD618	LN	0.108458	Lysine biosynthesis	ko00300	diaminopimelate decarboxylase [EC:4.1.1.20]
K01586	TR177	Eneolithic	0.0791136	Lysine biosynthesis	ko00300	diaminopimelate decarboxylase [EC:4.1.1.20]
K01586	BIC.T2	EN	0.0809306	Lysine biosynthesis	ko00300	diaminopimelate decarboxylase [EC:4.1.1.20]
K01586	CND40_IDA	MN	0.046491	Lysine biosynthesis	ko00300	diaminopimelate decarboxylase [EC:4.1.1.20]
K01586	CND40_IDB	MN	0.0930059	Lysine biosynthesis	ko00300	diaminopimelate decarboxylase [EC:4.1.1.20]
K01586	CND43	MN	0.0637577	Lysine biosynthesis	ko00300	diaminopimelate decarboxylase [EC:4.1.1.20]
K01586	CND86	MN	0.00662641	Lysine biosynthesis	ko00300	diaminopimelate decarboxylase [EC:4.1.1.20]
K01586	CND91	MN	0.0473583	Lysine biosynthesis	ko00300	diaminopimelate decarboxylase [EC:4.1.1.20]
K01586	CND92	MN	0.0683319	Lysine biosynthesis	ko00300	diaminopimelate decarboxylase [EC:4.1.1.20]
K01586	Rip-USD35	LN	0.111325	Lysine biosynthesis	ko00300	diaminopimelate decarboxylase [EC:4.1.1.20]
K01586	Tar.T67	Eneolithic	0.0628683	Lysine biosynthesis	ko00300	diaminopimelate decarboxylase [EC:4.1.1.20]
K01586	Tar.T68	Eneolithic	0.0578295	Lysine biosynthesis	ko00300	diaminopimelate decarboxylase [EC:4.1.1.20]
K01586	Tar.T71	Eneolithic	0.0885469	Lysine biosynthesis	ko00300	diaminopimelate decarboxylase [EC:4.1.1.20]
K01586	TR175	Eneolithic	0.0759777	Lysine biosynthesis	ko00300	diaminopimelate decarboxylase [EC:4.1.1.20]
K01586	DEL77	Eneolithic	0.159675	Lysine biosynthesis	ko00300	diaminopimelate decarboxylase [EC:4.1.1.20]
K01586	FFB4A	MN	0.0533746	Lysine biosynthesis	ko00300	diaminopimelate decarboxylase [EC:4.1.1.20]
K01586	Fer.T64	Eneolithic	0.0677957	Lysine biosynthesis	ko00300	diaminopimelate decarboxylase [EC:4.1.1.20]
K01586	Fer.T67	Eneolithic	0.0335841	Lysine biosynthesis	ko00300	diaminopimelate decarboxylase [EC:4.1.1.20]
K01586	Fer.T75	Eneolithic	0.0505646	Lysine biosynthesis	ko00300	diaminopimelate decarboxylase [EC:4.1.1.20]
K01586	GR.T12	Eneolithic	0.144654	Lysine biosynthesis	ko00300	diaminopimelate decarboxylase [EC:4.1.1.20]
K01586	GR.T15A	Eneolithic	0.056203	Lysine biosynthesis	ko00300	diaminopimelate decarboxylase [EC:4.1.1.20]
K01586	GR.T16	Eneolithic	0.0402005	Lysine biosynthesis	ko00300	diaminopimelate decarboxylase [EC:4.1.1.20]
K01586	PA.12	PA	0.0327592	Lysine biosynthesis	ko00300	diaminopimelate decarboxylase [EC:4.1.1.20]
K01586	PA.140	PA	0.0447845	Lysine biosynthesis	ko00300	diaminopimelate decarboxylase [EC:4.1.1.20]
K01586	PA.25	PA	0.0534575	Lysine biosynthesis	ko00300	diaminopimelate decarboxylase [EC:4.1.1.20]
K01586	PA.38	PA	0.0793621	Lysine biosynthesis	ko00300	diaminopimelate decarboxylase [EC:4.1.1.20]
K01586	PA.39	PA	0.0458444	Lysine biosynthesis	ko00300	diaminopimelate decarboxylase [EC:4.1.1.20]
K01586	MELT2	Eneolithic	0.083817	Lysine biosynthesis	ko00300	diaminopimelate decarboxylase [EC:4.1.1.20]
K01586	MELT3	Eneolithic	0.0759961	Lysine biosynthesis	ko00300	diaminopimelate decarboxylase [EC:4.1.1.20]
K01586	Fer.T69	Eneolithic	0.0804117	Lysine biosynthesis	ko00300	diaminopimelate decarboxylase [EC:4.1.1.20]
K01586	P.T10.1	FMN	0.0511964	Lysine biosynthesis	ko00300	diaminopimelate decarboxylase [EC:4.1.1.20]
K01586	P.T10.10	FMN	0.0184116	Lysine biosynthesis	ko00300	diaminopimelate decarboxylase [EC:4.1.1.20]
K01586	P.T10.45	FMN	0.0487104	Lysine biosynthesis	ko00300	diaminopimelate decarboxylase [EC:4.1.1.20]
K01586	P.T10.65	FMN	0.0470431	Lysine biosynthesis	ko00300	diaminopimelate decarboxylase [EC:4.1.1.20]
K01586	P.T10.8	FMN	0.0479638	Lysine biosynthesis	ko00300	diaminopimelate decarboxylase [EC:4.1.1.20]
K01586	GR.T34a	Eneolithic	0.0572059	Lysine biosynthesis	ko00300	diaminopimelate decarboxylase [EC:4.1.1.20]
K01586	GR.T34b	Eneolithic	0.0560128	Lysine biosynthesis	ko00300	diaminopimelate decarboxylase [EC:4.1.1.20]
K01586	GR.T8	Eneolithic	0.0670498	Lysine biosynthesis	ko00300	diaminopimelate decarboxylase [EC:4.1.1.20]
K01586	Koch	Eneolithic	0.128809	Lysine biosynthesis	ko00300	diaminopimelate decarboxylase [EC:4.1.1.20]
K01586	MELT1	Eneolithic	0.0539137	Lysine biosynthesis	ko00300	diaminopimelate decarboxylase [EC:4.1.1.20]
K01586	PA.150	PA	0.0168734	Lysine biosynthesis	ko00300	diaminopimelate decarboxylase [EC:4.1.1.20]
K01586	PA.157	PA	0.0164872	Lysine biosynthesis	ko00300	diaminopimelate decarboxylase [EC:4.1.1.20]
K01586	PC-T10Bis	MN	0.0578973	Lysine biosynthesis	ko00300	diaminopimelate decarboxylase [EC:4.1.1.20]
K01586	PC-T11	MN	0.0648104	Lysine biosynthesis	ko00300	diaminopimelate decarboxylase [EC:4.1.1.20]
K01586	PC-T12	MN	0.0946826	Lysine biosynthesis	ko00300	diaminopimelate decarboxylase [EC:4.1.1.20]
K01586	PC-T3	MN	0.0827097	Lysine biosynthesis	ko00300	diaminopimelate decarboxylase [EC:4.1.1.20]
K01586	PC-T5	MN	0.0706401	Lysine biosynthesis	ko00300	diaminopimelate decarboxylase [EC:4.1.1.20]
K01586	PC-T9	MN	0.0796552	Lysine biosynthesis	ko00300	diaminopimelate decarboxylase [EC:4.1.1.20]
K01586	Rip.USD304	LN	0.0714372	Lysine biosynthesis	ko00300	diaminopimelate decarboxylase [EC:4.1.1.20]
K01586	Rip.USD346	LN	0.0645041	Lysine biosynthesis	ko00300	diaminopimelate decarboxylase [EC:4.1.1.20]
K01586	Rip.USD359	LN	0.0838957	Lysine biosynthesis	ko00300	diaminopimelate decarboxylase [EC:4.1.1.20]
K01586	P.T8.2	FMN	0.0292461	Lysine biosynthesis	ko00300	diaminopimelate decarboxylase [EC:4.1.1.20]
K01586	PA.14	PA	0.00419584	Lysine biosynthesis	ko00300	diaminopimelate decarboxylase [EC:4.1.1.20]
K01586	PA.133	PA	0.00475924	Lysine biosynthesis	ko00300	diaminopimelate decarboxylase [EC:4.1.1.20]
K01586	US1034	EN	0.062146	Lysine biosynthesis	ko00300	diaminopimelate decarboxylase [EC:4.1.1.20]
K01586	US1054	EN	0.0721129	Lysine biosynthesis	ko00300	diaminopimelate decarboxylase [EC:4.1.1.20]
K01586	US1056	EN	0.0524431	Lysine biosynthesis	ko00300	diaminopimelate decarboxylase [EC:4.1.1.20]
K01586	US1056I	EN	0.0537156	Lysine biosynthesis	ko00300	diaminopimelate decarboxylase [EC:4.1.1.20]
K01586	P.T3N	FMN	0.0722107	Lysine biosynthesis	ko00300	diaminopimelate decarboxylase [EC:4.1.1.20]
K01586	P.T7c	FMN	0	Lysine biosynthesis	ko00300	diaminopimelate decarboxylase [EC:4.1.1.20]
K01928	Rip.USD688.17	LN	0.0793519	Lysine biosynthesis	ko00300	UDP-N-acetylmuramoyl-L-alanyl-D-glutamate--2,6-diaminopimelate ligase [EC:6.3.2.13]
K01928	Rip.USD688.24	LN	0.104123	Lysine biosynthesis	ko00300	UDP-N-acetylmuramoyl-L-alanyl-D-glutamate--2,6-diaminopimelate ligase [EC:6.3.2.13]
K01928	Rip.USD687	LN	0.127626	Lysine biosynthesis	ko00300	UDP-N-acetylmuramoyl-L-alanyl-D-glutamate--2,6-diaminopimelate ligase [EC:6.3.2.13]
K01928	Rip.USD688	LN	0.133717	Lysine biosynthesis	ko00300	UDP-N-acetylmuramoyl-L-alanyl-D-glutamate--2,6-diaminopimelate ligase [EC:6.3.2.13]
K01928	Rip.USD613	LN	0.0742992	Lysine biosynthesis	ko00300	UDP-N-acetylmuramoyl-L-alanyl-D-glutamate--2,6-diaminopimelate ligase [EC:6.3.2.13]
K01928	Rip.USD618	LN	0.0854859	Lysine biosynthesis	ko00300	UDP-N-acetylmuramoyl-L-alanyl-D-glutamate--2,6-diaminopimelate ligase [EC:6.3.2.13]
K01928	Rip.USD628	LN	0.227842	Lysine biosynthesis	ko00300	UDP-N-acetylmuramoyl-L-alanyl-D-glutamate--2,6-diaminopimelate ligase [EC:6.3.2.13]
K01928	US1034	EN	0.0526795	Lysine biosynthesis	ko00300	UDP-N-acetylmuramoyl-L-alanyl-D-glutamate--2,6-diaminopimelate ligase [EC:6.3.2.13]
K01928	US1054	EN	0.0871947	Lysine biosynthesis	ko00300	UDP-N-acetylmuramoyl-L-alanyl-D-glutamate--2,6-diaminopimelate ligase [EC:6.3.2.13]
K01928	US1056	EN	0.0795531	Lysine biosynthesis	ko00300	UDP-N-acetylmuramoyl-L-alanyl-D-glutamate--2,6-diaminopimelate ligase [EC:6.3.2.13]
K01928	US1056I	EN	0.0831772	Lysine biosynthesis	ko00300	UDP-N-acetylmuramoyl-L-alanyl-D-glutamate--2,6-diaminopimelate ligase [EC:6.3.2.13]
K01928	Rip.USD691.A	LN	0.0803374	Lysine biosynthesis	ko00300	UDP-N-acetylmuramoyl-L-alanyl-D-glutamate--2,6-diaminopimelate ligase [EC:6.3.2.13]
K01928	Rip.USD691.B	LN	0.0779396	Lysine biosynthesis	ko00300	UDP-N-acetylmuramoyl-L-alanyl-D-glutamate--2,6-diaminopimelate ligase [EC:6.3.2.13]
K01928	Rip.USD697	LN	0.0753545	Lysine biosynthesis	ko00300	UDP-N-acetylmuramoyl-L-alanyl-D-glutamate--2,6-diaminopimelate ligase [EC:6.3.2.13]
K01928	Rip-USD35	LN	0.0918721	Lysine biosynthesis	ko00300	UDP-N-acetylmuramoyl-L-alanyl-D-glutamate--2,6-diaminopimelate ligase [EC:6.3.2.13]
K01928	Tar.T67	Eneolithic	0.0346384	Lysine biosynthesis	ko00300	UDP-N-acetylmuramoyl-L-alanyl-D-glutamate--2,6-diaminopimelate ligase [EC:6.3.2.13]
K01928	Tar.T68	Eneolithic	0.0493081	Lysine biosynthesis	ko00300	UDP-N-acetylmuramoyl-L-alanyl-D-glutamate--2,6-diaminopimelate ligase [EC:6.3.2.13]
K01928	Tar.T71	Eneolithic	0.0863789	Lysine biosynthesis	ko00300	UDP-N-acetylmuramoyl-L-alanyl-D-glutamate--2,6-diaminopimelate ligase [EC:6.3.2.13]
K01928	TR175	Eneolithic	0.0691426	Lysine biosynthesis	ko00300	UDP-N-acetylmuramoyl-L-alanyl-D-glutamate--2,6-diaminopimelate ligase [EC:6.3.2.13]
K01928	TR177	Eneolithic	0.086732	Lysine biosynthesis	ko00300	UDP-N-acetylmuramoyl-L-alanyl-D-glutamate--2,6-diaminopimelate ligase [EC:6.3.2.13]
K01928	BIC.T2	EN	0.0341917	Lysine biosynthesis	ko00300	UDP-N-acetylmuramoyl-L-alanyl-D-glutamate--2,6-diaminopimelate ligase [EC:6.3.2.13]
K01928	CND40_IDA	MN	0.0408549	Lysine biosynthesis	ko00300	UDP-N-acetylmuramoyl-L-alanyl-D-glutamate--2,6-diaminopimelate ligase [EC:6.3.2.13]
K01928	CND40_IDB	MN	0.0494975	Lysine biosynthesis	ko00300	UDP-N-acetylmuramoyl-L-alanyl-D-glutamate--2,6-diaminopimelate ligase [EC:6.3.2.13]
K01928	CND43	MN	0.0556323	Lysine biosynthesis	ko00300	UDP-N-acetylmuramoyl-L-alanyl-D-glutamate--2,6-diaminopimelate ligase [EC:6.3.2.13]
K01928	CND86	MN	0.00136298	Lysine biosynthesis	ko00300	UDP-N-acetylmuramoyl-L-alanyl-D-glutamate--2,6-diaminopimelate ligase [EC:6.3.2.13]
K01928	CND91	MN	0.0576792	Lysine biosynthesis	ko00300	UDP-N-acetylmuramoyl-L-alanyl-D-glutamate--2,6-diaminopimelate ligase [EC:6.3.2.13]
K01928	CND92	MN	0.0736958	Lysine biosynthesis	ko00300	UDP-N-acetylmuramoyl-L-alanyl-D-glutamate--2,6-diaminopimelate ligase [EC:6.3.2.13]
K01928	PA.12	PA	0.00954645	Lysine biosynthesis	ko00300	UDP-N-acetylmuramoyl-L-alanyl-D-glutamate--2,6-diaminopimelate ligase [EC:6.3.2.13]
K01928	PA.140	PA	0.0383876	Lysine biosynthesis	ko00300	UDP-N-acetylmuramoyl-L-alanyl-D-glutamate--2,6-diaminopimelate ligase [EC:6.3.2.13]
K01928	PA.25	PA	0.0200783	Lysine biosynthesis	ko00300	UDP-N-acetylmuramoyl-L-alanyl-D-glutamate--2,6-diaminopimelate ligase [EC:6.3.2.13]
K01928	PA.38	PA	0.0222512	Lysine biosynthesis	ko00300	UDP-N-acetylmuramoyl-L-alanyl-D-glutamate--2,6-diaminopimelate ligase [EC:6.3.2.13]
K01928	PA.39	PA	0.040052	Lysine biosynthesis	ko00300	UDP-N-acetylmuramoyl-L-alanyl-D-glutamate--2,6-diaminopimelate ligase [EC:6.3.2.13]
K01928	DEL77	Eneolithic	0.119694	Lysine biosynthesis	ko00300	UDP-N-acetylmuramoyl-L-alanyl-D-glutamate--2,6-diaminopimelate ligase [EC:6.3.2.13]
K01928	FFB4A	MN	0.114391	Lysine biosynthesis	ko00300	UDP-N-acetylmuramoyl-L-alanyl-D-glutamate--2,6-diaminopimelate ligase [EC:6.3.2.13]
K01928	Fer.T64	Eneolithic	0.0835828	Lysine biosynthesis	ko00300	UDP-N-acetylmuramoyl-L-alanyl-D-glutamate--2,6-diaminopimelate ligase [EC:6.3.2.13]
K01928	Fer.T67	Eneolithic	0.0298525	Lysine biosynthesis	ko00300	UDP-N-acetylmuramoyl-L-alanyl-D-glutamate--2,6-diaminopimelate ligase [EC:6.3.2.13]
K01928	Fer.T75	Eneolithic	0.0748733	Lysine biosynthesis	ko00300	UDP-N-acetylmuramoyl-L-alanyl-D-glutamate--2,6-diaminopimelate ligase [EC:6.3.2.13]
K01928	GR.T12	Eneolithic	0.147038	Lysine biosynthesis	ko00300	UDP-N-acetylmuramoyl-L-alanyl-D-glutamate--2,6-diaminopimelate ligase [EC:6.3.2.13]
K01928	GR.T15A	Eneolithic	0.0686108	Lysine biosynthesis	ko00300	UDP-N-acetylmuramoyl-L-alanyl-D-glutamate--2,6-diaminopimelate ligase [EC:6.3.2.13]
K01928	GR.T16	Eneolithic	0.0746156	Lysine biosynthesis	ko00300	UDP-N-acetylmuramoyl-L-alanyl-D-glutamate--2,6-diaminopimelate ligase [EC:6.3.2.13]
K01928	GR.T34a	Eneolithic	0.0625961	Lysine biosynthesis	ko00300	UDP-N-acetylmuramoyl-L-alanyl-D-glutamate--2,6-diaminopimelate ligase [EC:6.3.2.13]
K01928	GR.T34b	Eneolithic	0.0586414	Lysine biosynthesis	ko00300	UDP-N-acetylmuramoyl-L-alanyl-D-glutamate--2,6-diaminopimelate ligase [EC:6.3.2.13]
K01928	GR.T8	Eneolithic	0.0621881	Lysine biosynthesis	ko00300	UDP-N-acetylmuramoyl-L-alanyl-D-glutamate--2,6-diaminopimelate ligase [EC:6.3.2.13]
K01928	Koch	Eneolithic	0.0852157	Lysine biosynthesis	ko00300	UDP-N-acetylmuramoyl-L-alanyl-D-glutamate--2,6-diaminopimelate ligase [EC:6.3.2.13]
K01928	MELT1	Eneolithic	0.0747849	Lysine biosynthesis	ko00300	UDP-N-acetylmuramoyl-L-alanyl-D-glutamate--2,6-diaminopimelate ligase [EC:6.3.2.13]
K01928	MELT2	Eneolithic	0.0820057	Lysine biosynthesis	ko00300	UDP-N-acetylmuramoyl-L-alanyl-D-glutamate--2,6-diaminopimelate ligase [EC:6.3.2.13]
K01928	MELT3	Eneolithic	0.0863267	Lysine biosynthesis	ko00300	UDP-N-acetylmuramoyl-L-alanyl-D-glutamate--2,6-diaminopimelate ligase [EC:6.3.2.13]
K01928	Fer.T69	Eneolithic	0.098351	Lysine biosynthesis	ko00300	UDP-N-acetylmuramoyl-L-alanyl-D-glutamate--2,6-diaminopimelate ligase [EC:6.3.2.13]
K01928	P.T10.1	FMN	0.0877847	Lysine biosynthesis	ko00300	UDP-N-acetylmuramoyl-L-alanyl-D-glutamate--2,6-diaminopimelate ligase [EC:6.3.2.13]
K01928	P.T10.10	FMN	0.00902818	Lysine biosynthesis	ko00300	UDP-N-acetylmuramoyl-L-alanyl-D-glutamate--2,6-diaminopimelate ligase [EC:6.3.2.13]
K01928	P.T10.45	FMN	0.0468172	Lysine biosynthesis	ko00300	UDP-N-acetylmuramoyl-L-alanyl-D-glutamate--2,6-diaminopimelate ligase [EC:6.3.2.13]
K01928	P.T10.65	FMN	0.0601049	Lysine biosynthesis	ko00300	UDP-N-acetylmuramoyl-L-alanyl-D-glutamate--2,6-diaminopimelate ligase [EC:6.3.2.13]
K01928	P.T10.8	FMN	0.0572567	Lysine biosynthesis	ko00300	UDP-N-acetylmuramoyl-L-alanyl-D-glutamate--2,6-diaminopimelate ligase [EC:6.3.2.13]
K01928	P.T3N	FMN	0.0372787	Lysine biosynthesis	ko00300	UDP-N-acetylmuramoyl-L-alanyl-D-glutamate--2,6-diaminopimelate ligase [EC:6.3.2.13]
K01928	P.T7c	FMN	0	Lysine biosynthesis	ko00300	UDP-N-acetylmuramoyl-L-alanyl-D-glutamate--2,6-diaminopimelate ligase [EC:6.3.2.13]
K01928	P.T8.2	FMN	0.0313487	Lysine biosynthesis	ko00300	UDP-N-acetylmuramoyl-L-alanyl-D-glutamate--2,6-diaminopimelate ligase [EC:6.3.2.13]
K01928	PA.14	PA	0.00115619	Lysine biosynthesis	ko00300	UDP-N-acetylmuramoyl-L-alanyl-D-glutamate--2,6-diaminopimelate ligase [EC:6.3.2.13]
K01928	PA.133	PA	0.00370581	Lysine biosynthesis	ko00300	UDP-N-acetylmuramoyl-L-alanyl-D-glutamate--2,6-diaminopimelate ligase [EC:6.3.2.13]
K01928	PA.150	PA	0.0462299	Lysine biosynthesis	ko00300	UDP-N-acetylmuramoyl-L-alanyl-D-glutamate--2,6-diaminopimelate ligase [EC:6.3.2.13]
K01928	PA.157	PA	0.0712541	Lysine biosynthesis	ko00300	UDP-N-acetylmuramoyl-L-alanyl-D-glutamate--2,6-diaminopimelate ligase [EC:6.3.2.13]
K01928	PC-T10Bis	MN	0.0487917	Lysine biosynthesis	ko00300	UDP-N-acetylmuramoyl-L-alanyl-D-glutamate--2,6-diaminopimelate ligase [EC:6.3.2.13]
K01928	PC-T11	MN	0.070439	Lysine biosynthesis	ko00300	UDP-N-acetylmuramoyl-L-alanyl-D-glutamate--2,6-diaminopimelate ligase [EC:6.3.2.13]
K01928	PC-T12	MN	0.0950932	Lysine biosynthesis	ko00300	UDP-N-acetylmuramoyl-L-alanyl-D-glutamate--2,6-diaminopimelate ligase [EC:6.3.2.13]
K01928	PC-T3	MN	0.0836103	Lysine biosynthesis	ko00300	UDP-N-acetylmuramoyl-L-alanyl-D-glutamate--2,6-diaminopimelate ligase [EC:6.3.2.13]
K01928	PC-T5	MN	0.0748539	Lysine biosynthesis	ko00300	UDP-N-acetylmuramoyl-L-alanyl-D-glutamate--2,6-diaminopimelate ligase [EC:6.3.2.13]
K01928	PC-T9	MN	0.0738358	Lysine biosynthesis	ko00300	UDP-N-acetylmuramoyl-L-alanyl-D-glutamate--2,6-diaminopimelate ligase [EC:6.3.2.13]
K01928	Rip.USD304	LN	0.0723677	Lysine biosynthesis	ko00300	UDP-N-acetylmuramoyl-L-alanyl-D-glutamate--2,6-diaminopimelate ligase [EC:6.3.2.13]
K01928	Rip.USD346	LN	0.0720876	Lysine biosynthesis	ko00300	UDP-N-acetylmuramoyl-L-alanyl-D-glutamate--2,6-diaminopimelate ligase [EC:6.3.2.13]
K01928	Rip.USD359	LN	0.0486521	Lysine biosynthesis	ko00300	UDP-N-acetylmuramoyl-L-alanyl-D-glutamate--2,6-diaminopimelate ligase [EC:6.3.2.13]
K01928	Rip.USD360	LN	0.132053	Lysine biosynthesis	ko00300	UDP-N-acetylmuramoyl-L-alanyl-D-glutamate--2,6-diaminopimelate ligase [EC:6.3.2.13]
K01928	Rip.USD41	LN	0.106363	Lysine biosynthesis	ko00300	UDP-N-acetylmuramoyl-L-alanyl-D-glutamate--2,6-diaminopimelate ligase [EC:6.3.2.13]
K01928	Rip.USD527	LN	0.0352041	Lysine biosynthesis	ko00300	UDP-N-acetylmuramoyl-L-alanyl-D-glutamate--2,6-diaminopimelate ligase [EC:6.3.2.13]

[truncated: 6 more sheets: Figure 4c, Supplementary Figure 9a, Supplementary Figure 9b, Supplementary Figure 10, Supplementary Figure 12a, Supplementary Figure 12b]
